# Supplementary material for: Synthesis of N‑Substituted Acenaphtho[1,2‑b]pyrroles and Dibenzo[e,g]indoles with Promising Antileukemic Activity from Morita–Baylis–Hillman Adducts
Source: ACS Omega. 2026 Mar 6;11(10):16590–602. doi: 10.1021/acsomega.5c11609 (PMC13000790; doi:10.1021/acsomega.5c11609)
Supplement: Supplementary file 1 [file ao5c11609_si_001.cif]

####################################################################### 
# 
# This file contains crystal structure data downloaded from the 
# Cambridge Structural Database (CSD) hosted by the Cambridge 
# Crystallographic Data Centre (CCDC).
# 
# Full information about CCDC data access policies and citation 
# guidelines are available at http://www.ccdc.cam.ac.uk/access/V1 
# 
# Audit and citation data items may have been added by the CCDC. 
# Please retain this information to preserve the provenance of 
# this file and to allow appropriate attribution of the data. 
# 
#######################################################################

data_jp-048_a
_database_code_depnum_ccdc_archive 'CCDC 2483262'
loop_
_audit_author_name
_audit_author_address
'Hugo Santos'
;Institute of Chemistry, University of Campinas
Brazil
;
_audit_update_record             
;
2025-08-27 deposited with the CCDC.	2025-12-08 downloaded from the CCDC.
;
_audit_creation_date             2025-08-27
_audit_creation_method           
;
Olex2 1.5
(compiled 2023.08.24 svn.re1ec1418 for OlexSys, GUI svn.r6817)
;
_shelx_SHELXL_version_number     2017/1
_audit_contact_author_address    ?
_audit_contact_author_email      ?
_audit_contact_author_phone      ?
_publ_contact_author_id_orcid    ?
_publ_section_references         
;
Dolomanov, O.V., Bourhis, L.J., Gildea, R.J, Howard, J.A.K. & Puschmann, H.
 (2009), J. Appl. Cryst. 42, 339-341.

Sheldrick, G.M. (2015). Acta Cryst. A71, 3-8.

Sheldrick, G.M. (2015). Acta Cryst. C71, 3-8.
;
_chemical_name_common            ?
_chemical_name_systematic        
'Ethyl 1-(prop-2-yn-1-yl)-1H-dibenzo[e,g]indole-3-carboxylate'
_chemical_formula_moiety         'C22 H17 N O2'
_chemical_formula_sum            'C22 H17 N O2'
_chemical_formula_weight         327.36
_chemical_melting_point          ?
loop_
_atom_type_symbol
_atom_type_description
_atom_type_scat_dispersion_real
_atom_type_scat_dispersion_imag
_atom_type_scat_source
C C 0.0033 0.0016 'International Tables Vol C Tables 4.2.6.8 and 6.1.1.4'
H H 0.0000 0.0000 'International Tables Vol C Tables 4.2.6.8 and 6.1.1.4'
N N 0.0061 0.0033 'International Tables Vol C Tables 4.2.6.8 and 6.1.1.4'
O O 0.0106 0.0060 'International Tables Vol C Tables 4.2.6.8 and 6.1.1.4'

_shelx_space_group_comment       
;
The symmetry employed for this shelxl refinement is uniquely defined
by the following loop, which should always be used as a source of
symmetry information in preference to the above space-group names.
They are only intended as comments.
;
_space_group_crystal_system      triclinic
_space_group_IT_number           2
_space_group_name_H-M_alt        'P -1'
_space_group_name_Hall           '-P 1'
loop_
_space_group_symop_operation_xyz
'x, y, z'
'-x, -y, -z'

_cell_length_a                   9.1680(8)
_cell_length_b                   9.5785(8)
_cell_length_c                   10.7959(9)
_cell_angle_alpha                64.633(2)
_cell_angle_beta                 73.009(2)
_cell_angle_gamma                84.495(2)
_cell_volume                     818.78(12)
_cell_formula_units_Z            2
_cell_measurement_reflns_used    7312
_cell_measurement_temperature    119.99
_cell_measurement_theta_max      29.37
_cell_measurement_theta_min      2.35
_shelx_estimated_absorpt_T_max   0.991
_shelx_estimated_absorpt_T_min   0.980
_exptl_absorpt_coefficient_mu    0.085
_exptl_absorpt_correction_T_max  0.7458
_exptl_absorpt_correction_T_min  0.7131
_exptl_absorpt_correction_type   multi-scan
_exptl_absorpt_process_details   
;
SADABS-2014/5 (Bruker,2014/5) was used for absorption correction.
wR2(int) was 0.1321 before and 0.0327 after correction.
The Ratio of minimum to maximum transmission is 0.9562.
The \l/2 correction factor is 0.00150.
;
_exptl_absorpt_special_details   ?
_exptl_crystal_colour            'clear pale yellow'
_exptl_crystal_colour_lustre     clear
_exptl_crystal_colour_modifier   pale
_exptl_crystal_colour_primary    yellow
_exptl_crystal_density_diffrn    1.328
_exptl_crystal_density_meas      ?
_exptl_crystal_density_method    ?
_exptl_crystal_description       irregular
_exptl_crystal_F_000             344
_exptl_crystal_preparation       ?
_exptl_crystal_size_max          0.234
_exptl_crystal_size_mid          0.116
_exptl_crystal_size_min          0.105
_exptl_transmission_factor_max   ?
_exptl_transmission_factor_min   ?
_diffrn_reflns_av_R_equivalents  0.0207
_diffrn_reflns_av_unetI/netI     0.0191
_diffrn_reflns_Laue_measured_fraction_full 1.000
_diffrn_reflns_Laue_measured_fraction_max 1.000
_diffrn_reflns_limit_h_max       12
_diffrn_reflns_limit_h_min       -11
_diffrn_reflns_limit_k_max       13
_diffrn_reflns_limit_k_min       -13
_diffrn_reflns_limit_l_max       14
_diffrn_reflns_limit_l_min       -14
_diffrn_reflns_number            17023
_diffrn_reflns_point_group_measured_fraction_full 1.000
_diffrn_reflns_point_group_measured_fraction_max 1.000
_diffrn_reflns_theta_full        25.242
_diffrn_reflns_theta_max         29.127
_diffrn_reflns_theta_min         2.324
_diffrn_ambient_temperature      119.99
_diffrn_detector_area_resol_mean ?
_diffrn_measured_fraction_theta_full 1.000
_diffrn_measured_fraction_theta_max 1.000
_diffrn_measurement_device_type  'Bruker APEX-II CCD'
_diffrn_measurement_method       '\f and \w scans'
_diffrn_radiation_type           MoK\a
_diffrn_radiation_wavelength     0.71073
_diffrn_source                   ?
_diffrn_source_current           30.0
_diffrn_source_power             1.5
_diffrn_source_voltage           50.0
_diffrn_standards_number         0
_reflns_Friedel_coverage         0.000
_reflns_Friedel_fraction_full    .
_reflns_Friedel_fraction_max     .
_reflns_number_gt                3761
_reflns_number_total             4399
_reflns_special_details          
;
 Reflections were merged by SHELXL according to the crystal
 class for the calculation of statistics and refinement.
 
 _reflns_Friedel_fraction is defined as the number of unique
 Friedel pairs measured divided by the number that would be
 possible theoretically, ignoring centric projections and
 systematic absences.
;
_reflns_threshold_expression     'I > 2\s(I)'
_computing_cell_refinement       ?
_computing_data_collection       ?
_computing_data_reduction        ?
_computing_molecular_graphics    'Olex2 1.5 (Dolomanov et al., 2009)'
_computing_publication_material  'Olex2 1.5 (Dolomanov et al., 2009)'
_computing_structure_refinement  'SHELXL 2017/1 (Sheldrick, 2015)'
_computing_structure_solution    'SHELXT 2014/5 (Sheldrick, 2014)'
_refine_diff_density_max         0.365
_refine_diff_density_min         -0.294
_refine_diff_density_rms         0.051
_refine_ls_extinction_coef       .
_refine_ls_extinction_method     none
_refine_ls_goodness_of_fit_ref   1.047
_refine_ls_hydrogen_treatment    constr
_refine_ls_matrix_type           full
_refine_ls_number_parameters     227
_refine_ls_number_reflns         4399
_refine_ls_number_restraints     0
_refine_ls_R_factor_all          0.0470
_refine_ls_R_factor_gt           0.0393
_refine_ls_restrained_S_all      1.047
_refine_ls_shift/su_max          0.001
_refine_ls_shift/su_mean         0.000
_refine_ls_structure_factor_coef Fsqd
_refine_ls_weighting_details     
'w=1/[\s^2^(Fo^2^)+(0.0623P)^2^+0.1905P] where P=(Fo^2^+2Fc^2^)/3'
_refine_ls_weighting_scheme      calc
_refine_ls_wR_factor_gt          0.1053
_refine_ls_wR_factor_ref         0.1119
_refine_special_details          ?
_olex2_refinement_description    
;
1. Fixed Uiso
 At 1.2 times of:
  All C(H) groups, All C(H,H) groups
 At 1.5 times of:
  All C(H,H,H) groups
2.a Secondary CH2 refined with riding coordinates:
 C00D(H00B,H00C), C00O(H00D,H00E)
2.b Aromatic/amide H refined with riding coordinates:
 C00A(H00A), C00F(H00F), C00G(H00G), C00H(H00H), C00I(H00I), C00J(H00J),
 C00K(H00K), C00M(H00M), C00N(H00N)
2.c Idealised Me refined as rotating group:
 C00P(H00O,H00P,H00Q)
2.d :
 C00L(H00L)
;
_atom_sites_solution_hydrogens   geom
_atom_sites_solution_primary     dual
_atom_sites_solution_secondary   ?
loop_
_atom_site_label
_atom_site_type_symbol
_atom_site_fract_x
_atom_site_fract_y
_atom_site_fract_z
_atom_site_U_iso_or_equiv
_atom_site_adp_type
_atom_site_occupancy
_atom_site_site_symmetry_order
_atom_site_calc_flag
_atom_site_refinement_flags_posn
_atom_site_refinement_flags_adp
_atom_site_refinement_flags_occupancy
_atom_site_disorder_assembly
_atom_site_disorder_group
O001 O 0.09539(9) 0.26632(8) 0.88734(7) 0.02159(17) Uani 1 1 d . . . . .
O002 O 0.14740(9) 0.51839(8) 0.81241(8) 0.02383(18) Uani 1 1 d . . . . .
N003 N 0.12008(9) 0.35094(9) 0.48037(8) 0.01490(17) Uani 1 1 d . . . . .
C004 C 0.22480(11) 0.47569(10) 0.40460(10) 0.01406(18) Uani 1 1 d . . . . .
C005 C 0.36445(11) 0.64267(10) 0.45578(10) 0.01498(18) Uani 1 1 d . . . . .
C006 C 0.25439(11) 0.51902(10) 0.50352(10) 0.01396(18) Uani 1 1 d . . . . .
C007 C 0.43579(11) 0.72184(11) 0.30734(10) 0.01617(19) Uani 1 1 d . . . . .
C008 C 0.16514(11) 0.41513(10) 0.64244(10) 0.01509(19) Uani 1 1 d . . . . .
C009 C 0.39774(11) 0.67929(11) 0.20513(10) 0.01665(19) Uani 1 1 d . . . . .
C00A C 0.08720(11) 0.31549(10) 0.62162(10) 0.01604(19) Uani 1 1 d . . . . .
H00A H 0.019897 0.233464 0.695485 0.019 Uiso 1 1 calc R U . . .
C00B C 0.29357(11) 0.55368(11) 0.25316(10) 0.01531(19) Uani 1 1 d . . . . .
C00C C 0.13874(11) 0.40938(11) 0.78514(10) 0.01691(19) Uani 1 1 d . . . . .
C00D C 0.04798(11) 0.26153(11) 0.43153(10) 0.01654(19) Uani 1 1 d . . . . .
H00B H 0.014676 0.333549 0.347315 0.020 Uiso 1 1 calc R U . . .
H00C H -0.044006 0.205680 0.507978 0.020 Uiso 1 1 calc R U . . .
C00E C 0.15003(11) 0.14935(11) 0.39333(11) 0.0183(2) Uani 1 1 d . . . . .
C00F C 0.40644(12) 0.68435(11) 0.55148(11) 0.0191(2) Uani 1 1 d . . . . .
H00F H 0.359680 0.631199 0.651070 0.023 Uiso 1 1 calc R U . . .
C00G C 0.26295(12) 0.51485(12) 0.15076(11) 0.0205(2) Uani 1 1 d . . . . .
H00G H 0.195109 0.429900 0.181877 0.025 Uiso 1 1 calc R U . . .
C00H C 0.54596(12) 0.84035(12) 0.26188(12) 0.0207(2) Uani 1 1 d . . . . .
H00H H 0.594803 0.894527 0.162839 0.025 Uiso 1 1 calc R U . . .
C00I C 0.58400(12) 0.87895(12) 0.35772(12) 0.0229(2) Uani 1 1 d . . . . .
H00I H 0.658151 0.959131 0.324551 0.027 Uiso 1 1 calc R U . . .
C00J C 0.51390(12) 0.80061(12) 0.50325(12) 0.0225(2) Uani 1 1 d . . . . .
H00J H 0.540220 0.827359 0.569358 0.027 Uiso 1 1 calc R U . . .
C00K C 0.46318(13) 0.76047(12) 0.05687(11) 0.0243(2) Uani 1 1 d . . . . .
H00K H 0.532740 0.844770 0.023138 0.029 Uiso 1 1 calc R U . . .
C00L C 0.23024(13) 0.05696(12) 0.36428(13) 0.0247(2) Uani 1 1 d . . . . .
H00L H 0.294632 -0.017208 0.340951 0.030 Uiso 1 1 calc R U . . .
C00M C 0.32912(14) 0.59723(13) 0.00686(11) 0.0249(2) Uani 1 1 d . . . . .
H00M H 0.306363 0.569382 -0.060161 0.030 Uiso 1 1 calc R U . . .
C00N C 0.42929(14) 0.72123(13) -0.04021(11) 0.0271(2) Uani 1 1 d . . . . .
H00N H 0.474311 0.778838 -0.139523 0.033 Uiso 1 1 calc R U . . .
C00O C 0.05504(14) 0.25208(13) 1.03284(10) 0.0250(2) Uani 1 1 d . . . . .
H00D H -0.021089 0.329189 1.044903 0.030 Uiso 1 1 calc R U . . .
H00E H 0.146538 0.269419 1.056118 0.030 Uiso 1 1 calc R U . . .
C00P C -0.0102(2) 0.09177(16) 1.12820(13) 0.0451(4) Uani 1 1 d . . . . .
H00O H -0.100169 0.075984 1.103577 0.068 Uiso 1 1 calc R U . . .
H00P H -0.039686 0.077574 1.227833 0.068 Uiso 1 1 calc R U . . .
H00Q H 0.066516 0.016728 1.115655 0.068 Uiso 1 1 calc R U . . .

loop_
_atom_site_aniso_label
_atom_site_aniso_U_11
_atom_site_aniso_U_22
_atom_site_aniso_U_33
_atom_site_aniso_U_23
_atom_site_aniso_U_13
_atom_site_aniso_U_12
O001 0.0326(4) 0.0175(3) 0.0136(3) -0.0064(3) -0.0049(3) -0.0007(3)
O002 0.0339(4) 0.0205(4) 0.0210(3) -0.0120(3) -0.0077(3) -0.0003(3)
N003 0.0169(4) 0.0136(4) 0.0159(4) -0.0071(3) -0.0050(3) -0.0011(3)
C004 0.0146(4) 0.0124(4) 0.0164(4) -0.0067(3) -0.0053(3) 0.0012(3)
C005 0.0140(4) 0.0134(4) 0.0203(4) -0.0088(3) -0.0068(4) 0.0027(3)
C006 0.0152(4) 0.0124(4) 0.0163(4) -0.0070(3) -0.0062(3) 0.0022(3)
C007 0.0146(4) 0.0140(4) 0.0212(4) -0.0088(4) -0.0051(4) 0.0016(3)
C008 0.0180(5) 0.0129(4) 0.0156(4) -0.0064(3) -0.0063(4) 0.0021(3)
C009 0.0164(5) 0.0153(4) 0.0176(4) -0.0072(4) -0.0034(4) 0.0007(3)
C00A 0.0184(5) 0.0133(4) 0.0157(4) -0.0054(3) -0.0048(4) 0.0005(3)
C00B 0.0163(4) 0.0140(4) 0.0164(4) -0.0069(3) -0.0051(3) 0.0015(3)
C00C 0.0189(5) 0.0161(4) 0.0163(4) -0.0066(3) -0.0064(4) 0.0018(4)
C00D 0.0165(5) 0.0153(4) 0.0217(4) -0.0098(4) -0.0071(4) -0.0009(3)
C00E 0.0189(5) 0.0168(4) 0.0220(4) -0.0086(4) -0.0080(4) -0.0023(4)
C00F 0.0196(5) 0.0187(4) 0.0238(5) -0.0112(4) -0.0096(4) 0.0016(4)
C00G 0.0244(5) 0.0205(5) 0.0185(4) -0.0093(4) -0.0061(4) -0.0021(4)
C00H 0.0162(5) 0.0182(5) 0.0269(5) -0.0106(4) -0.0026(4) -0.0012(4)
C00I 0.0154(5) 0.0199(5) 0.0364(6) -0.0147(4) -0.0066(4) -0.0011(4)
C00J 0.0199(5) 0.0230(5) 0.0341(5) -0.0176(4) -0.0127(4) 0.0026(4)
C00K 0.0273(6) 0.0209(5) 0.0202(5) -0.0064(4) -0.0012(4) -0.0063(4)
C00L 0.0203(5) 0.0216(5) 0.0368(6) -0.0165(5) -0.0080(4) 0.0009(4)
C00M 0.0313(6) 0.0273(5) 0.0178(5) -0.0107(4) -0.0073(4) -0.0008(4)
C00N 0.0336(6) 0.0266(5) 0.0164(4) -0.0068(4) -0.0019(4) -0.0039(5)
C00O 0.0363(6) 0.0245(5) 0.0143(4) -0.0081(4) -0.0058(4) -0.0028(4)
C00P 0.0736(11) 0.0385(7) 0.0172(5) -0.0064(5) -0.0034(6) -0.0262(7)

_geom_special_details            
;
 All esds (except the esd in the dihedral angle between two l.s. planes)
 are estimated using the full covariance matrix.  The cell esds are taken
 into account individually in the estimation of esds in distances, angles
 and torsion angles; correlations between esds in cell parameters are only
 used when they are defined by crystal symmetry.  An approximate (isotropic)
 treatment of cell esds is used for estimating esds involving l.s. planes.
;
loop_
_geom_bond_atom_site_label_1
_geom_bond_atom_site_label_2
_geom_bond_distance
_geom_bond_site_symmetry_2
_geom_bond_publ_flag
O001 C00C 1.3438(12) . ?
O001 C00O 1.4524(11) . ?
O002 C00C 1.2150(12) . ?
N003 C004 1.3936(12) . ?
N003 C00A 1.3561(11) . ?
N003 C00D 1.4654(11) . ?
C004 C006 1.3989(12) . ?
C004 C00B 1.4388(13) . ?
C005 C006 1.4453(13) . ?
C005 C007 1.4186(14) . ?
C005 C00F 1.4107(12) . ?
C006 C008 1.4385(13) . ?
C007 C009 1.4639(13) . ?
C007 C00H 1.4151(13) . ?
C008 C00A 1.3714(13) . ?
C008 C00C 1.4652(12) . ?
C009 C00B 1.4230(13) . ?
C009 C00K 1.4102(14) . ?
C00A H00A 0.9500 . ?
C00B C00G 1.4118(12) . ?
C00D H00B 0.9900 . ?
C00D H00C 0.9900 . ?
C00D C00E 1.4701(13) . ?
C00E C00L 1.1834(15) . ?
C00F H00F 0.9500 . ?
C00F C00J 1.3769(14) . ?
C00G H00G 0.9500 . ?
C00G C00M 1.3765(14) . ?
C00H H00H 0.9500 . ?
C00H C00I 1.3756(14) . ?
C00I H00I 0.9500 . ?
C00I C00J 1.3916(16) . ?
C00J H00J 0.9500 . ?
C00K H00K 0.9500 . ?
C00K C00N 1.3735(15) . ?
C00L H00L 0.9500 . ?
C00M H00M 0.9500 . ?
C00M C00N 1.3898(16) . ?
C00N H00N 0.9500 . ?
C00O H00D 0.9900 . ?
C00O H00E 0.9900 . ?
C00O C00P 1.4957(16) . ?
C00P H00O 0.9800 . ?
C00P H00P 0.9800 . ?
C00P H00Q 0.9800 . ?

loop_
_geom_angle_atom_site_label_1
_geom_angle_atom_site_label_2
_geom_angle_atom_site_label_3
_geom_angle
_geom_angle_site_symmetry_1
_geom_angle_site_symmetry_3
_geom_angle_publ_flag
C00C O001 C00O 115.25(8) . . ?
C004 N003 C00D 131.04(8) . . ?
C00A N003 C004 108.80(7) . . ?
C00A N003 C00D 120.16(8) . . ?
N003 C004 C006 107.56(8) . . ?
N003 C004 C00B 129.24(8) . . ?
C006 C004 C00B 123.20(9) . . ?
C007 C005 C006 118.56(8) . . ?
C00F C005 C006 122.45(9) . . ?
C00F C005 C007 118.97(9) . . ?
C004 C006 C005 119.98(9) . . ?
C004 C006 C008 106.85(8) . . ?
C008 C006 C005 133.08(8) . . ?
C005 C007 C009 120.50(9) . . ?
C00H C007 C005 118.15(9) . . ?
C00H C007 C009 121.34(9) . . ?
C006 C008 C00C 132.51(8) . . ?
C00A C008 C006 106.60(8) . . ?
C00A C008 C00C 120.68(9) . . ?
C00B C009 C007 120.66(9) . . ?
C00K C009 C007 121.29(9) . . ?
C00K C009 C00B 118.04(9) . . ?
N003 C00A C008 110.19(8) . . ?
N003 C00A H00A 124.9 . . ?
C008 C00A H00A 124.9 . . ?
C009 C00B C004 117.00(8) . . ?
C00G C00B C004 124.39(9) . . ?
C00G C00B C009 118.62(9) . . ?
O001 C00C C008 111.39(8) . . ?
O002 C00C O001 122.43(9) . . ?
O002 C00C C008 126.11(9) . . ?
N003 C00D H00B 109.0 . . ?
N003 C00D H00C 109.0 . . ?
N003 C00D C00E 112.95(8) . . ?
H00B C00D H00C 107.8 . . ?
C00E C00D H00B 109.0 . . ?
C00E C00D H00C 109.0 . . ?
C00L C00E C00D 178.80(12) . . ?
C005 C00F H00F 119.4 . . ?
C00J C00F C005 121.24(10) . . ?
C00J C00F H00F 119.4 . . ?
C00B C00G H00G 119.2 . . ?
C00M C00G C00B 121.52(10) . . ?
C00M C00G H00G 119.2 . . ?
C007 C00H H00H 119.2 . . ?
C00I C00H C007 121.56(10) . . ?
C00I C00H H00H 119.2 . . ?
C00H C00I H00I 120.0 . . ?
C00H C00I C00J 120.03(10) . . ?
C00J C00I H00I 120.0 . . ?
C00F C00J C00I 120.05(9) . . ?
C00F C00J H00J 120.0 . . ?
C00I C00J H00J 120.0 . . ?
C009 C00K H00K 119.0 . . ?
C00N C00K C009 121.93(10) . . ?
C00N C00K H00K 119.0 . . ?
C00E C00L H00L 180.0 . . ?
C00G C00M H00M 120.1 . . ?
C00G C00M C00N 119.89(10) . . ?
C00N C00M H00M 120.1 . . ?
C00K C00N C00M 119.99(10) . . ?
C00K C00N H00N 120.0 . . ?
C00M C00N H00N 120.0 . . ?
O001 C00O H00D 110.3 . . ?
O001 C00O H00E 110.3 . . ?
O001 C00O C00P 106.88(9) . . ?
H00D C00O H00E 108.6 . . ?
C00P C00O H00D 110.3 . . ?
C00P C00O H00E 110.3 . . ?
C00O C00P H00O 109.5 . . ?
C00O C00P H00P 109.5 . . ?
C00O C00P H00Q 109.5 . . ?
H00O C00P H00P 109.5 . . ?
H00O C00P H00Q 109.5 . . ?
H00P C00P H00Q 109.5 . . ?

loop_
_geom_torsion_atom_site_label_1
_geom_torsion_atom_site_label_2
_geom_torsion_atom_site_label_3
_geom_torsion_atom_site_label_4
_geom_torsion
_geom_torsion_site_symmetry_1
_geom_torsion_site_symmetry_2
_geom_torsion_site_symmetry_3
_geom_torsion_site_symmetry_4
_geom_torsion_publ_flag
N003 C004 C006 C005 177.56(8) . . . . ?
N003 C004 C006 C008 0.59(10) . . . . ?
N003 C004 C00B C009 179.88(9) . . . . ?
N003 C004 C00B C00G 0.68(16) . . . . ?
C004 N003 C00A C008 1.09(11) . . . . ?
C004 N003 C00D C00E 77.39(12) . . . . ?
C004 C006 C008 C00A 0.05(10) . . . . ?
C004 C006 C008 C00C -174.52(9) . . . . ?
C004 C00B C00G C00M 177.96(10) . . . . ?
C005 C006 C008 C00A -176.35(10) . . . . ?
C005 C006 C008 C00C 9.08(18) . . . . ?
C005 C007 C009 C00B -2.69(14) . . . . ?
C005 C007 C009 C00K 177.59(9) . . . . ?
C005 C007 C00H C00I 0.01(15) . . . . ?
C005 C00F C00J C00I -0.35(15) . . . . ?
C006 C004 C00B C009 0.82(14) . . . . ?
C006 C004 C00B C00G -178.38(9) . . . . ?
C006 C005 C007 C009 0.31(13) . . . . ?
C006 C005 C007 C00H -178.58(8) . . . . ?
C006 C005 C00F C00J 178.68(9) . . . . ?
C006 C008 C00A N003 -0.70(10) . . . . ?
C006 C008 C00C O001 -157.28(10) . . . . ?
C006 C008 C00C O002 25.65(17) . . . . ?
C007 C005 C006 C004 2.55(13) . . . . ?
C007 C005 C006 C008 178.57(9) . . . . ?
C007 C005 C00F C00J 0.50(14) . . . . ?
C007 C009 C00B C004 2.11(13) . . . . ?
C007 C009 C00B C00G -178.65(8) . . . . ?
C007 C009 C00K C00N 179.58(10) . . . . ?
C007 C00H C00I C00J 0.15(15) . . . . ?
C009 C007 C00H C00I -178.87(9) . . . . ?
C009 C00B C00G C00M -1.22(15) . . . . ?
C009 C00K C00N C00M -0.71(18) . . . . ?
C00A N003 C004 C006 -1.04(10) . . . . ?
C00A N003 C004 C00B 179.79(9) . . . . ?
C00A N003 C00D C00E -102.50(10) . . . . ?
C00A C008 C00C O001 28.77(12) . . . . ?
C00A C008 C00C O002 -148.30(11) . . . . ?
C00B C004 C006 C005 -3.21(14) . . . . ?
C00B C004 C006 C008 179.83(8) . . . . ?
C00B C009 C00K C00N -0.15(16) . . . . ?
C00B C00G C00M C00N 0.37(17) . . . . ?
C00C O001 C00O C00P 172.15(11) . . . . ?
C00C C008 C00A N003 174.65(8) . . . . ?
C00D N003 C004 C006 179.06(9) . . . . ?
C00D N003 C004 C00B -0.11(16) . . . . ?
C00D N003 C00A C008 -178.99(8) . . . . ?
C00F C005 C006 C004 -175.63(8) . . . . ?
C00F C005 C006 C008 0.39(16) . . . . ?
C00F C005 C007 C009 178.56(8) . . . . ?
C00F C005 C007 C00H -0.33(13) . . . . ?
C00G C00M C00N C00K 0.60(18) . . . . ?
C00H C007 C009 C00B 176.16(9) . . . . ?
C00H C007 C009 C00K -3.56(15) . . . . ?
C00H C00I C00J C00F 0.02(15) . . . . ?
C00K C009 C00B C004 -178.16(9) . . . . ?
C00K C009 C00B C00G 1.09(14) . . . . ?
C00O O001 C00C O002 1.82(15) . . . . ?
C00O O001 C00C C008 -175.38(8) . . . . ?

_shelx_res_file                  
;
TITL jp-048_a_a.res in P-1
    jp-048_a.res
    created by SHELXL-2017/1 at 17:14:11 on 27-Aug-2025
REM Old TITL JP-048_a.res in P-1
REM SHELXT solution in P-1
REM R1 0.115, Rweak 0.005, Alpha 0.042, Orientation as input
REM Formula found by SHELXT: C21 N2 O2
CELL 0.71073 9.168 9.5785 10.7959 64.633 73.009 84.495
ZERR 2 0.0008 0.0008 0.0009 0.002 0.002 0.002
LATT 1
SFAC C H N O
UNIT 44 34 2 4

L.S. 10
PLAN  5
SIZE 0.105 0.116 0.234
TEMP -153.16
CONF
BOND $H
list 4
MORE -1
fmap 2
acta
REM <olex2.extras>
REM <HklSrc "%.\\JP-048_a.hkl">
REM </olex2.extras>

WGHT    0.062300    0.190500
FVAR       0.63225
O001  4    0.095392    0.266321    0.887336    11.00000    0.03264    0.01752 =
         0.01365   -0.00636   -0.00493   -0.00065
O002  4    0.147400    0.518390    0.812410    11.00000    0.03390    0.02047 =
         0.02103   -0.01200   -0.00771   -0.00034
N003  3    0.120078    0.350945    0.480366    11.00000    0.01689    0.01358 =
         0.01590   -0.00715   -0.00496   -0.00112
C004  1    0.224798    0.475688    0.404597    11.00000    0.01459    0.01236 =
         0.01643   -0.00667   -0.00532    0.00123
C005  1    0.364453    0.642665    0.455784    11.00000    0.01402    0.01339 =
         0.02032   -0.00878   -0.00684    0.00267
C006  1    0.254387    0.519019    0.503518    11.00000    0.01515    0.01237 =
         0.01628   -0.00698   -0.00618    0.00222
C007  1    0.435790    0.721843    0.307344    11.00000    0.01460    0.01396 =
         0.02124   -0.00877   -0.00506    0.00164
C008  1    0.165142    0.415134    0.642438    11.00000    0.01795    0.01290 =
         0.01559   -0.00638   -0.00625    0.00212
C009  1    0.397741    0.679288    0.205134    11.00000    0.01644    0.01526 =
         0.01760   -0.00720   -0.00340    0.00070
C00A  1    0.087200    0.315486    0.621621    11.00000    0.01840    0.01328 =
         0.01572   -0.00544   -0.00476    0.00046
AFIX  43
H00A  2    0.019897    0.233464    0.695485    11.00000   -1.20000
AFIX   0
C00B  1    0.293573    0.553676    0.253157    11.00000    0.01630    0.01396 =
         0.01640   -0.00693   -0.00507    0.00149
C00C  1    0.138739    0.409378    0.785140    11.00000    0.01886    0.01614 =
         0.01628   -0.00658   -0.00640    0.00177
C00D  1    0.047983    0.261534    0.431527    11.00000    0.01651    0.01528 =
         0.02166   -0.00985   -0.00709   -0.00089
AFIX  23
H00B  2    0.014676    0.333549    0.347315    11.00000   -1.20000
H00C  2   -0.044006    0.205680    0.507978    11.00000   -1.20000
AFIX   0
C00E  1    0.150027    0.149348    0.393332    11.00000    0.01894    0.01677 =
         0.02197   -0.00861   -0.00798   -0.00232
C00F  1    0.406437    0.684347    0.551475    11.00000    0.01959    0.01873 =
         0.02379   -0.01119   -0.00956    0.00161
AFIX  43
H00F  2    0.359680    0.631199    0.651070    11.00000   -1.20000
AFIX   0
C00G  1    0.262950    0.514847    0.150756    11.00000    0.02440    0.02052 =
         0.01846   -0.00932   -0.00613   -0.00209
AFIX  43
H00G  2    0.195109    0.429900    0.181877    11.00000   -1.20000
AFIX   0
C00H  1    0.545957    0.840348    0.261885    11.00000    0.01620    0.01819 =
         0.02690   -0.01059   -0.00262   -0.00124
AFIX  43
H00H  2    0.594803    0.894527    0.162839    11.00000   -1.20000
AFIX   0
C00I  1    0.583996    0.878951    0.357723    11.00000    0.01543    0.01987 =
         0.03643   -0.01474   -0.00663   -0.00111
AFIX  43
H00I  2    0.658151    0.959131    0.324551    11.00000   -1.20000
AFIX   0
C00J  1    0.513903    0.800607    0.503246    11.00000    0.01986    0.02297 =
         0.03409   -0.01760   -0.01271    0.00258
AFIX  43
H00J  2    0.540220    0.827359    0.569358    11.00000   -1.20000
AFIX   0
C00K  1    0.463178    0.760468    0.056865    11.00000    0.02729    0.02088 =
         0.02015   -0.00643   -0.00124   -0.00627
AFIX  43
H00K  2    0.532740    0.844770    0.023138    11.00000   -1.20000
AFIX   0
C00L  1    0.230241    0.056957    0.364276    11.00000    0.02032    0.02156 =
         0.03675   -0.01652   -0.00802    0.00086
AFIX 163
H00L  2    0.294632   -0.017208    0.340951    11.00000   -1.20000
AFIX   0
C00M  1    0.329123    0.597233    0.006858    11.00000    0.03135    0.02734 =
         0.01784   -0.01070   -0.00727   -0.00075
AFIX  43
H00M  2    0.306363    0.569382   -0.060161    11.00000   -1.20000
AFIX   0
C00N  1    0.429289    0.721229   -0.040213    11.00000    0.03358    0.02659 =
         0.01637   -0.00685   -0.00189   -0.00388
AFIX  43
H00N  2    0.474311    0.778838   -0.139523    11.00000   -1.20000
AFIX   0
C00O  1    0.055043    0.252075    1.032840    11.00000    0.03627    0.02449 =
         0.01427   -0.00814   -0.00584   -0.00281
AFIX  23
H00D  2   -0.021089    0.329189    1.044903    11.00000   -1.20000
H00E  2    0.146538    0.269419    1.056118    11.00000   -1.20000
AFIX   0
C00P  1   -0.010198    0.091773    1.128196    11.00000    0.07358    0.03850 =
         0.01716   -0.00642   -0.00336   -0.02619
AFIX 137
H00O  2   -0.100169    0.075984    1.103577    11.00000   -1.50000
H00P  2   -0.039686    0.077574    1.227833    11.00000   -1.50000
H00Q  2    0.066516    0.016728    1.115655    11.00000   -1.50000
AFIX   0
HKLF 4


REM  jp-048_a_a.res in P-1
REM R1 =  0.0393 for    3761 Fo > 4sig(Fo)  and  0.0470 for all    4399 data
REM    227 parameters refined using      0 restraints

END

WGHT      0.0623      0.1905

REM Highest difference peak  0.365,  deepest hole -0.294,  1-sigma level  0.051
Q1    1   0.4035  0.6811  0.3839  11.00000  0.05    0.37
Q2    1   0.4915  0.7732  0.2848  11.00000  0.05    0.34
Q3    1   0.3102  0.5764  0.4766  11.00000  0.05    0.31
Q4    1   0.4176  0.6989  0.2582  11.00000  0.05    0.31
Q5    1   0.2441  0.5045  0.4539  11.00000  0.05    0.31
;
_shelx_res_checksum              26370
_shelx_hkl_file                  
;
  -1   0   0    0.20    0.10
   1   0   0    0.10    0.10
   1   0   0    0.10    0.10
   1   0   0    0.10    0.10
   1   0   0    0.20    0.10
   2   0   0  274.07    4.20
   2   0   0  275.37    4.40
   2   0   0  293.27    4.40
   2   0   0  274.77    4.30
   2   0   0  276.57    4.50
   3   0   0  258.77    3.90
   3   0   0  249.58    4.20
   3   0   0  252.77    4.10
   3   0   0  254.27    4.10
   3   0   0  247.48    4.20
   4   0   0   94.59    1.90
   4   0   0   93.29    1.60
   4   0   0   91.29    2.00
   4   0   0   91.29    1.90
   5   0   0    3.30    0.50
   5   0   0    2.60    0.40
   5   0   0    3.80    0.50
   5   0   0    3.50    0.30
   6   0   0   94.79    2.30
   6   0   0   95.39    1.80
   6   0   0   96.29    2.30
   6   0   0   89.49    2.30
   7   0   0   71.29    2.10
   7   0   0   74.59    1.60
   7   0   0   73.79    2.10
   8   0   0    6.50    0.90
   8   0   0    5.40    0.80
   9   0   0   -0.20    0.60
   9   0   0   -0.20    0.60
   9   0   0    0.50    0.60
  10   0   0   22.50    1.50
  10   0   0   22.70    1.60
  11   0   0   14.40    1.40
  11   0   0   15.20    1.50
  12   0   0    3.00    0.90
  12   0   0    1.70    0.90
  11  -1   0    0.40    0.70
  11  -1   0   -0.90    0.70
  10  -1   0    1.30    0.70
  10  -1   0    0.20    0.60
   9  -1   0   24.60    1.50
   9  -1   0   21.80    1.40
   8  -1   0   52.29    1.90
   8  -1   0   51.29    1.80
   8  -1   0   52.79    1.90
   7  -1   0   13.90    0.90
   7  -1   0   14.70    1.00
   7  -1   0   14.30    1.10
   7  -1   0   14.70    0.60
   6  -1   0    8.10    0.80
   6  -1   0    7.20    0.70
   6  -1   0    7.50    0.40
   6  -1   0    6.50    0.70
   5  -1   0   50.29    1.40
   5  -1   0   46.00    1.40
   5  -1   0   48.40    1.50
   5  -1   0   49.60    1.00
   4  -1   0  481.85    7.90
   4  -1   0  485.05    7.90
   4  -1   0  490.05    7.40
   4  -1   0  490.45    7.80
   3  -1   0  147.89    2.60
   3  -1   0  148.69    2.80
   3  -1   0  147.79    2.80
   3  -1   0  152.38    2.50
   3  -1   0  153.68    2.40
   2  -1   0 6906.31  106.49
   2  -1   0 6700.83  114.99
   2  -1   0 7216.58  128.89
   2  -1   0 7569.84  106.79
   2  -1   0 7047.10  113.99
  -2   1   0 7201.78  114.89
   1  -1   0   -4.30    0.20
   1  -1   0   -5.90    0.30
   1  -1   0   -5.80    0.40
   1  -1   0   -5.50    0.30
  -1   1   0   -5.90    0.20
  -1   1   0   -6.00    0.30
   0  -1   0 1554.94   27.50
   0  -1   0 1859.81   27.30
   0  -1   0 1902.21   27.30
   0   1   0 1925.01   27.20
   0   1   0 1864.41   27.50
   0   1   0 1817.82   27.40
  -1  -1   0  289.57    4.40
  -1  -1   0  286.07    4.40
   1   1   0  290.97    4.40
   1   1   0  292.77    4.40
   1   1   0  290.67    4.40
   1   1   0  283.17    4.40
  -2  -1   0  537.55    8.20
   2   1   0  556.94    8.40
   2   1   0  558.94    8.30
   2   1   0  545.65    8.30
   2   1   0  542.35    8.40
   2   1   0  547.05    8.30
   3   1   0   43.00    0.90
   3   1   0   42.10    1.00
   3   1   0   43.50    1.10
   3   1   0   40.90    1.10
   4   1   0    0.80    0.20
   4   1   0    0.60    0.20
   4   1   0    0.80    0.30
   5   1   0   31.80    1.00
   5   1   0   32.70    0.80
   5   1   0   31.30    1.10
   6   1   0   18.70    0.70
   6   1   0   17.10    0.90
   6   1   0   17.10    0.90
   7   1   0   18.70    0.70
   7   1   0   17.90    1.10
   7   1   0   18.80    1.10
   8   1   0    0.40    0.50
   8   1   0    0.70    0.50
   9   1   0    0.10    0.60
   9   1   0    0.20    0.60
  10   1   0    7.90    1.10
  10   1   0    7.20    1.00
  11   1   0    0.60    0.80
  11   1   0   -0.10    0.70
  11  -2   0    4.40    0.90
  11  -2   0    3.70    0.90
  10  -2   0    3.80    0.90
  10  -2   0    3.80    0.80
   9  -2   0    0.90    0.60
   9  -2   0    0.40    0.50
   9  -2   0    0.00    0.60
   8  -2   0   98.69    2.80
   8  -2   0   95.89    2.50
   8  -2   0   88.29    2.60
   7  -2   0   21.00    0.70
   7  -2   0   19.90    1.20
   7  -2   0   18.70    1.20
   7  -2   0   21.10    1.10
   6  -2   0   73.59    1.50
   6  -2   0   72.59    2.10
   6  -2   0   70.49    2.00
   6  -2   0   71.89    1.90
   5  -2   0   53.09    1.40
   5  -2   0   52.69    1.60
   5  -2   0   52.09    1.70
   5  -2   0   52.79    1.10
  -5   2   0   51.49    1.00
   4  -2   0    0.60    0.40
   4  -2   0    0.30    0.20
   4  -2   0    0.50    0.30
   4  -2   0    0.00    0.30
  -4   2   0    0.40    0.10
   3  -2   0   42.70    1.10
   3  -2   0   43.50    0.90
   3  -2   0   43.30    1.20
   3  -2   0   44.00    1.30
  -3   2   0   42.60    0.80
  -3   2   0   44.20    0.90
   2  -2   0 9999.00  165.58
   2  -2   0 9836.12  144.59
   2  -2   0 9378.26  143.59
  -2   2   0 9602.24  142.79
  -2   2   0 9220.68  153.68
   1  -2   0 1062.59   16.10
   1  -2   0 1036.30   16.20
   1  -2   0 1055.49   15.80
   1  -2   0 1066.39   16.00
  -1   2   0 1056.69   15.80
  -1   2   0 1057.99   15.90
  -1   2   0 1070.99   16.00
   0  -2   0  279.97    4.30
   0  -2   0  281.47    4.20
   0  -2   0  284.17    4.60
   0   2   0  282.57    4.40
   0   2   0  277.17    4.40
  -1  -2   0   18.20    0.40
  -1  -2   0   18.60    0.60
  -1  -2   0   17.80    0.50
   1   2   0   18.80    0.50
   1   2   0   18.00    0.40
   1   2   0   17.80    0.60
   1   2   0   18.30    0.50
   1   2   0   18.60    0.60
   1   2   0   18.20    0.50
  -2  -2   0  158.18    2.70
   2   2   0  164.98    2.60
   2   2   0  157.58    2.70
   2   2   0  162.88    2.80
   2   2   0  160.78    2.60
  -3  -2   0    2.80    0.30
   3   2   0    3.00    0.30
   3   2   0    3.40    0.30
   3   2   0    3.60    0.30
   3   2   0    2.60    0.30
   4   2   0  426.46    6.90
   4   2   0  426.66    6.90
   4   2   0  436.56    6.80
   5   2   0    5.50    0.50
   5   2   0    6.60    0.50
   5   2   0    6.50    0.60
   6   2   0   34.30    1.20
   6   2   0   37.90    1.30
   6   2   0   35.00    1.00
   7   2   0    9.50    0.80
   7   2   0    8.60    0.80
   8   2   0   25.70    1.30
   8   2   0   23.00    1.30
   9   2   0    0.50    0.60
   9   2   0   -0.50    0.50
  10   2   0    5.70    0.90
  10   2   0    5.10    1.00
  11   2   0   -1.00    0.80
  11   2   0    0.70    0.70
  11  -3   0    3.00    0.80
  11  -3   0    2.40    0.90
  10  -3   0  104.59    3.30
  10  -3   0  105.79    3.00
  10  -3   0  102.19    3.00
   9  -3   0    6.60    0.90
   9  -3   0    6.50    1.00
   9  -3   0    5.90    0.90
   8  -3   0    2.00    0.70
   8  -3   0    1.30    0.60
   8  -3   0    1.20    0.60
   7  -3   0   43.50    1.70
   7  -3   0   42.60    1.70
   7  -3   0   40.40    1.50
   6  -3   0   93.89    2.50
   6  -3   0   99.79    2.00
   6  -3   0   96.09    2.50
   6  -3   0   99.69    2.30
   5  -3   0    9.20    0.70
   5  -3   0    9.40    0.70
   5  -3   0    9.30    0.50
   5  -3   0    8.50    0.80
  -5   3   0    9.80    0.30
   4  -3   0 2701.53   39.90
   4  -3   0 2616.14   39.70
   4  -3   0 2659.93   39.90
   4  -3   0 2594.64   39.50
  -4   3   0 2661.43   39.80
  -4   3   0 2675.33   39.40
   3  -3   0  307.17    5.00
   3  -3   0  306.07    5.20
   3  -3   0  307.47    5.40
  -3   3   0  306.47    5.00
  -3   3   0  306.47    4.70
   2  -3   0   23.80    1.00
   2  -3   0   24.60    0.80
   2  -3   0   24.20    0.50
   2  -3   0   24.40    0.70
  -2   3   0   25.10    0.70
  -2   3   0   24.40    0.60
   1  -3   0   26.50    0.90
   1  -3   0   26.70    0.60
   1  -3   0   27.20    0.60
   1  -3   0   30.70    0.70
  -1   3   0   27.50    0.80
  -1   3   0   27.70    0.70
  -1   3   0   26.70    0.60
   0  -3   0   12.80    0.70
   0  -3   0   13.70    0.30
   0  -3   0   12.30    0.40
   0   3   0   12.30    0.60
   0   3   0   13.10    0.40
  -1  -3   0    8.40    0.40
  -1  -3   0    8.50    0.60
   1   3   0    8.20    0.40
   1   3   0    8.40    0.40
   1   3   0    9.00    0.50
   1   3   0    7.30    0.50
  -2  -3   0  405.56    6.50
   2   3   0  409.96    6.10
   2   3   0  399.66    6.10
   2   3   0  403.76    6.10
   2   3   0  402.36    6.30
   2   3   0  408.86    6.50
   2   3   0  399.36    6.50
  -3  -3   0  152.78    2.80
   3   3   0  153.38    2.60
   3   3   0  155.18    2.60
   3   3   0  155.18    2.80
   3   3   0  150.88    2.90
  -4  -3   0  147.39    2.70
   4   3   0  147.59    2.70
   4   3   0  149.59    2.80
   4   3   0  147.79    2.90
   5   3   0   16.00    0.80
   5   3   0   16.60    0.70
   5   3   0   14.90    0.80
   6   3   0    3.30    0.50
   6   3   0    2.60    0.50
   7   3   0    8.70    0.80
   7   3   0   11.70    0.90
   8   3   0    8.70    0.90
   8   3   0    8.50    0.90
   9   3   0    2.60    0.80
   9   3   0    3.40    0.70
  10   3   0    0.80    0.60
  10   3   0    0.00    0.70
  11   3   0    5.60    1.00
  11   3   0    7.80    1.20
  11  -4   0    0.30    0.60
  11  -4   0   -0.30    0.80
  10  -4   0    3.90    0.80
  10  -4   0    2.70    0.90
  10  -4   0    4.40    0.80
   9  -4   0    7.20    1.10
   9  -4   0    5.20    0.80
   9  -4   0    4.20    0.80
   8  -4   0   49.30    1.90
   8  -4   0   45.20    1.70
   8  -4   0   46.10    1.90
   7  -4   0   36.10    1.60
   7  -4   0   35.70    1.40
   7  -4   0   37.50    1.60
   6  -4   0  139.19    3.30
   6  -4   0  140.19    3.20
   6  -4   0  139.09    2.90
   5  -4   0   10.30    0.80
   5  -4   0   11.90    0.70
   5  -4   0    9.30    0.80
  -5   4   0    9.30    0.60
  -5   4   0   10.60    0.30
   4  -4   0 1211.58   18.20
   4  -4   0 1190.68   18.70
   4  -4   0 1177.88   18.40
  -4   4   0 1197.18   18.20
  -4   4   0 1196.48   17.80
   3  -4   0  220.08    3.90
   3  -4   0  223.18    3.80
   3  -4   0  219.48    4.20
  -3   4   0  220.98    3.80
  -3   4   0  217.38    3.60
   2  -4   0  141.99    2.60
   2  -4   0  144.59    2.30
   2  -4   0  140.69    3.00
   2  -4   0  141.99    2.60
  -2   4   0  142.69    2.40
  -2   4   0  143.29    2.70
  -2   4   0  142.19    2.50
   1  -4   0   79.79    1.40
   1  -4   0   80.39    1.50
   1  -4   0   79.59    1.50
   1  -4   0   81.69    2.00
  -1   4   0   79.69    1.60
  -1   4   0   81.39    1.80
  -1   4   0   81.89    1.50
   0  -4   0  157.48    3.10
   0  -4   0  154.58    2.40
   0  -4   0  155.88    2.70
   0   4   0  153.88    2.60
   0   4   0  158.48    2.90
   0   4   0  152.38    2.80
  -1  -4   0    8.90    0.60
  -1  -4   0    8.60    0.40
   1   4   0    8.90    0.60
   1   4   0    8.70    0.50
   1   4   0    8.90    0.60
   1   4   0    8.90    0.40
  -2  -4   0  126.19    2.20
  -2  -4   0  125.19    2.50
   2   4   0  124.09    2.50
   2   4   0  123.99    2.50
   2   4   0  124.59    2.30
   2   4   0  125.59    2.10
   2   4   0  123.89    2.20
  -3  -4   0   70.89    1.70
   3   4   0   71.09    1.40
   3   4   0   73.49    1.70
   3   4   0   70.39    1.70
   3   4   0   69.49    1.50
  -4  -4   0   18.40    0.80
   4   4   0   19.10    0.90
   4   4   0   18.30    0.70
   4   4   0   18.90    0.90
   4   4   0   19.30    0.70
  -5  -4   0   36.50    1.10
   5   4   0   38.50    1.30
   5   4   0   37.10    1.10
   6   4   0   56.09    1.60
   6   4   0   55.39    1.70
   7   4   0    0.10    0.40
   7   4   0    0.80    0.50
   8   4   0    3.50    0.70
   8   4   0    4.20    0.70
   9   4   0    0.20    0.60
   9   4   0   -0.50    0.50
  10   4   0    4.90    0.90
  10   4   0    5.00    1.00
  11   4   0   -0.90    0.60
  11   4   0    0.30    0.90
  11  -5   0    3.10    0.80
  11  -5   0    1.90    0.90
  11  -5   0    2.70    0.80
  10  -5   0    2.90    0.90
  10  -5   0    2.70    0.80
  10  -5   0    3.20    0.80
   9  -5   0    0.60    0.70
   9  -5   0    0.80    0.60
   9  -5   0    2.20    0.70
   8  -5   0    5.10    0.80
   8  -5   0    6.40    0.80
   8  -5   0    5.30    0.90
   7  -5   0   32.90    1.60
   7  -5   0   31.30    1.30
   7  -5   0   33.70    1.50
   6  -5   0 1141.19   18.20
   6  -5   0 1113.99   17.90
   6  -5   0 1135.59   17.60
   5  -5   0   87.59    2.00
   5  -5   0   84.99    2.20
   5  -5   0   87.29    2.40
  -5   5   0   83.19    1.50
   4  -5   0   61.49    1.60
   4  -5   0   63.79    2.00
   4  -5   0   63.99    1.70
  -4   5   0   61.19    1.30
  -4   5   0   60.49    1.60
   3  -5   0   14.20    0.70
   3  -5   0   13.60    1.00
   3  -5   0   14.80    0.80
  -3   5   0   16.20    0.80
  -3   5   0   13.50    0.50
  -3   5   0   14.70    0.60
   2  -5   0    4.60    0.60
   2  -5   0    5.70    0.50
   2  -5   0    4.30    0.30
   2  -5   0    4.30    0.40
  -2   5   0    4.40    0.30
  -2   5   0    4.90    0.40
  -2   5   0    4.80    0.50
   1  -5   0   39.10    0.90
   1  -5   0   39.30    0.90
   1  -5   0   37.90    1.40
   1  -5   0   37.60    0.90
  -1   5   0   37.60    1.20
  -1   5   0   37.40    1.10
  -1   5   0   38.60    0.90
   0  -5   0  309.37    5.00
   0  -5   0  305.57    5.50
   0   5   0  310.67    5.40
   0   5   0  307.97    4.90
   0   5   0  305.97    5.20
  -1  -5   0    1.50    0.30
  -1  -5   0    1.40    0.40
   1   5   0    1.20    0.30
   1   5   0    1.20    0.30
   1   5   0    1.10    0.30
   1   5   0    1.60    0.20
  -2  -5   0   28.30    1.10
  -2  -5   0   27.70    0.90
   2   5   0   27.20    1.00
   2   5   0   28.50    0.80
   2   5   0   28.10    1.10
   2   5   0   27.40    0.80
   2   5   0   27.90    0.90
  -3  -5   0    3.10    0.30
  -3  -5   0    3.90    0.50
   3   5   0    2.20    0.40
   3   5   0    3.60    0.40
   3   5   0    2.60    0.40
  -4  -5   0   58.69    1.60
   4   5   0   57.59    1.70
   4   5   0   57.69    1.40
   4   5   0   58.49    1.20
   4   5   0   56.49    1.70
   5   5   0   43.00    1.50
   5   5   0   43.90    1.20
   6   5   0    4.60    0.50
   6   5   0    4.10    0.60
   7   5   0    0.60    0.40
   7   5   0    0.70    0.50
   8   5   0    2.70    0.70
   8   5   0    2.30    0.60
   9   5   0   -0.10    0.60
   9   5   0    0.10    0.50
  10   5   0    1.50    0.70
  10   5   0    0.40    0.80
  10  -6   0    7.30    1.10
  10  -6   0    7.00    1.00
  10  -6   0    6.60    1.00
   9  -6   0    0.90    0.60
   9  -6   0    0.00    0.60
   9  -6   0    1.10    0.70
   8  -6   0  132.09    3.20
   8  -6   0  131.39    3.50
   8  -6   0  131.89    3.50
   7  -6   0    0.90    0.60
   7  -6   0    1.40    0.60
   7  -6   0    0.60    0.50
   6  -6   0  100.59    2.70
   6  -6   0   99.59    2.90
   6  -6   0  104.09    2.50
   5  -6   0   20.00    1.00
   5  -6   0   20.20    1.30
   5  -6   0   21.00    1.10
  -5   6   0   17.40    0.80
   4  -6   0   46.70    1.50
   4  -6   0   45.00    1.70
   4  -6   0   43.40    1.30
  -4   6   0   44.40    1.10
  -4   6   0   46.00    1.40
   3  -6   0   51.19    0.90
   3  -6   0   47.00    1.40
   3  -6   0   49.70    1.40
   3  -6   0   50.79    1.80
  -3   6   0   49.10    1.30
  -3   6   0   49.60    1.20
  -3   6   0   53.49    1.50
   2  -6   0   60.49    1.90
   2  -6   0   60.69    1.40
   2  -6   0   59.79    1.50
   2  -6   0   63.19    1.30
  -2   6   0   62.99    1.40
  -2   6   0   62.89    1.50
  -2   6   0   62.69    1.70
   1  -6   0    6.70    0.40
   1  -6   0    6.00    0.40
   1  -6   0    6.00    0.70
   1  -6   0    6.50    0.40
  -1   6   0    7.30    0.70
  -1   6   0    4.90    0.50
  -1   6   0    6.60    0.50
   0  -6   0    0.50    0.20
   0  -6   0    0.30    0.40
   0   6   0   -0.10    0.30
   0   6   0   -0.10    0.20
   0   6   0    0.20    0.30
  -1  -6   0  120.89    2.80
  -1  -6   0  120.59    2.30
   1   6   0  119.49    2.70
   1   6   0  118.49    2.30
   1   6   0  120.39    2.40
   1   6   0  119.29    2.60
  -2  -6   0   16.00    0.70
  -2  -6   0   16.60    0.90
   2   6   0   15.30    0.80
   2   6   0   15.40    0.90
   2   6   0   16.10    0.60
   2   6   0   16.70    0.70
   2   6   0   17.40    0.90
  -3  -6   0   -0.10    0.20
  -3  -6   0    0.10    0.30
   3   6   0   -0.20    0.30
   3   6   0    0.10    0.40
   3   6   0    0.20    0.20
   3   6   0    0.10    0.20
   3   6   0    0.10    0.30
  -4  -6   0    0.00    0.30
   4   6   0   -0.10    0.40
   4   6   0    0.70    0.40
   4   6   0   -0.10    0.40
   5   6   0    1.30    0.50
   5   6   0    1.80    0.30
   6   6   0    1.40    0.50
   7   6   0    3.30    0.70
   8   6   0    8.00    1.00
   9   6   0    3.70    0.90
  10   6   0    0.40    0.80
   9  -7   0    0.00    0.60
   9  -7   0   -0.40    0.60
   9  -7   0   -0.90    0.60
   8  -7   0  399.86    7.30
   8  -7   0  393.26    7.80
   8  -7   0  393.46    7.60
   7  -7   0  113.29    3.30
   7  -7   0  106.89    3.00
   7  -7   0  113.29    2.80
   6  -7   0    5.70    0.70
   6  -7   0    5.40    0.90
   6  -7   0    6.20    0.80
   5  -7   0    4.00    0.60
   5  -7   0    4.00    0.70
   5  -7   0    5.20    0.80
   4  -7   0   63.69    1.80
   4  -7   0   67.29    1.80
   4  -7   0   64.99    2.30
  -4   7   0   67.39    1.60
   3  -7   0   30.50    0.70
   3  -7   0   28.40    1.10
   3  -7   0   28.60    1.10
   3  -7   0   30.00    1.50
  -3   7   0   30.50    1.10
  -3   7   0   32.10    1.30
   2  -7   0    8.40    0.50
   2  -7   0   10.90    0.70
   2  -7   0    7.30    0.90
   2  -7   0    8.20    0.50
  -2   7   0    8.40    0.70
  -2   7   0    8.20    0.50
  -2   7   0    8.80    0.80
   1  -7   0   48.50    1.20
   1  -7   0   49.80    1.80
   1  -7   0   46.00    1.10
   1  -7   0   48.20    1.00
  -1   7   0   50.69    1.30
  -1   7   0   45.60    1.40
  -1   7   0   48.70    1.60
   0  -7   0    5.60    0.50
   0  -7   0    5.50    0.80
   0   7   0    5.20    0.40
   0   7   0    5.70    0.70
   0   7   0    5.60    0.60
  -1  -7   0   13.00    0.70
  -1  -7   0   13.20    1.00
   1   7   0   13.20    0.90
   1   7   0   14.20    0.90
   1   7   0   12.90    0.70
   1   7   0   12.00    0.70
  -2  -7   0   49.60    1.40
  -2  -7   0   51.29    1.80
   2   7   0   51.69    1.70
   2   7   0   47.60    1.20
   2   7   0   50.79    1.70
   2   7   0   51.19    1.50
   2   7   0   49.00    1.30
  -3  -7   0    4.10    0.70
   3   7   0    4.70    0.70
   3   7   0    3.40    0.30
   3   7   0    4.30    0.60
   3   7   0    3.90    0.70
   3   7   0    3.90    0.30
   4   7   0   13.20    1.20
   4   7   0   12.90    1.00
   4   7   0   10.50    1.00
   5   7   0    2.50    0.60
   6   7   0    0.90    0.60
   7   7   0    1.40    0.60
   8   7   0    1.40    0.70
   9   7   0    6.00    1.10
   9  -8   0   34.60    1.90
   9  -8   0   33.20    1.70
   9  -8   0   33.90    2.00
   8  -8   0   22.50    1.70
   8  -8   0   22.80    1.30
   8  -8   0   23.30    1.50
   7  -8   0    0.00    0.60
   7  -8   0    0.50    0.60
   7  -8   0    0.70    0.50
   6  -8   0    4.10    0.70
   6  -8   0    4.20    0.70
   6  -8   0    3.60    0.90
   5  -8   0   11.50    1.30
   5  -8   0   11.20    0.90
   5  -8   0   11.40    0.90
   4  -8   0    0.50    0.40
   4  -8   0    1.10    0.70
   4  -8   0   -0.40    0.30
  -4   8   0    0.10    0.30
   3  -8   0    1.80    0.20
   3  -8   0    0.90    0.40
   3  -8   0    1.60    0.70
   3  -8   0    2.10    0.50
  -3   8   0    2.30    0.50
  -3   8   0    1.50    0.50
   2  -8   0   44.80    1.10
   2  -8   0   45.00    1.90
   2  -8   0   47.00    1.40
  -2   8   0   44.50    1.50
  -2   8   0   45.30    1.70
  -2   8   0   43.80    1.30
   1  -8   0  117.29    3.20
   1  -8   0  115.69    2.30
  -1   8   0  111.99    2.60
  -1   8   0  116.49    2.90
  -1   8   0  120.89    2.40
   0  -8   0   14.40    1.20
   0  -8   0   15.10    0.80
   0   8   0   16.50    1.00
   0   8   0   16.00    1.10
   0   8   0   15.40    0.80
  -1  -8   0   11.90    0.70
  -1  -8   0    9.10    0.90
   1   8   0   10.50    0.90
   1   8   0   10.00    1.00
   1   8   0   10.00    0.70
  -2  -8   0   18.90    0.90
  -2  -8   0   20.80    1.20
   2   8   0   16.80    1.20
   2   8   0   19.20    0.80
   2   8   0   19.60    1.10
   2   8   0   19.70    0.90
   2   8   0   19.60    1.20
  -3  -8   0    1.50    0.80
   3   8   0    1.80    0.30
   3   8   0    1.80    0.60
   3   8   0    2.40    0.30
   3   8   0    2.00    0.50
   3   8   0    1.50    0.60
   4   8   0    0.40    0.50
   4   8   0    0.30    0.50
   5   8   0    0.30    0.50
   6   8   0   -0.60    0.50
   7   8   0   -0.10    0.70
   8   8   0   24.30    1.70
   8  -9   0    1.60    0.80
   8  -9   0    0.40    0.60
   7  -9   0    1.20    0.60
   7  -9   0    0.40    0.60
   7  -9   0    1.30    0.80
   6  -9   0   18.20    1.60
   6  -9   0   19.10    1.10
   5  -9   0   10.00    0.90
   5  -9   0    8.20    1.20
   4  -9   0    0.50    0.40
   4  -9   0    0.50    0.70
   3  -9   0   67.59    2.50
   3  -9   0   61.89    1.80
  -3   9   0   64.89    1.80
   2  -9   0    1.20    0.50
   2  -9   0    0.70    0.30
   2  -9   0    0.80    0.60
  -2   9   0    0.60    0.30
  -2   9   0    0.40    0.50
  -2   9   0    1.00    0.40
   1  -9   0   10.00    0.80
   1  -9   0    8.40    0.60
   1  -9   0    9.50    1.10
  -1   9   0    9.90    0.70
  -1   9   0    9.60    1.00
  -1   9   0    8.90    0.80
   0  -9   0   23.70    1.50
   0  -9   0   23.50    1.00
   0   9   0   23.00    1.00
   0   9   0   23.70    1.40
   0   9   0   23.40    1.20
  -1  -9   0    1.60    0.60
  -1  -9   0    1.90    0.40
   1   9   0    0.90    0.50
   1   9   0    0.80    0.60
   1   9   0    1.50    0.40
   1   9   0    0.80    0.60
  -2  -9   0    6.90    0.90
  -2  -9   0    5.10    0.60
   2   9   0    6.10    0.60
   2   9   0    5.30    0.90
   2   9   0    4.30    0.80
   2   9   0    5.10    0.70
   3   9   0    0.20    0.50
   3   9   0    0.50    0.30
   3   9   0    0.50    0.30
   3   9   0   -0.10    0.50
   4   9   0   13.50    1.30
   5   9   0    7.30    1.10
   6   9   0    6.60    1.00
   7   9   0   -0.20    0.70
   6 -10   0    7.40    1.20
   5 -10   0    0.70    0.70
   4 -10   0    3.40    0.90
   4 -10   0    3.10    1.00
   3 -10   0    1.50    0.80
   3 -10   0    0.30    0.40
  -3  10   0    0.40    0.50
   2 -10   0    0.80    0.30
   2 -10   0   -0.80    0.60
   2 -10   0    1.50    0.50
  -2  10   0    0.40    0.50
   1 -10   0    0.20    0.40
   1 -10   0   -0.50    0.60
   1 -10   0    0.30    0.30
  -1  10   0    0.20    0.50
  -1  10   0    0.50    0.40
  -1  10   0    0.30    0.60
   0 -10   0    6.40    1.00
   0 -10   0    4.70    0.50
   0  10   0    4.50    0.90
   0  10   0    5.20    0.60
   0  10   0    3.40    0.70
  -1 -10   0   18.20    1.50
  -1 -10   0   17.80    0.90
   1  10   0   18.60    1.40
   1  10   0   18.60    1.30
   1  10   0   16.70    1.20
   1  10   0   17.70    1.00
   2  10   0    3.50    0.80
   2  10   0    4.20    0.50
   2  10   0    3.10    0.80
   3  10   0   -0.10    0.60
   4  10   0    7.10    1.10
   5  10   0   15.40    1.50
   6  10   0   19.90    1.80
   4 -11   0    3.50    1.00
   3 -11   0    2.00    1.00
   2 -11   0    4.10    0.40
   2 -11   0    3.60    1.00
   1 -11   0   17.60    0.90
   1 -11   0   18.20    1.70
  -1  11   0   19.10    1.10
   0 -11   0    3.20    0.50
   0 -11   0    3.60    0.90
   0  11   0    4.10    0.60
   0  11   0    4.10    0.90
   0  11   0    2.40    0.80
  -1 -11   0   23.10    1.10
   1  11   0   20.40    1.10
   1  11   0   21.30    1.60
   2  11   0   71.89    1.80
   2  11   0   63.49    2.60
   3  11   0   25.40    1.80
   4  11   0   10.60    1.40
   2  11  -1    0.10    0.40
   2  11  -1    0.50    0.80
  -2 -11   1   -0.10    0.30
   1  11  -1   13.10    1.50
   1  11  -1   10.20    0.90
  -1 -11   1   12.70    0.90
   0  11  -1    3.30    0.60
   0  11  -1    4.00    1.00
   0 -11   1    4.30    1.00
   0 -11   1    2.80    0.50
  -1  11  -1    0.30    0.70
  -1  11  -1    0.60    0.50
   1 -11   1   -0.10    0.50
   1 -11   1    1.40    0.80
   1 -11   1    0.00    0.30
   2 -11   1   -0.30    0.80
   2 -11   1    0.20    0.80
   3 -11   1   21.00    1.80
   5  10  -1    0.00    0.70
   4  10  -1    1.00    0.80
   3  10  -1   22.80    1.70
   2  10  -1   22.40    1.70
   2  10  -1   23.60    1.10
  -2 -10   1   24.20    1.20
   1  10  -1   11.00    0.90
   1  10  -1   12.90    1.40
   1  10  -1   14.10    1.20
  -1 -10   1   12.10    1.30
  -1 -10   1   11.00    0.80
   0  10  -1    6.90    0.70
   0  10  -1    5.70    0.90
   0  10  -1    5.80    1.00
   0 -10   1    5.50    0.60
   0 -10   1    6.80    1.10
  -1  10  -1    8.80    1.60
  -1  10  -1    7.60    0.70
   1 -10   1    7.70    0.60
   1 -10   1    6.80    1.00
   1 -10   1    7.20    0.90
   2 -10   1   -0.10    0.60
   2 -10   1    1.40    0.50
   2 -10   1    1.60    0.30
   3 -10   1    3.40    0.60
   3 -10   1    3.60    0.90
   4 -10   1    3.10    1.00
   4 -10   1    1.10    0.60
   5 -10   1    9.50    1.00
   5 -10   1    6.70    1.20
   6 -10   1    3.40    1.00
   6   9  -1    2.30    0.90
   5   9  -1    0.10    0.70
   4   9  -1    9.50    1.20
   3   9  -1   11.00    1.20
   3   9  -1   11.70    0.60
   3   9  -1   11.60    0.60
   2   9  -1    4.50    0.90
   2   9  -1    3.40    0.50
   2   9  -1    4.30    0.80
  -2  -9   1    3.60    0.50
  -2  -9   1    3.40    0.80
   1   9  -1   26.50    1.10
   1   9  -1   24.10    1.40
   1   9  -1   24.40    1.50
  -1  -9   1   28.00    1.10
  -1  -9   1   27.00    1.60
   0   9  -1    1.50    0.60
   0   9  -1    0.80    0.40
   0   9  -1    1.00    0.60
   0  -9   1    0.40    0.60
   0  -9   1    1.30    0.40
  -1   9  -1   19.60    1.00
  -1   9  -1   19.00    1.40
   1  -9   1   18.40    0.80
   1  -9   1   17.10    1.40
   2  -9   1   24.50    1.60
   2  -9   1   23.70    1.20
   2  -9   1   23.20    0.80
   3  -9   1   32.20    1.80
   3  -9   1   33.00    1.40
   4  -9   1    9.90    0.90
   4  -9   1   10.20    1.20
   5  -9   1   21.00    1.60
   5  -9   1   21.40    1.20
   6  -9   1   46.70    2.30
   6  -9   1   48.30    1.80
   7  -9   1    1.10    0.60
   7  -9   1    0.10    0.70
   7   8  -1    0.50    0.70
   6   8  -1   -0.50    0.60
   5   8  -1   19.60    1.50
   4   8  -1   11.10    1.20
   3   8  -1    0.30    0.30
   3   8  -1    0.70    0.50
   3   8  -1    0.00    0.50
   3   8  -1    0.10    0.20
   2   8  -1    2.40    0.70
   2   8  -1    2.50    0.40
   2   8  -1    3.00    0.70
  -2  -8   1    3.10    0.70
  -2  -8   1    2.80    0.40
   1   8  -1    7.50    0.90
   1   8  -1    7.90    0.60
   1   8  -1    7.50    0.90
  -1  -8   1    6.80    0.60
  -1  -8   1    9.20    1.00
   0   8  -1    1.20    0.50
   0   8  -1    0.40    0.50
   0   8  -1    2.00    0.40
   0  -8   1    0.70    0.60
   0  -8   1    0.60    0.30
  -1   8  -1    2.50    0.40
  -1   8  -1    3.10    0.60
  -1   8  -1    3.30    0.70
   1  -8   1    3.10    0.70
   1  -8   1    2.60    0.40
  -2   8  -1    9.10    0.70
  -2   8  -1    8.10    0.90
  -2   8  -1    9.50    0.80
   2  -8   1    6.30    0.90
   2  -8   1    9.40    0.50
   2  -8   1    9.90    0.80
   3  -8   1   11.90    1.20
   3  -8   1   13.20    0.90
   4  -8   1    2.00    0.50
   4  -8   1    1.80    0.80
   5  -8   1    4.60    0.90
   5  -8   1    4.60    0.70
   5  -8   1    5.40    0.70
   6  -8   1   24.60    1.30
   6  -8   1   22.40    1.30
   6  -8   1   26.10    1.70
   7  -8   1   54.09    2.00
   7  -8   1   50.29    1.90
   7  -8   1   52.29    2.20
   8  -8   1    2.40    0.80
   8  -8   1    3.30    0.70
   8  -8   1    2.80    0.80
   8   7  -1   14.60    1.50
   7   7  -1   12.10    1.30
   6   7  -1    1.90    0.70
   5   7  -1   10.90    1.10
   4   7  -1    0.80    0.70
   4   7  -1    0.30    0.50
   3   7  -1   41.80    1.50
   3   7  -1   40.50    1.10
   3   7  -1   41.00    1.70
   3   7  -1   38.90    1.00
  -3  -7   1   41.20    1.60
   2   7  -1   10.50    0.70
   2   7  -1   11.10    1.00
   2   7  -1   12.50    0.90
   2   7  -1    9.50    0.70
  -2  -7   1   12.80    1.10
  -2  -7   1   12.30    0.70
   1   7  -1    1.60    0.50
   1   7  -1    1.50    0.50
   1   7  -1    0.90    0.30
   1   7  -1    1.50    0.50
  -1  -7   1    2.10    0.60
  -1  -7   1    0.90    0.30
   0   7  -1   43.00    1.20
   0   7  -1   44.30    1.50
   0   7  -1   43.30    1.60
   0  -7   1   44.80    1.20
   0  -7   1   44.40    1.70
  -1   7  -1    1.50    0.30
  -1   7  -1    2.40    0.60
  -1   7  -1    2.10    0.50
   1  -7   1    1.40    0.60
   1  -7   1    1.80    0.30
   1  -7   1    1.50    0.30
  -2   7  -1  112.29    2.30
  -2   7  -1  113.19    2.50
  -2   7  -1  115.19    2.80
   2  -7   1  116.19    3.00
   2  -7   1  111.49    2.10
   2  -7   1  111.49    2.50
   2  -7   1  110.69    2.10
  -3   7  -1   33.40    1.10
  -3   7  -1   33.60    1.40
   3  -7   1   32.30    1.10
   3  -7   1   31.60    1.60
   3  -7   1   32.70    1.20
   4  -7   1   46.20    1.90
   4  -7   1   47.10    1.40
   4  -7   1   46.20    1.50
   5  -7   1    1.60    0.50
   5  -7   1    1.10    0.60
   5  -7   1    1.70    0.50
   6  -7   1    1.20    0.50
   6  -7   1    1.70    0.70
   6  -7   1    2.30    0.60
   7  -7   1    7.60    1.00
   7  -7   1    8.20    0.90
   7  -7   1    6.20    0.80
   8  -7   1   51.89    2.20
   8  -7   1   48.70    2.00
   8  -7   1   47.50    1.90
   9  -7   1   38.30    1.80
   9  -7   1   39.10    1.90
   9  -7   1   39.50    2.00
   9   6  -1    0.30    0.80
   8   6  -1   13.50    1.40
   7   6  -1    2.70    0.80
   6   6  -1   33.90    1.70
   5   6  -1    1.30    0.60
   4   6  -1   23.70    1.10
   4   6  -1   21.90    1.30
   3   6  -1    0.10    0.20
   3   6  -1    0.10    0.40
   3   6  -1    0.60    0.50
   3   6  -1    0.20    0.20
  -3  -6   1    0.30    0.30
   2   6  -1    0.80    0.30
   2   6  -1    0.60    0.40
   2   6  -1    1.00    0.50
   2   6  -1    0.60    0.30
   2   6  -1    0.80    0.40
  -2  -6   1    1.20    0.50
  -2  -6   1    1.30    0.30
   1   6  -1    4.00    0.40
   1   6  -1    5.10    0.60
   1   6  -1    4.80    0.60
   1   6  -1    4.00    0.40
   1   6  -1    4.70    0.60
  -1  -6   1    4.30    0.40
  -1  -6   1    3.70    0.60
   0   6  -1  106.29    2.40
   0   6  -1  103.29    2.10
   0   6  -1  102.49    2.50
   0  -6   1  102.19    2.10
   0  -6   1  101.89    2.60
  -1   6  -1   56.59    1.70
  -1   6  -1   54.99    1.30
  -1   6  -1   52.79    1.50
   1  -6   1   53.39    1.20
   1  -6   1   52.39    1.20
   1  -6   1   56.29    1.80
  -2   6  -1   41.30    1.20
  -2   6  -1   40.70    1.10
  -2   6  -1   39.80    1.40
   2  -6   1   38.30    1.00
   2  -6   1   39.80    0.90
   2  -6   1   40.20    1.20
   2  -6   1   37.80    1.50
  -3   6  -1   24.60    0.90
  -3   6  -1   24.10    1.10
   3  -6   1   24.40    0.90
   3  -6   1   23.50    1.30
   3  -6   1   25.00    1.00
  -4   6  -1   20.70    0.80
  -4   6  -1   23.60    1.10
   4  -6   1   21.50    1.00
   4  -6   1   21.50    1.00
   4  -6   1   21.20    1.20
   5  -6   1   37.50    1.30
   5  -6   1   39.10    1.70
   5  -6   1   37.80    1.40
   6  -6   1    2.30    0.70
   6  -6   1    2.10    0.50
   6  -6   1    2.90    0.60
   7  -6   1   48.40    1.90
   7  -6   1   48.50    1.70
   7  -6   1   47.00    1.80
   8  -6   1   31.80    1.60
   8  -6   1   29.50    1.40
   8  -6   1   31.50    1.60
   9  -6   1   12.60    1.30
   9  -6   1   15.00    1.20
   9  -6   1   13.70    1.20
  10  -6   1    4.20    0.80
  10  -6   1    4.00    0.90
  10  -6   1    5.30    0.90
  10   5  -1    8.00    1.30
   9   5  -1   12.20    1.40
   8   5  -1   11.70    1.30
   8   5  -1   13.90    1.00
   7   5  -1    2.20    0.70
   7   5  -1    3.30    0.60
   6   5  -1    3.50    0.70
   6   5  -1    5.50    0.60
   5   5  -1   60.49    2.00
   5   5  -1   62.09    1.50
   5   5  -1   63.49    1.60
   4   5  -1    0.30    0.40
   4   5  -1    0.10    0.40
   4   5  -1    0.30    0.20
  -4  -5   1    0.10    0.30
   3   5  -1    6.20    0.70
   3   5  -1    4.80    0.30
   3   5  -1    4.80    0.30
   3   5  -1    4.20    0.30
   3   5  -1    4.60    0.50
  -3  -5   1    5.00    0.60
  -3  -5   1    4.70    0.40
   2   5  -1  105.89    2.10
   2   5  -1  105.49    2.50
   2   5  -1  109.89    2.30
   2   5  -1  103.49    2.00
   2   5  -1  104.79    2.40
  -2  -5   1  111.89    2.10
  -2  -5   1  105.19    2.50
   1   5  -1   44.40    1.40
   1   5  -1   42.40    1.30
   1   5  -1   43.40    1.30
   1   5  -1   43.50    1.10
   1   5  -1   42.60    1.10
  -1  -5   1   44.80    1.10
  -1  -5   1   42.50    1.40
   0   5  -1    3.10    0.30
   0   5  -1    4.50    0.50
   0   5  -1    4.30    0.50
   0  -5   1    4.80    0.60
   0  -5   1    3.80    0.30
  -1   5  -1    3.30    0.50
  -1   5  -1    3.20    0.40
  -1   5  -1    3.20    0.30
   1  -5   1    3.40    0.30
   1  -5   1    2.30    0.30
   1  -5   1    3.30    0.30
   1  -5   1    3.00    0.50
  -2   5  -1   45.00    1.20
  -2   5  -1   46.00    1.10
  -2   5  -1   46.00    1.40
   2  -5   1   48.50    1.60
   2  -5   1   45.00    1.10
   2  -5   1   47.60    1.00
   2  -5   1   44.50    1.20
  -3   5  -1   24.30    1.00
  -3   5  -1   22.80    0.70
  -3   5  -1   22.30    0.70
   3  -5   1   24.40    0.90
   3  -5   1   22.50    0.90
   3  -5   1   21.60    1.10
  -4   5  -1    2.10    0.40
  -4   5  -1    1.10    0.20
   4  -5   1    1.40    0.40
   4  -5   1    1.60    0.40
   4  -5   1    1.60    0.50
   5  -5   1   45.70    1.50
   5  -5   1   45.40    1.70
   5  -5   1   44.90    1.40
   6  -5   1  183.98    4.00
   6  -5   1  185.78    3.70
   6  -5   1  187.48    3.90
   7  -5   1   63.09    1.90
   7  -5   1   61.99    2.10
   7  -5   1   63.79    2.10
   8  -5   1    3.60    0.70
   8  -5   1    2.80    0.60
   8  -5   1    3.60    0.80
   9  -5   1   23.00    1.40
   9  -5   1   23.60    1.40
   9  -5   1   24.60    1.60
  10  -5   1    0.90    0.70
  10  -5   1    0.70    0.60
  10  -5   1    0.70    0.60
  11  -5   1   21.40    1.50
  11  -5   1   19.10    1.30
  11  -5   1   18.10    1.60
  10   4  -1    1.90    0.90
  10   4  -1    0.70    0.60
   9   4  -1    1.50    0.80
   9   4  -1    1.60    0.60
   8   4  -1    0.10    0.60
   8   4  -1    0.90    0.50
   7   4  -1   25.40    1.20
   7   4  -1   25.50    1.40
   6   4  -1    3.30    0.60
   6   4  -1    3.30    0.50
   5   4  -1   79.69    1.80
   5   4  -1   78.69    1.80
   5   4  -1   79.69    2.20
   4   4  -1   20.30    1.00
   4   4  -1   22.80    0.90
   4   4  -1   21.70    0.80
  -4  -4   1   21.00    0.90
   3   4  -1   57.29    1.50
   3   4  -1   59.69    1.70
   3   4  -1   59.39    1.20
  -3  -4   1   58.59    1.50
   2   4  -1    1.70    0.20
   2   4  -1    1.80    0.40
   2   4  -1    1.80    0.30
   2   4  -1    2.10    0.40
   2   4  -1    2.30    0.40
  -2  -4   1    1.80    0.40
  -2  -4   1    1.70    0.20
   1   4  -1   12.90    0.70
   1   4  -1   12.20    0.50
   1   4  -1   11.40    0.60
   1   4  -1   13.00    0.70
   1   4  -1   12.80    0.50
  -1  -4   1   12.30    0.70
  -1  -4   1   13.30    0.50
   0   4  -1  302.07    5.20
   0   4  -1  302.07    4.80
   0   4  -1  297.37    5.00
   0  -4   1  294.37    5.20
   0  -4   1  299.67    4.80
  -1   4  -1    4.00    0.40
  -1   4  -1    5.10    0.50
  -1   4  -1    4.20    0.30
   1  -4   1    4.30    0.50
   1  -4   1    4.70    0.30
   1  -4   1    4.20    0.30
   1  -4   1    5.00    0.30
  -2   4  -1   28.00    1.00
  -2   4  -1   27.90    0.70
  -2   4  -1   25.80    0.80
   2  -4   1   28.20    0.60
   2  -4   1   28.00    0.90
   2  -4   1   27.80    0.60
   2  -4   1   28.10    1.10
   2  -4   1   26.90    0.80
  -3   4  -1   32.90    1.00
  -3   4  -1   31.10    0.80
   3  -4   1   32.30    1.00
   3  -4   1   31.30    1.20
   3  -4   1   31.70    1.00
  -4   4  -1   43.10    0.90
  -4   4  -1   42.50    1.20
   4  -4   1   44.30    1.30
   4  -4   1   42.20    1.30
   4  -4   1   42.10    1.40
  -5   4  -1  297.17    5.40
   5  -4   1  315.67    5.60
   5  -4   1  317.37    5.50
   5  -4   1  319.17    5.70
   6  -4   1    6.90    0.80
   6  -4   1    6.10    0.70
   6  -4   1    6.10    0.80
   7  -4   1   70.19    2.00
   7  -4   1   69.89    2.10
   7  -4   1   72.19    2.20
   8  -4   1    0.60    0.50
   8  -4   1    0.10    0.60
   8  -4   1   -0.10    0.50
   9  -4   1    0.40    0.50
   9  -4   1    0.30    0.50
   9  -4   1   -0.40    0.60
  10  -4   1   20.80    1.30
  10  -4   1   19.70    1.40
  10  -4   1   19.90    1.50
  11  -4   1   14.10    1.10
  11  -4   1   13.60    1.40
  11  -4   1   16.20    1.50
  11   3  -1    4.60    0.90
  11   3  -1    6.30    1.30
  10   3  -1   17.10    1.40
  10   3  -1   18.80    1.70
   9   3  -1    7.20    1.10
   9   3  -1    7.00    0.90
   8   3  -1    4.50    0.70
   8   3  -1    6.10    0.90
   7   3  -1   12.30    1.10
   7   3  -1   14.20    1.00
   6   3  -1    0.20    0.40
   6   3  -1    0.30    0.40
   5   3  -1    2.40    0.40
   5   3  -1    3.50    0.60
  -5  -3   1    2.60    0.30
   4   3  -1   44.70    1.20
   4   3  -1   44.90    1.40
   4   3  -1   47.80    1.20
  -4  -3   1   45.70    1.20
   3   3  -1   23.60    0.90
   3   3  -1   22.30    0.80
   3   3  -1   22.20    0.70
  -3  -3   1   22.40    0.80
   2   3  -1   66.19    1.20
   2   3  -1   62.99    1.30
   2   3  -1   64.49    1.60
   2   3  -1   63.19    1.50
   2   3  -1   66.59    1.20
  -2  -3   1   64.69    1.50
  -2  -3   1   63.19    1.30
   1   3  -1  148.69    2.70
   1   3  -1  147.89    2.70
   1   3  -1  147.19    2.50
   1   3  -1  149.99    2.80
   1   3  -1  149.19    2.50
  -1  -3   1  149.79    2.50
  -1  -3   1  146.49    2.80
   0   3  -1    0.20    0.20
   0   3  -1    0.10    0.10
   0   3  -1    0.00    0.20
   0  -3   1    0.20    0.30
  -1   3  -1  132.99    2.30
  -1   3  -1  136.29    2.20
  -1   3  -1  133.99    2.50
   1  -3   1  132.69    2.20
   1  -3   1  129.59    2.60
   1  -3   1  135.09    2.20
   1  -3   1  132.69    2.20
  -2   3  -1    0.20    0.20
  -2   3  -1    0.90    0.20
   2  -3   1    0.30    0.30
   2  -3   1    0.50    0.10
   2  -3   1    0.80    0.30
   2  -3   1    0.90    0.30
  -3   3  -1  270.37    4.20
  -3   3  -1  270.07    4.50
   3  -3   1  266.07    4.70
   3  -3   1  270.77    4.10
   3  -3   1  273.27    4.50
   3  -3   1  273.17    4.60
  -4   3  -1  394.56    6.30
   4  -3   1  396.66    6.70
   4  -3   1  393.36    6.60
   4  -3   1  398.26    6.30
   4  -3   1  393.16    6.50
   4  -3   1  397.26    6.00
   5  -3   1   63.09    1.80
   5  -3   1   62.59    1.40
   5  -3   1   64.69    1.70
   5  -3   1   62.99    1.30
   5  -3   1   62.19    1.60
   6  -3   1   14.10    0.80
   6  -3   1   13.50    0.60
   6  -3   1   12.70    0.90
   6  -3   1   12.80    0.90
   7  -3   1   16.40    1.00
   7  -3   1   15.20    1.10
   7  -3   1   15.90    1.00
   8  -3   1    3.10    0.60
   8  -3   1    2.60    0.60
   8  -3   1    1.70    0.50
   9  -3   1   48.80    1.70
   9  -3   1   49.10    2.00
   9  -3   1   46.30    1.80
  10  -3   1   27.90    1.50
  10  -3   1   27.00    1.30
  10  -3   1   26.00    1.70
  11  -3   1    1.30    0.70
  11  -3   1    0.40    0.50
  11  -3   1    1.20    0.70
  11   2  -1   -1.60    0.80
  11   2  -1    1.30    0.80
  10   2  -1    1.00    0.90
  10   2  -1    1.00    0.70
   9   2  -1   37.30    1.70
   9   2  -1   39.70    2.00
   8   2  -1   -0.40    0.40
   8   2  -1    0.50    0.60
   7   2  -1    4.60    0.70
   7   2  -1    4.40    0.70
   6   2  -1  142.29    3.10
   6   2  -1  144.79    3.20
   5   2  -1   44.40    1.40
   5   2  -1   44.30    1.40
  -5  -2   1   45.60    1.10
   4   2  -1   50.89    1.40
   4   2  -1   51.89    1.30
  -4  -2   1   51.09    1.20
   3   2  -1   36.10    1.10
   3   2  -1   34.70    0.90
   3   2  -1   37.40    1.00
  -3  -2   1   34.80    0.90
   2   2  -1  146.69    2.60
   2   2  -1  145.99    2.70
   2   2  -1  146.39    2.50
   2   2  -1  144.79    2.30
   2   2  -1  143.09    2.30
  -2  -2   1  142.29    2.60
   1   2  -1  420.86    6.50
   1   2  -1  418.76    6.40
   1   2  -1  412.26    6.40
   1   2  -1  417.26    6.60
  -1  -2   1  418.76    6.60
  -1  -2   1  411.86    6.40
   0   2  -1  157.68    2.50
   0   2  -1  157.88    2.40
   0   2  -1  154.78    2.70
   0  -2   1  157.48    2.80
   0  -2   1  155.88    2.50
  -1   2  -1  153.48    2.70
  -1   2  -1  153.68    2.40
  -1   2  -1  152.58    2.50
   1  -2   1  151.98    2.40
   1  -2   1  155.38    2.40
   1  -2   1  155.98    2.70
   1  -2   1  150.88    2.50
  -2   2  -1  185.98    3.10
  -2   2  -1  187.28    2.90
   2  -2   1  189.98    3.20
   2  -2   1  190.58    3.20
   2  -2   1  183.28    3.30
   2  -2   1  190.88    2.90
  -3   2  -1  246.88    3.90
   3  -2   1  242.58    4.10
   3  -2   1  245.68    3.90
   3  -2   1  241.48    4.10
   3  -2   1  238.18    4.00
   3  -2   1  239.28    3.80
   4  -2   1  155.58    2.60
   4  -2   1  163.68    2.70
   4  -2   1  154.08    3.00
   4  -2   1  153.78    2.90
   4  -2   1  156.58    3.00
   5  -2   1  265.47    4.70
   5  -2   1  259.57    4.30
   5  -2   1  264.47    4.60
   5  -2   1  261.17    4.80
   5  -2   1  260.97    4.20
   6  -2   1   40.70    1.40
   6  -2   1   41.70    1.00
   6  -2   1   41.60    1.10
   6  -2   1   42.70    1.40
   6  -2   1   41.00    1.50
   7  -2   1   97.49    2.60
   7  -2   1   99.29    2.40
   7  -2   1  100.49    1.90
   7  -2   1   99.29    2.40
   8  -2   1   49.00    1.90
   8  -2   1   52.39    1.80
   8  -2   1   51.79    1.70
   9  -2   1   36.90    1.60
   9  -2   1   32.60    1.40
   9  -2   1   34.10    1.70
  10  -2   1   13.10    1.20
  10  -2   1   12.40    1.30
  10  -2   1   11.80    1.00
  11  -2   1    9.70    1.20
  11  -2   1    9.90    0.90
  12  -2   1   -0.80    0.40
  12  -2   1   -0.30    0.80
  11   1  -1    8.60    1.20
  11   1  -1    9.70    1.40
  11   1  -1    8.70    1.40
  10   1  -1    0.40    0.70
  10   1  -1    0.10    0.80
   9   1  -1   19.50    1.60
   9   1  -1   17.20    1.30
   8   1  -1   21.70    1.30
   8   1  -1   22.50    1.50
   7   1  -1    1.00    0.50
   7   1  -1    0.50    0.50
   6   1  -1   33.40    1.00
   6   1  -1   33.30    1.40
   6   1  -1   30.20    1.20
   5   1  -1   13.80    0.80
   5   1  -1   13.50    0.90
   5   1  -1   13.70    0.60
   4   1  -1    8.70    0.60
   4   1  -1    8.40    0.50
   4   1  -1    8.20    0.60
  -4  -1   1    8.30    0.40
   3   1  -1  188.58    3.30
   3   1  -1  189.28    3.30
   3   1  -1  187.98    3.40
  -3  -1   1  188.18    3.10
   2   1  -1  584.44    9.00
   2   1  -1  591.44    9.10
   2   1  -1  596.94    9.00
  -2  -1   1  572.24    8.90
   1   1  -1 1232.58   18.60
   1   1  -1 1258.97   19.10
   1   1  -1 1238.78   18.70
   1   1  -1 1265.57   18.60
  -1  -1   1 1245.48   19.20
  -1  -1   1 1239.08   18.60
   0   1  -1  340.57    5.30
   0   1  -1  331.37    5.10
   0   1  -1  341.37    5.30
   0  -1   1  343.07    5.30
   0  -1   1  338.77    5.20
   0  -1   1  344.37    5.10
  -1   1  -1  202.18    3.30
   1  -1   1  207.68    3.30
   1  -1   1  210.38    3.30
   1  -1   1  204.98    3.20
   1  -1   1  207.58    3.20
  -2   1  -1 1438.56   22.10
   2  -1   1 1491.15   22.40
   2  -1   1 1484.65   22.00
   2  -1   1 1446.66   22.10
   2  -1   1 1454.75   21.90
   2  -1   1 1443.16   22.70
   3  -1   1    2.70    0.40
   3  -1   1    2.70    0.30
   3  -1   1    3.00    0.30
   3  -1   1    3.10    0.40
   3  -1   1    2.90    0.20
   4  -1   1  523.95    8.30
   4  -1   1  529.35    8.50
   4  -1   1  529.45    7.90
   4  -1   1  517.05    8.20
   4  -1   1  527.35    8.10
   5  -1   1  271.07    4.70
   5  -1   1  267.77    4.80
   5  -1   1  263.47    4.20
   5  -1   1  268.77    4.60
   5  -1   1  267.37    4.50
   6  -1   1  138.39    2.30
   6  -1   1  136.89    2.90
   6  -1   1  135.99    2.80
   6  -1   1  137.89    3.00
   6  -1   1  138.89    2.70
   7  -1   1  148.29    3.20
   7  -1   1  145.09    3.10
   7  -1   1  147.19    3.40
   7  -1   1  151.68    2.60
   8  -1   1   26.60    1.20
   8  -1   1   30.10    1.50
   8  -1   1   28.60    0.80
   8  -1   1   26.20    1.30
   9  -1   1   48.00    1.70
   9  -1   1   49.00    2.00
   9  -1   1   50.19    1.90
  10  -1   1    9.20    0.90
  10  -1   1   10.50    1.20
  11  -1   1    1.40    0.60
  11  -1   1    0.70    0.70
  12  -1   1    7.60    1.30
  12  -1   1   10.60    0.90
  11   0  -1   20.20    1.80
  11   0  -1   21.30    1.70
  10   0  -1    1.80    0.90
  10   0  -1    1.00    0.70
  10   0  -1    1.20    0.80
   9   0  -1    5.80    1.10
   9   0  -1    6.00    0.90
   8   0  -1   29.70    1.50
   8   0  -1   28.40    1.60
   7   0  -1    3.10    0.70
   7   0  -1    2.40    0.60
   6   0  -1   79.19    2.30
   6   0  -1   81.69    1.70
   6   0  -1   83.09    2.20
   5   0  -1   17.50    1.00
   5   0  -1   18.20    0.60
   5   0  -1   17.50    0.90
   4   0  -1   33.60    0.80
   4   0  -1   33.90    1.10
   4   0  -1   32.60    1.20
   3   0  -1  138.39    2.60
   3   0  -1  141.59    2.70
   3   0  -1  138.89    2.40
  -3   0   1  138.69    2.30
   2   0  -1   82.79    1.70
   2   0  -1   82.79    1.50
  -2   0   1   80.09    1.40
   1   0  -1   57.99    1.10
   1   0  -1   57.69    1.00
   1   0  -1   58.09    1.20
   1   0  -1   59.19    0.90
   1   0  -1   58.79    1.20
  -1   0   1   58.29    1.00
  -1   0  -1    0.40    0.20
   1   0   1    0.20    0.10
   1   0   1    0.20    0.20
   1   0   1    0.20    0.10
   1   0   1   -0.10    0.10
   1   0   1    0.40    0.20
   1   0   1   -0.10    0.20
   2   0   1 1176.28   18.20
   2   0   1 1179.38   18.20
   2   0   1 1188.18   17.80
   2   0   1 1200.68   18.30
   3   0   1 1268.47   19.30
   3   0   1 1286.47   19.00
   3   0   1 1270.87   19.20
   3   0   1 1264.17   19.40
   3   0   1 1272.67   18.90
   3   0   1 1262.67   18.80
   4   0   1   11.70    0.70
   4   0   1   11.40    0.50
   4   0   1   10.20    0.60
   4   0   1   10.40    0.50
   4   0   1   11.00    0.30
   5   0   1  301.67    4.60
   5   0   1  299.17    5.00
   5   0   1  298.07    5.20
   5   0   1  294.87    5.10
   5   0   1  295.17    4.90
   6   0   1    5.40    0.60
   6   0   1    4.60    0.60
   6   0   1    4.80    0.50
   6   0   1    4.40    0.50
   6   0   1    4.40    0.30
   7   0   1   24.20    0.70
   7   0   1   24.50    1.10
   7   0   1   24.60    1.20
   7   0   1   25.00    1.10
   7   0   1   26.00    1.10
   8   0   1   46.70    1.10
   8   0   1   47.10    1.70
   8   0   1   47.90    1.80
   8   0   1   46.80    1.60
   9   0   1    2.90    0.60
   9   0   1    2.20    0.70
  10   0   1    0.30    0.60
  10   0   1    0.00    0.50
  11   0   1    2.30    0.70
  11   0   1    1.70    0.80
  12   0   1    1.20    0.60
  12   0   1    0.30    0.80
  11  -1  -1    3.30    1.00
  11  -1  -1    4.70    1.10
  10  -1  -1    0.70    0.80
  10  -1  -1   -0.40    0.60
   9  -1  -1   11.50    1.30
   9  -1  -1   10.70    1.20
   8  -1  -1    3.10    0.80
   8  -1  -1    2.90    0.70
   7  -1  -1   11.10    1.00
   7  -1  -1   10.20    1.10
   7  -1  -1   11.80    1.10
   6  -1  -1   13.60    1.10
   6  -1  -1   15.90    1.10
   6  -1  -1   15.20    1.00
   6  -1  -1   16.40    0.60
   5  -1  -1  222.18    4.40
   5  -1  -1  216.58    4.20
   5  -1  -1  220.78    3.70
   5  -1  -1  218.38    4.00
   4  -1  -1   22.80    0.60
   4  -1  -1   20.60    0.80
   4  -1  -1   20.60    0.90
   4  -1  -1   22.60    1.10
   3  -1  -1   16.90    0.60
   3  -1  -1   16.50    0.90
   3  -1  -1   17.00    0.50
   3  -1  -1   19.40    0.80
  -3   1   1   16.70    0.50
   2  -1  -1 1125.19   17.40
   2  -1  -1 1167.68   17.40
   2  -1  -1 1157.68   17.00
   2  -1  -1 1138.49   17.40
  -2   1   1 1130.69   17.30
   1  -1  -1  283.67    4.30
   1  -1  -1  280.67    4.20
   1  -1  -1  282.67    4.70
  -1   1   1  277.97    4.30
   0  -1  -1  770.92   12.50
   0  -1  -1  839.92   12.60
   0   1   1  835.52   12.60
   0   1   1  837.42   12.50
   0   1   1  835.92   12.50
   0   1   1  854.21   12.60
   0   1   1  838.22   12.80
  -1  -1  -1    9.00    0.30
  -1  -1  -1    9.40    0.30
   1   1   1    8.80    0.30
   1   1   1    8.90    0.20
   1   1   1    9.20    0.30
   1   1   1    8.80    0.30
   1   1   1    9.40    0.20
   1   1   1    8.90    0.30
   1   1   1    8.90    0.30
   2   1   1  222.78    3.30
   2   1   1  218.48    3.30
   2   1   1  220.18    3.40
   2   1   1  221.38    3.50
   2   1   1  220.78    3.50
   2   1   1  215.58    3.50
   3   1   1   10.50    0.30
   3   1   1   10.40    0.40
   3   1   1   10.00    0.30
   3   1   1   10.70    0.50
   3   1   1    9.30    0.50
   4   1   1   91.89    1.90
   4   1   1   93.09    1.90
   4   1   1   92.39    1.50
   4   1   1   90.59    1.60
   4   1   1   93.79    1.70
   4   1   1   93.99    2.00
   5   1   1  327.67    5.60
   5   1   1  337.27    5.60
   5   1   1  322.07    5.20
   5   1   1  330.07    5.10
   5   1   1  328.17    5.70
   6   1   1  277.47    5.00
   6   1   1  281.37    5.10
   6   1   1  284.17    5.20
   6   1   1  290.87    4.50
   6   1   1  284.27    4.80
   7   1   1   20.90    0.90
   7   1   1   22.00    0.70
   7   1   1   20.80    1.10
   8   1   1    1.00    0.30
   8   1   1    1.60    0.50
   8   1   1    0.60    0.50
   9   1   1    1.00    0.60
   9   1   1    1.70    0.60
  10   1   1    8.40    1.00
  10   1   1    5.60    0.80
  10   1   1    7.20    1.00
  11   1   1   70.39    2.30
  11   1   1   78.39    2.70
  12   1   1   -0.60    0.70
  12   1   1    0.40    0.60
  11  -2  -1    2.70    1.00
  11  -2  -1    3.80    1.00
  10  -2  -1    1.50    0.80
  10  -2  -1    2.20    0.90
   9  -2  -1   33.40    1.80
   9  -2  -1   27.60    1.80
   8  -2  -1   78.29    2.60
   8  -2  -1   79.59    2.50
   7  -2  -1    6.30    0.70
   7  -2  -1    7.70    0.90
   7  -2  -1    6.60    0.90
   6  -2  -1    1.10    0.20
   6  -2  -1    1.20    0.50
   6  -2  -1    0.70    0.40
   6  -2  -1    0.40    0.60
   5  -2  -1   42.00    1.60
   5  -2  -1   40.70    1.20
   5  -2  -1   42.60    1.40
   5  -2  -1   41.00    1.00
   4  -2  -1  221.28    4.40
   4  -2  -1  226.68    3.70
   4  -2  -1  225.58    3.90
   4  -2  -1  221.98    4.10
  -4   2   1  226.58    3.70
   3  -2  -1  102.19    1.90
   3  -2  -1  102.99    1.90
   3  -2  -1  101.79    2.20
   3  -2  -1  102.59    2.40
  -3   2   1  100.49    1.70
  -3   2   1  102.19    1.80
   2  -2  -1  559.64    9.00
   2  -2  -1  557.24    8.40
  -2   2   1  555.14    8.50
  -2   2   1  550.34    8.40
   1  -2  -1  102.89    1.70
   1  -2  -1  103.09    2.20
   1  -2  -1  102.09    1.70
  -1   2   1   99.29    1.60
  -1   2   1  102.59    1.70
  -1   2   1  100.99    1.80
   0  -2  -1  526.95    8.10
   0  -2  -1  516.85    7.90
   0   2   1  504.65    7.90
   0   2   1  523.05    7.90
   0   2   1  530.15    7.90
   0   2   1  526.45    7.80
  -1  -2  -1  377.26    5.80
   1   2   1  366.46    5.60
   1   2   1  374.96    5.70
   1   2   1  372.06    5.50
   1   2   1  369.86    5.70
   1   2   1  368.86    5.70
  -2  -2  -1   65.29    1.20
   2   2   1   64.69    1.30
   2   2   1   64.59    1.20
   2   2   1   64.49    1.30
   2   2   1   62.89    1.30
   2   2   1   64.89    1.20
  -3  -2  -1  537.55    8.10
   3   2   1  548.75    8.40
   3   2   1  545.65    8.30
   3   2   1  551.74    8.40
   3   2   1  546.65    8.30
   3   2   1  537.55    8.50
   4   2   1  424.16    6.90
   4   2   1  430.06    6.60
   4   2   1  427.96    6.60
   4   2   1  426.76    6.80
   4   2   1  430.56    7.00
   5   2   1   54.39    1.30
   5   2   1   53.89    1.20
   5   2   1   52.49    1.40
   5   2   1   53.69    1.20
   5   2   1   53.89    1.50
   6   2   1   72.89    1.90
   6   2   1   70.99    1.60
   6   2   1   73.19    1.50
   6   2   1   70.99    1.90
   7   2   1   22.60    0.80
   7   2   1   23.50    1.00
   7   2   1   23.70    1.10
   8   2   1   36.90    1.50
   8   2   1   33.90    1.30
   9   2   1   20.90    1.30
   9   2   1   19.90    1.20
  10   2   1    1.30    0.70
  10   2   1    0.30    0.60
  11   2   1    9.00    1.20
  11   2   1   13.00    1.30
  12   2   1   11.50    1.20
  12   2   1    9.30    1.30
  11  -3  -1    3.00    0.90
  11  -3  -1    3.20    1.00
  10  -3  -1    9.40    1.20
  10  -3  -1    9.60    1.30
   9  -3  -1    1.70    0.70
   9  -3  -1    0.60    0.80
   8  -3  -1    2.40    0.70
   8  -3  -1    1.40    0.60
   8  -3  -1    1.20    0.70
   7  -3  -1   65.29    2.10
   7  -3  -1   55.79    2.20
   7  -3  -1   60.79    1.80
  -7   3   1   55.09    1.30
   6  -3  -1   14.20    0.80
   6  -3  -1   12.30    1.10
   6  -3  -1   13.70    1.00
  -6   3   1   14.10    0.50
   5  -3  -1   10.10    1.00
   5  -3  -1   12.40    0.70
   5  -3  -1   10.50    0.80
   5  -3  -1   11.10    0.60
  -5   3   1   11.40    0.40
  -5   3   1   10.70    0.70
   4  -3  -1   31.60    1.00
   4  -3  -1   33.00    1.50
   4  -3  -1   32.60    1.20
  -4   3   1   31.10    0.90
  -4   3   1   32.90    0.70
   3  -3  -1   67.89    1.70
   3  -3  -1   67.79    1.40
   3  -3  -1   66.29    1.90
  -3   3   1   67.09    1.30
  -3   3   1   67.59    1.40
   2  -3  -1  705.63   10.50
   2  -3  -1  700.13   10.30
   2  -3  -1  692.93   11.20
  -2   3   1  686.73   10.50
  -2   3   1  694.83   10.60
   1  -3  -1  650.53   10.40
   1  -3  -1  655.73    9.80
   1  -3  -1  651.43    9.80
  -1   3   1  651.93   10.00
  -1   3   1  652.83    9.70
  -1   3   1  651.13    9.90
  -1   3   1  642.84    9.60
   0  -3  -1   29.60    0.70
   0  -3  -1   29.00    1.00
   0   3   1   29.40    0.70
   0   3   1   30.00    0.80
  -1  -3  -1   13.10    0.50
   1   3   1   11.80    0.50
   1   3   1   11.90    0.50
   1   3   1   12.60    0.40
   1   3   1   12.20    0.40
  -2  -3  -1  127.99    2.40
   2   3   1  127.19    2.40
   2   3   1  129.09    2.30
   2   3   1  128.69    2.40
   2   3   1  130.29    2.00
  -3  -3  -1  244.78    4.00
   3   3   1  247.38    4.20
   3   3   1  243.08    4.00
   3   3   1  243.08    4.10
   3   3   1  240.78    4.30
   3   3   1  248.78    4.20
  -4  -3  -1  527.65    8.10
   4   3   1  546.95    8.60
   4   3   1  535.55    8.50
   4   3   1  548.65    8.50
   4   3   1  548.45    8.50
   4   3   1  539.35    8.80
   5   3   1   22.80    0.80
   5   3   1   22.40    0.90
   5   3   1   22.80    0.90
   5   3   1   23.20    1.00
   5   3   1   23.90    0.80
   6   3   1   27.70    0.90
   6   3   1   26.40    1.00
   6   3   1   29.70    1.10
   7   3   1    0.80    0.40
   7   3   1    0.50    0.40
   8   3   1   10.90    0.90
   8   3   1   12.30    1.00
   9   3   1   98.59    2.70
   9   3   1  104.59    2.80
  10   3   1    0.00    0.60
  10   3   1    0.20    0.60
  11   3   1   26.90    1.70
  11   3   1   24.00    1.70
  11  -4  -1    1.80    0.80
  11  -4  -1    2.00    0.90
  10  -4  -1    2.10    0.80
  10  -4  -1    0.90    0.70
   9  -4  -1    0.20    0.50
   9  -4  -1    0.10    0.60
   9  -4  -1   -0.60    0.60
   8  -4  -1    5.60    0.90
   8  -4  -1    5.70    0.80
   8  -4  -1    4.50    0.90
   7  -4  -1   32.50    1.50
   7  -4  -1   31.40    1.70
   7  -4  -1   31.80    1.30
   6  -4  -1   36.60    1.50
   6  -4  -1   39.20    1.30
   6  -4  -1   38.50    1.80
  -6   4   1   39.70    0.90
   5  -4  -1   20.40    1.00
   5  -4  -1   21.20    1.30
   5  -4  -1   21.60    0.90
  -5   4   1   21.00    0.80
  -5   4   1   20.10    0.60
   4  -4  -1  901.61   13.90
   4  -4  -1  890.51   14.60
   4  -4  -1  904.11   14.20
  -4   4   1  904.51   13.90
  -4   4   1  912.91   13.60
   3  -4  -1   86.69    2.00
   3  -4  -1   89.39    1.80
   3  -4  -1   88.99    2.30
  -3   4   1   88.39    1.60
  -3   4   1   86.59    1.80
   2  -4  -1   19.60    1.00
   2  -4  -1   20.70    0.80
   2  -4  -1   22.00    0.50
   2  -4  -1   21.30    0.60
  -2   4   1   20.60    0.60
  -2   4   1   21.20    0.60
   1  -4  -1   60.49    1.20
   1  -4  -1   61.19    1.20
   1  -4  -1   59.39    1.70
  -1   4   1   61.69    1.20
  -1   4   1   59.59    1.30
  -1   4   1   58.29    1.40
   0  -4  -1  116.59    2.50
   0  -4  -1  117.99    2.10
   0   4   1  117.89    2.00
   0   4   1  116.39    2.30
   0   4   1  118.09    2.00
   0   4   1  117.39    2.20
  -1  -4  -1  123.89    2.50
  -1  -4  -1  119.49    2.20
   1   4   1  119.29    2.00
   1   4   1  117.79    2.30
   1   4   1  123.29    2.30
   1   4   1  116.89    2.10
   1   4   1  115.79    2.20
  -2  -4  -1  757.62   11.90
   2   4   1  752.02   11.40
   2   4   1  775.82   11.40
   2   4   1  763.02   11.80
   2   4   1  770.72   11.90
   2   4   1  769.72   11.80
  -3  -4  -1  135.79    2.60
   3   4   1  135.09    2.30
   3   4   1  136.69    2.70
   3   4   1  133.69    2.70
   3   4   1  132.49    2.60
   3   4   1  136.29    2.20
  -4  -4  -1  248.78    4.20
   4   4   1  239.38    4.10
   4   4   1  239.88    4.40
   4   4   1  243.68    4.40
   4   4   1  246.28    4.30
   5   4   1   75.99    1.80
   5   4   1   77.29    1.80
   5   4   1   79.59    1.90
   5   4   1   77.29    2.00
   6   4   1   15.10    0.80
   6   4   1   17.10    0.90
   6   4   1   17.40    1.00
   7   4   1   29.20    1.20
   7   4   1   29.00    1.20
   8   4   1    0.70    0.50
   8   4   1    1.00    0.50
   9   4   1    1.90    0.60
   9   4   1    2.10    0.70
  10   4   1    5.90    0.90
  10   4   1    4.50    0.90
  11   4   1   10.50    1.20
  11   4   1   13.40    1.30
  10  -5  -1    1.60    0.90
  10  -5  -1   -0.10    0.60
  10  -5  -1    0.40    0.70
   9  -5  -1   11.60    1.20
   9  -5  -1    9.80    1.20
   9  -5  -1    8.70    1.00
   8  -5  -1    6.40    1.00
   8  -5  -1    5.70    0.80
   8  -5  -1    4.80    0.90
   7  -5  -1    1.00    0.60
   7  -5  -1    0.30    0.60
   7  -5  -1   -0.20    0.40
   6  -5  -1   73.09    2.50
   6  -5  -1   76.49    2.00
   6  -5  -1   74.89    2.20
   5  -5  -1   53.39    2.00
   5  -5  -1   58.39    1.60
   5  -5  -1   56.19    1.80
  -5   5   1   57.69    1.20
   4  -5  -1   61.49    1.70
   4  -5  -1   61.59    2.00
   4  -5  -1   62.09    1.50
  -4   5   1   60.39    1.50
  -4   5   1   60.49    1.30
   3  -5  -1  221.68    3.80
   3  -5  -1  218.18    4.50
   3  -5  -1  218.18    4.00
  -3   5   1  219.98    3.70
  -3   5   1  222.48    4.00
   2  -5  -1   39.10    1.00
   2  -5  -1   38.70    0.90
   2  -5  -1   39.30    1.10
   2  -5  -1   39.50    1.50
  -2   5   1   38.20    1.00
  -2   5   1   37.30    0.90
  -2   5   1   37.80    1.10
   1  -5  -1   10.70    0.50
   1  -5  -1   11.00    0.60
   1  -5  -1   10.30    0.40
   1  -5  -1   10.20    0.50
   1  -5  -1   10.50    0.80
  -1   5   1   10.20    0.60
  -1   5   1    9.80    0.50
  -1   5   1   10.50    0.40
   0  -5  -1    0.60    0.20
   0  -5  -1    0.80    0.40
   0   5   1    0.30    0.20
   0   5   1    0.70    0.30
   0   5   1    0.30    0.30
  -1  -5  -1    9.30    0.50
  -1  -5  -1    8.80    0.70
   1   5   1    9.10    0.60
   1   5   1   10.10    0.50
   1   5   1    8.40    0.60
   1   5   1    9.70    0.40
  -2  -5  -1  706.43   11.10
  -2  -5  -1  685.83   10.70
   2   5   1  694.63   11.00
   2   5   1  690.33   10.50
   2   5   1  701.83   11.00
   2   5   1  700.83   10.90
   2   5   1  689.83   10.60
  -3  -5  -1   30.50    1.10
   3   5   1   28.70    1.10
   3   5   1   31.70    1.10
   3   5   1   29.90    0.80
  -4  -5  -1  117.29    2.40
   4   5   1  115.59    2.20
   4   5   1  116.79    2.00
   4   5   1  120.89    2.60
   4   5   1  118.19    2.50
   5   5   1    1.90    0.50
   5   5   1    1.70    0.30
   5   5   1    2.00    0.40
   6   5   1    7.90    0.60
   6   5   1    7.00    0.70
   6   5   1    7.90    0.80
   7   5   1   45.30    1.60
   7   5   1   46.00    1.50
   8   5   1    4.00    0.70
   8   5   1    4.60    0.70
   9   5   1   32.00    1.50
   9   5   1   28.00    1.50
  10   5   1   -1.30    0.40
  10   5   1    0.60    0.70
  11   5   1    0.80    0.80
  11   5   1    2.50    0.80
  10  -6  -1   10.80    1.20
  10  -6  -1   12.70    1.20
  10  -6  -1   10.70    1.40
   9  -6  -1   13.00    1.20
   9  -6  -1   11.40    1.30
   9  -6  -1   12.10    1.40
   8  -6  -1   24.40    1.30
   8  -6  -1   27.20    1.70
   8  -6  -1   26.70    1.60
   7  -6  -1    9.20    1.10
   7  -6  -1   11.30    0.90
   7  -6  -1    9.50    1.10
   6  -6  -1  200.98    4.60
   6  -6  -1  204.08    4.30
   6  -6  -1  203.68    3.90
   5  -6  -1    1.50    0.40
   5  -6  -1    0.90    0.60
   5  -6  -1    1.00    0.50
  -5   6   1    1.60    0.30
   4  -6  -1    1.00    0.60
   4  -6  -1    1.10    0.30
   4  -6  -1    1.10    0.40
  -4   6   1    1.30    0.30
  -4   6   1    1.50    0.40
   3  -6  -1    2.80    0.20
   3  -6  -1    2.30    0.60
   3  -6  -1    2.50    0.50
   3  -6  -1    2.50    0.40
  -3   6   1    3.00    0.50
  -3   6   1    3.00    0.40
   2  -6  -1    8.40    0.90
   2  -6  -1    7.00    0.50
   2  -6  -1    7.60    0.40
   2  -6  -1    7.80    0.50
  -2   6   1    7.40    0.50
  -2   6   1    6.10    0.60
  -2   6   1    7.30    0.40
   1  -6  -1  107.49    2.00
   1  -6  -1  106.69    2.70
   1  -6  -1  102.69    1.90
   1  -6  -1  103.69    2.00
  -1   6   1  107.39    2.00
  -1   6   1  105.19    2.40
  -1   6   1  103.69    2.20
   0  -6  -1  557.04    8.50
   0  -6  -1  557.04    9.40
   0  -6  -1  558.34    8.70
   0   6   1  562.54    9.10
   0   6   1  553.34    9.00
   0   6   1  554.64    8.60
  -1  -6  -1    4.60    0.40
  -1  -6  -1    4.40    0.60
   1   6   1    2.80    0.40
   1   6   1    3.70    0.30
   1   6   1    4.20    0.40
  -2  -6  -1   48.30    1.20
  -2  -6  -1   48.20    1.50
   2   6   1   46.40    1.10
   2   6   1   47.00    1.50
   2   6   1   47.40    1.10
   2   6   1   46.90    1.40
  -3  -6  -1    9.00    0.80
  -3  -6  -1    8.30    0.50
   3   6   1    8.50    0.80
   3   6   1    7.90    0.50
   3   6   1    7.70    0.70
  -4  -6  -1    6.70    0.70
   4   6   1    6.20    0.70
   4   6   1    5.70    0.40
   4   6   1    4.90    0.70
   5   6   1  137.59    3.00
   5   6   1  132.29    3.10
   6   6   1   12.30    0.90
   6   6   1   13.00    0.70
   6   6   1   12.80    1.00
   7   6   1   11.50    1.00
   7   6   1   11.50    0.80
   8   6   1   39.70    1.70
   8   6   1   40.40    1.40
   9   6   1   21.40    1.40
  10   6   1   13.60    1.40
   9  -7  -1    0.20    0.50
   9  -7  -1   -0.10    0.70
   9  -7  -1    1.70    0.80
   8  -7  -1   85.49    2.80
   8  -7  -1   84.79    2.40
   8  -7  -1   80.39    2.90
   7  -7  -1    1.20    0.50
   7  -7  -1   -0.40    0.60
   7  -7  -1    0.90    0.60
   6  -7  -1   19.20    1.50
   6  -7  -1   18.00    1.00
   6  -7  -1   18.80    1.20
   5  -7  -1   33.50    1.40
   5  -7  -1   35.10    1.20
   5  -7  -1   31.70    1.70
   4  -7  -1    9.80    1.00
   4  -7  -1    9.00    0.80
   4  -7  -1    9.40    0.70
  -4   7   1    9.90    0.60
   3  -7  -1   58.19    1.50
   3  -7  -1   56.09    2.10
   3  -7  -1   59.29    1.60
   3  -7  -1   58.89    1.10
  -3   7   1   56.89    1.70
  -3   7   1   57.39    1.50
   2  -7  -1   89.29    1.70
   2  -7  -1   90.09    1.90
   2  -7  -1   86.39    2.50
   2  -7  -1   86.49    1.90
  -2   7   1   88.69    1.80
  -2   7   1   87.49    2.00
  -2   7   1   86.59    2.20
   1  -7  -1   74.39    1.50
   1  -7  -1   75.29    2.30
   1  -7  -1   76.09    1.60
   1  -7  -1   75.69    1.70
   1  -7  -1   76.29    1.70
  -1   7   1   77.19    1.90
  -1   7   1   77.29    1.70
  -1   7   1   78.69    2.10
   0  -7  -1   11.40    0.60
   0  -7  -1    9.70    0.90
   0  -7  -1   10.40    0.40
   0   7   1   11.80    0.80
   0   7   1    9.70    0.80
   0   7   1   10.60    0.60
  -1  -7  -1   -0.10    0.40
  -1  -7  -1    0.10    0.20
   1   7   1   -0.30    0.30
   1   7   1    0.00    0.30
   1   7   1    0.50    0.20
   1   7   1    0.10    0.20
  -2  -7  -1   99.69    2.50
  -2  -7  -1   98.69    2.10
   2   7   1   95.19    2.50
   2   7   1   96.89    2.00
   2   7   1   98.79    2.40
   2   7   1   97.89    1.90
  -3  -7  -1   70.49    2.00
   3   7   1   72.69    2.10
   3   7   1   71.89    1.30
   3   7   1   71.79    1.70
   3   7   1   70.49    2.00
   3   7   1   70.99    1.30
   4   7   1   10.60    0.90
   4   7   1   12.80    1.00
   5   7   1    9.30    1.00
   5   7   1   10.00    0.90
   6   7   1   13.90    1.10
   7   7   1  112.99    3.00
   8   7   1   16.20    1.30
   9   7   1    5.00    0.90
   9  -8  -1   13.60    1.50
   9  -8  -1   11.10    1.40
   8  -8  -1   37.20    2.10
   8  -8  -1   38.60    1.70
   8  -8  -1   41.20    2.00
   7  -8  -1    0.70    0.70
   7  -8  -1    1.00    0.50
   7  -8  -1    0.20    0.60
   6  -8  -1    4.10    0.60
   6  -8  -1    4.70    0.80
   6  -8  -1    4.80    0.90
   5  -8  -1    0.60    0.40
   5  -8  -1   -0.50    0.60
   5  -8  -1    1.20    0.50
   4  -8  -1    0.50    0.40
   4  -8  -1    0.90    0.50
   4  -8  -1    0.40    0.60
  -4   8   1    1.30    0.40
   3  -8  -1   54.79    1.60
   3  -8  -1   55.19    1.10
   3  -8  -1   55.59    1.50
   3  -8  -1   56.79    2.20
  -3   8   1   54.69    1.80
  -3   8   1   54.89    1.50
   2  -8  -1  168.98    4.10
   2  -8  -1  179.38    3.10
   2  -8  -1  174.58    3.30
   2  -8  -1  178.28    3.30
  -2   8   1  182.88    3.80
  -2   8   1  173.18    3.20
  -2   8   1  172.68    3.50
   1  -8  -1    0.70    0.30
   1  -8  -1    0.80    0.60
   1  -8  -1    1.00    0.30
  -1   8   1    0.70    0.30
  -1   8   1    1.10    0.40
  -1   8   1    0.90    0.50
   0  -8  -1  121.79    3.10
   0  -8  -1  114.49    2.40
   0   8   1  115.89    2.70
   0   8   1  113.19    2.30
   0   8   1  119.39    2.90
  -1  -8  -1   24.20    1.00
  -1  -8  -1   23.70    1.30
   1   8   1   26.10    0.90
   1   8   1   25.00    1.20
   1   8   1   25.10    1.30
  -2  -8  -1    3.10    0.40
  -2  -8  -1    2.30    0.60
   2   8   1    3.00    0.50
   2   8   1    3.00    0.60
   2   8   1    2.10    0.30
   2   8   1    2.30    0.40
   2   8   1    1.80    0.50
  -3  -8  -1  115.89    2.90
   3   8   1  112.69    2.00
   3   8   1  114.89    2.90
   3   8   1  112.29    2.40
   3   8   1  113.09    2.90
   3   8   1  114.19    2.00
   4   8   1    1.60    0.60
   4   8   1    1.60    0.60
   5   8   1   33.40    1.60
   5   8   1   35.50    1.60
   6   8   1   12.10    1.10
   7   8   1    2.70    0.70
   8   8   1    7.30    1.00
   9   8   1    3.60    0.90
   8  -9  -1    6.30    1.00
   8  -9  -1    4.80    1.00
   7  -9  -1    0.30    0.70
   7  -9  -1    0.90    0.60
   6  -9  -1    6.70    0.90
   6  -9  -1    6.30    1.10
   5  -9  -1    2.30    0.60
   5  -9  -1    3.30    1.00
   5  -9  -1    2.70    0.50
   4  -9  -1  202.08    4.90
   4  -9  -1  204.98    3.90
   4  -9  -1  195.38    4.50
   3  -9  -1   24.10    1.00
   3  -9  -1   23.60    0.70
   3  -9  -1   26.20    1.70
  -3   9   1   24.80    1.10
   2  -9  -1   -0.10    0.60
   2  -9  -1    0.60    0.30
   2  -9  -1    1.60    0.40
  -2   9   1    1.00    0.50
  -2   9   1    2.10    0.60
  -2   9   1    1.60    0.40
   1  -9  -1    9.90    0.70
   1  -9  -1   12.10    0.70
   1  -9  -1    8.80    1.10
  -1   9   1    9.50    0.90
  -1   9   1   10.70    0.70
  -1   9   1   10.50    1.00
   0  -9  -1   40.90    1.90
   0  -9  -1   42.20    1.30
   0   9   1   44.60    1.80
   0   9   1   42.90    1.30
   0   9   1   42.70    1.60
  -1  -9  -1   24.70    1.00
  -1  -9  -1   23.60    1.50
   1   9   1   25.40    1.30
   1   9   1   23.70    0.90
   1   9   1   21.90    1.30
  -2  -9  -1    4.20    0.80
  -2  -9  -1    4.90    0.90
   2   9   1    4.60    0.50
   2   9   1    5.60    0.50
   2   9   1    5.60    0.70
   2   9   1    4.70    0.70
   2   9   1    4.20    0.80
   3   9   1   11.10    1.10
   3   9   1   10.80    0.50
   3   9   1   13.10    1.20
   3   9   1   11.70    0.50
   4   9   1   17.30    1.30
   4   9   1   17.80    1.30
   5   9   1   22.80    1.50
   5   9   1   26.10    1.50
   6   9   1   -0.10    0.50
   7   9   1   10.20    1.20
   8   9   1    3.90    0.90
   7 -10  -1    3.30    1.00
   6 -10  -1   20.90    1.90
   5 -10  -1   34.50    2.10
   4 -10  -1   53.09    2.40
   3 -10  -1    2.10    0.80
   3 -10  -1    2.10    0.30
  -3  10   1    2.40    0.60
   2 -10  -1   70.19    2.70
   2 -10  -1   71.79    2.10
   2 -10  -1   69.89    1.60
  -2  10   1   72.79    2.10
  -2  10   1   71.79    1.90
   1 -10  -1    1.40    0.70
   1 -10  -1    0.30    0.30
   1 -10  -1   -0.10    0.40
  -1  10   1    0.30    0.30
  -1  10   1    0.10    0.50
  -1  10   1    0.50    0.60
   0 -10  -1   43.40    1.30
   0 -10  -1   42.20    2.00
   0  10   1   40.00    1.30
   0  10   1   40.60    1.90
   0  10   1   41.50    1.70
  -1 -10  -1  106.29    3.10
  -1 -10  -1   99.99    2.40
   1  10   1   97.09    3.00
   1  10   1   99.19    2.30
   1  10   1  103.19    2.80
   2  10   1    1.10    0.40
   2  10   1    1.10    0.60
   2  10   1    1.70    0.70
   3  10   1    8.30    1.00
   3  10   1    8.90    1.10
   4  10   1   11.60    1.20
   4  10   1   13.00    1.30
   5  10   1    0.00    0.60
   6  10   1    2.50    0.80
   5 -11  -1    0.40    0.80
   4 -11  -1   -1.40    0.70
   3 -11  -1    0.70    0.80
   2 -11  -1    8.50    0.60
   2 -11  -1   10.00    1.40
  -2  11   1   10.00    1.00
  -2  11   1    8.60    0.70
   1 -11  -1   22.50    1.70
   1 -11  -1   25.20    1.00
  -1  11   1   23.70    2.10
  -1  11   1   23.50    1.10
  -1  11   1   26.70    1.40
   0 -11  -1    0.50    0.70
   0 -11  -1    1.00    0.40
   0  11   1    1.00    0.60
   0  11   1    0.00    0.40
   0  11   1    0.00    0.60
  -1 -11  -1    0.00    0.30
   1  11   1    0.10    0.40
   1  11   1    0.50    0.60
   1  11   1   -0.40    0.50
   2  11   1    6.90    0.60
   2  11   1    6.90    1.00
   2  11   1    7.70    1.10
   3  11   1    0.00    0.60
   3  11   1    0.20    0.60
   4  11   1    2.30    0.80
   5  11   1   15.80    1.50
   2 -12  -1    6.20    0.50
   2 -12  -1    4.90    1.10
  -2  12   1    6.80    0.90
  -2  12   1    6.70    0.80
   1 -12  -1    3.40    1.00
   1 -12  -1    2.80    0.50
  -1  12   1    1.60    0.70
  -1  12   1    1.70    0.50
   0 -12  -1   16.70    1.00
   0  12   1   17.40    1.40
   0  12   1   15.20    1.90
   0  12   1   14.50    1.00
  -1 -12  -1    5.30    0.60
   1  12   1    2.50    0.90
   1  12   1    4.10    0.60
   1  12   1    4.20    0.90
   2  12   1    1.00    0.80
   2  12   1    0.50    0.70
   3  10  -2    6.70    1.20
   2  10  -2    0.20    0.70
   2  10  -2    0.00    0.40
  -2 -10   2   -0.20    0.40
   1  10  -2   13.90    1.40
   1  10  -2   14.00    1.50
   1  10  -2   12.30    0.90
  -1 -10   2   12.90    0.90
   0  10  -2    0.90    0.70
   0  10  -2    0.50    0.70
   0  10  -2   -0.20    0.40
   0 -10   2    0.30    0.30
   0 -10   2    0.20    0.70
  -1  10  -2   30.70    1.30
  -1  10  -2   28.80    1.80
   1 -10   2   27.30    1.00
   1 -10   2   25.80    1.80
   1 -10   2   26.40    1.40
  -2  10  -2   71.69    2.70
   2 -10   2   73.69    2.80
   2 -10   2   74.19    2.30
   3 -10   2    4.30    0.80
   3 -10   2    3.00    0.90
   4 -10   2   40.80    1.70
   4 -10   2   38.50    2.20
   5 -10   2    1.00    0.80
   5 -10   2    0.90    0.60
   5   9  -2   29.60    2.00
   4   9  -2   62.99    2.70
   3   9  -2    1.50    0.70
   3   9  -2    0.80    0.30
   3   9  -2    0.90    0.30
   2   9  -2    3.80    0.60
   2   9  -2    3.90    0.90
   2   9  -2    4.20    0.90
  -2  -9   2    2.80    0.50
   1   9  -2   18.10    1.00
   1   9  -2   19.10    1.50
   1   9  -2   16.20    1.30
  -1  -9   2   17.50    0.90
  -1  -9   2   17.20    1.40
   0   9  -2   23.30    1.10
   0   9  -2   22.40    1.50
   0   9  -2   26.70    1.60
   0  -9   2   23.20    1.50
   0  -9   2   22.80    1.00
  -1   9  -2   47.80    2.00
  -1   9  -2   50.59    2.20
  -1   9  -2   50.49    1.60
   1  -9   2   50.89    2.20
   1  -9   2   49.20    1.30
   2  -9   2   71.09    2.20
   2  -9   2   72.29    2.60
   3  -9   2   25.30    1.30
   3  -9   2   27.10    1.70
   4  -9   2    0.00    0.50
   4  -9   2    1.00    0.70
   5  -9   2    7.00    0.90
   5  -9   2    4.20    0.90
   6  -9   2   -0.30    0.50
   6  -9   2    0.00    0.70
   7  -9   2   15.60    1.20
   7  -9   2   13.70    1.50
   7   8  -2    1.70    0.90
   6   8  -2   83.59    3.10
   5   8  -2    0.60    0.70
   4   8  -2    0.70    0.70
   3   8  -2    5.30    0.50
   3   8  -2    5.80    0.50
   3   8  -2    4.20    0.90
   3   8  -2    6.70    1.00
   2   8  -2   23.40    1.00
   2   8  -2   20.10    1.40
   2   8  -2   23.20    1.40
  -2  -8   2   23.60    1.40
  -2  -8   2   22.90    1.00
   1   8  -2    5.10    0.60
   1   8  -2    6.40    0.90
   1   8  -2    5.40    0.80
  -1  -8   2    5.30    0.90
  -1  -8   2    5.60    0.50
   0   8  -2   21.00    1.00
   0   8  -2   19.80    1.30
   0   8  -2   22.30    1.40
   0  -8   2   24.30    0.90
   0  -8   2   23.50    1.50
  -1   8  -2   29.50    1.50
  -1   8  -2   28.60    1.10
  -1   8  -2   27.80    1.50
   1  -8   2   28.20    1.60
   1  -8   2   26.00    0.90
  -2   8  -2    2.20    0.60
   2  -8   2    2.20    0.70
   2  -8   2    2.80    0.30
   2  -8   2    2.00    0.50
   3  -8   2   33.20    1.70
   3  -8   2   28.10    1.30
   4  -8   2   45.20    1.70
   4  -8   2   44.90    2.00
   5  -8   2    2.60    0.60
   5  -8   2    2.90    0.80
   6  -8   2    2.10    0.80
   6  -8   2    3.30    0.70
   7  -8   2    1.60    0.60
   7  -8   2    1.60    0.60
   7  -8   2    1.80    0.70
   8  -8   2    2.20    0.70
   8  -8   2    4.60    0.90
   8  -8   2    3.00    0.90
   8   7  -2   16.70    1.70
   7   7  -2   10.80    1.40
   6   7  -2   70.99    2.70
   5   7  -2    5.80    1.00
   4   7  -2    8.00    1.00
   3   7  -2   -0.40    0.20
   3   7  -2   -0.10    0.30
   3   7  -2    0.20    0.50
   3   7  -2    0.20    0.50
  -3  -7   2   -0.50    0.40
   2   7  -2   14.00    0.80
   2   7  -2   13.20    1.20
   2   7  -2   14.60    1.10
  -2  -7   2   14.60    1.10
  -2  -7   2   14.60    0.80
   1   7  -2   21.60    1.30
   1   7  -2   22.90    1.20
   1   7  -2   21.20    0.90
  -1  -7   2   20.10    1.20
  -1  -7   2   21.90    0.90
   0   7  -2   79.99    2.30
   0   7  -2   79.69    2.40
   0   7  -2   81.49    1.90
   0  -7   2   80.49    1.80
   0  -7   2   82.39    2.40
  -1   7  -2   99.79    2.20
  -1   7  -2  102.89    2.80
   1  -7   2  104.99    2.80
   1  -7   2   99.89    2.00
  -2   7  -2    7.90    0.90
  -2   7  -2    6.30    0.50
   2  -7   2    6.10    0.40
   2  -7   2    6.60    0.70
   2  -7   2    6.00    0.80
  -3   7  -2    9.20    1.00
   3  -7   2    9.60    1.00
   3  -7   2    9.50    0.80
   3  -7   2    8.70    0.90
   4  -7   2   10.30    0.90
   4  -7   2   10.10    1.10
   4  -7   2    9.90    0.70
   5  -7   2   68.59    2.40
   5  -7   2   68.89    2.00
   5  -7   2   68.69    1.90
   6  -7   2   31.70    1.40
   6  -7   2   34.60    1.50
   6  -7   2   32.70    1.70
   7  -7   2    1.90    0.60
   7  -7   2    2.80    0.70
   7  -7   2    2.70    0.60
   8  -7   2    5.70    0.90
   8  -7   2    3.20    0.70
   8  -7   2    3.60    0.80
   9  -7   2    0.30    0.60
   9  -7   2   -0.20    0.60
   9  -7   2    0.60    0.70
   8   6  -2   52.79    2.50
   7   6  -2   11.60    1.40
   6   6  -2    9.00    1.10
   5   6  -2    7.80    1.00
   4   6  -2   33.20    1.60
   4   6  -2   33.40    1.40
   3   6  -2    5.20    0.80
   3   6  -2    6.00    0.70
   3   6  -2    5.70    0.40
   3   6  -2    5.00    0.40
  -3  -6   2    6.00    0.70
   2   6  -2   98.69    2.10
   2   6  -2   96.19    2.10
   2   6  -2   99.99    2.70
   2   6  -2   95.19    2.50
  -2  -6   2   96.29    2.50
  -2  -6   2   99.79    2.10
   1   6  -2   65.09    2.10
   1   6  -2   69.19    2.00
   1   6  -2   64.99    1.60
  -1  -6   2   66.79    1.60
  -1  -6   2   66.99    2.00
   0   6  -2    1.90    0.50
   0   6  -2    1.40    0.30
   0   6  -2    2.80    0.60
   0  -6   2    2.50    0.60
   0  -6   2    2.40    0.30
  -1   6  -2    0.10    0.20
  -1   6  -2    0.30    0.40
   1  -6   2    0.20    0.20
   1  -6   2   -0.10    0.20
   1  -6   2   -0.20    0.40
  -2   6  -2   38.00    1.40
  -2   6  -2   35.80    1.00
   2  -6   2   35.00    1.50
   2  -6   2   33.70    0.90
  -3   6  -2   11.40    0.90
   3  -6   2   12.80    0.80
   3  -6   2   12.60    0.70
   3  -6   2   13.00    0.50
   3  -6   2   12.60    1.00
   4  -6   2   93.79    2.30
   4  -6   2   91.29    2.10
   4  -6   2   92.69    2.60
   5  -6   2   24.50    1.30
   5  -6   2   22.90    1.10
   5  -6   2   23.50    1.10
   6  -6   2    0.20    0.50
   6  -6   2   -0.10    0.50
   6  -6   2   -0.10    0.40
   7  -6   2    5.20    0.80
   7  -6   2    3.10    0.70
   7  -6   2    4.60    0.80
   8  -6   2   51.39    1.90
   8  -6   2   54.79    2.10
   8  -6   2   52.99    2.00
   9  -6   2    2.00    0.70
   9  -6   2    2.60    0.70
   9  -6   2    3.50    0.80
  10  -6   2    0.70    0.60
  10  -6   2   -0.20    0.70
  10  -6   2    0.60    0.60
   9   5  -2   -0.50    0.80
   8   5  -2    8.40    1.30
   7   5  -2   33.70    1.90
   6   5  -2   42.50    1.90
   5   5  -2    8.40    1.00
   5   5  -2    8.10    0.60
   5   5  -2    9.80    0.80
   4   5  -2  105.99    2.50
   4   5  -2  103.19    2.80
   4   5  -2  103.29    2.00
  -4  -5   2  101.19    2.50
   3   5  -2    5.60    0.40
   3   5  -2    5.30    0.40
   3   5  -2    5.20    0.30
   3   5  -2    6.40    0.80
   3   5  -2    6.40    0.70
  -3  -5   2    6.10    0.70
  -3  -5   2    5.30    0.40
   2   5  -2  133.49    2.60
   2   5  -2  132.09    3.10
   2   5  -2  132.29    2.50
   2   5  -2  132.79    2.90
  -2  -5   2  138.49    3.00
  -2  -5   2  136.09    2.60
   1   5  -2   19.20    1.00
   1   5  -2   19.60    0.70
   1   5  -2   18.80    0.80
   1   5  -2   21.30    1.10
  -1  -5   2   22.40    1.10
  -1  -5   2   18.50    0.70
   0   5  -2    6.50    0.70
   0   5  -2    7.50    0.70
   0   5  -2    5.40    0.40
   0  -5   2    6.80    0.40
   0  -5   2    7.20    0.40
   0  -5   2    4.80    0.60
  -1   5  -2   29.50    0.90
  -1   5  -2   28.90    1.20
   1  -5   2   29.60    0.70
   1  -5   2   28.60    1.20
   1  -5   2   29.60    0.80
  -2   5  -2   35.40    0.90
  -2   5  -2   33.20    1.20
   2  -5   2   34.20    0.90
   2  -5   2   35.20    0.80
   2  -5   2   35.00    1.40
   2  -5   2   35.30    0.80
  -3   5  -2    1.10    0.20
  -3   5  -2    0.60    0.30
   3  -5   2    1.10    0.20
   3  -5   2    0.70    0.30
   3  -5   2    1.10    0.40
   3  -5   2    0.90    0.40
  -4   5  -2    3.90    0.50
   4  -5   2    2.50    0.50
   4  -5   2    2.20    0.40
   4  -5   2    2.60    0.20
   4  -5   2    1.40    0.50
   5  -5   2   21.50    1.00
   5  -5   2   20.80    1.20
   5  -5   2   21.10    1.00
   6  -5   2  177.08    3.70
   6  -5   2  174.28    3.80
   6  -5   2  173.88    3.70
   7  -5   2   17.10    1.10
   7  -5   2   18.10    1.20
   7  -5   2   16.70    1.10
   8  -5   2    1.80    0.60
   8  -5   2    1.40    0.60
   8  -5   2    0.20    0.60
   9  -5   2   33.80    1.60
   9  -5   2   35.60    1.70
   9  -5   2   37.30    1.80
  10  -5   2    2.70    0.80
  10  -5   2    3.10    0.80
  10  -5   2    3.30    0.70
  11  -5   2    0.60    0.80
  11  -5   2    0.00    0.60
  11  -5   2   -0.10    0.50
  10   4  -2   49.00    2.70
   9   4  -2   16.30    1.70
   9   4  -2   14.10    1.20
   8   4  -2    0.70    0.70
   8   4  -2    0.90    0.50
   7   4  -2    0.50    0.40
   7   4  -2   -0.20    0.60
   6   4  -2   22.50    1.40
   6   4  -2   21.80    1.00
   5   4  -2    6.30    0.60
   5   4  -2    6.40    0.80
   5   4  -2    5.60    0.70
   4   4  -2  149.79    3.40
   4   4  -2  152.68    3.10
   4   4  -2  151.68    2.80
  -4  -4   2  151.28    3.10
   3   4  -2   86.39    1.60
   3   4  -2   85.19    2.10
   3   4  -2   87.49    2.30
   3   4  -2   86.89    1.60
   3   4  -2   87.49    1.70
  -3  -4   2   87.09    2.10
  -3  -4   2   88.89    1.80
   2   4  -2   12.70    0.40
   2   4  -2   12.60    0.80
   2   4  -2   12.00    0.50
   2   4  -2   13.20    0.60
   2   4  -2   13.40    0.90
  -2  -4   2   12.80    0.60
  -2  -4   2   12.50    0.80
   1   4  -2   29.10    1.10
   1   4  -2   29.70    1.20
   1   4  -2   29.40    0.90
   1   4  -2   31.00    0.90
  -1  -4   2   32.20    1.20
  -1  -4   2   29.20    0.80
   0   4  -2   21.70    1.00
   0   4  -2   21.40    0.90
   0   4  -2   22.00    0.70
   0  -4   2   21.60    1.00
   0  -4   2   21.70    0.70
  -1   4  -2   45.40    1.40
  -1   4  -2   45.90    1.10
   1  -4   2   46.20    1.00
   1  -4   2   46.60    1.40
   1  -4   2   45.90    1.00
  -2   4  -2  302.87    5.30
  -2   4  -2  307.87    4.90
   2  -4   2  312.97    4.90
   2  -4   2  297.17    5.40
   2  -4   2  309.97    5.00
  -3   4  -2  105.49    2.30
   3  -4   2  105.49    2.40
   3  -4   2  108.49    2.20
   3  -4   2  107.99    1.80
   3  -4   2  105.59    2.30
  -4   4  -2   51.59    1.40
   4  -4   2   50.29    1.40
   4  -4   2   49.40    1.00
   4  -4   2   50.39    1.40
   4  -4   2   50.89    1.60
   5  -4   2    0.60    0.40
   5  -4   2    0.50    0.40
   5  -4   2    0.30    0.20
   5  -4   2    0.20    0.30
   6  -4   2   30.40    1.20
   6  -4   2   28.90    0.80
   6  -4   2   32.60    1.30
   6  -4   2   29.90    1.30
   7  -4   2    6.00    0.70
   7  -4   2    8.10    0.80
   7  -4   2    8.90    0.90
   8  -4   2   14.80    1.00
   8  -4   2   14.40    1.20
   8  -4   2   13.00    1.00
   9  -4   2    8.60    1.10
   9  -4   2    8.70    0.90
   9  -4   2    8.90    1.00
  10  -4   2    5.10    0.70
  10  -4   2    5.20    1.00
  10  -4   2    3.10    0.80
  11  -4   2    6.60    1.10
  11  -4   2    3.10    0.90
  11  -4   2    3.10    0.60
  10   3  -2    1.10    0.70
  10   3  -2    2.30    1.00
   9   3  -2    0.00    0.60
   9   3  -2    0.70    0.90
   8   3  -2    3.80    0.90
   8   3  -2    3.60    0.70
   7   3  -2   34.40    1.80
   7   3  -2   33.60    1.40
   6   3  -2   60.59    1.80
   6   3  -2   59.99    2.10
   5   3  -2   66.19    1.70
   5   3  -2   62.29    1.70
   5   3  -2   65.69    2.10
  -5  -3   2   66.99    1.80
   4   3  -2  108.39    2.40
   4   3  -2  101.59    2.60
   4   3  -2  107.39    2.20
  -4  -3   2  108.59    2.30
   3   3  -2   82.59    2.00
   3   3  -2   81.39    1.40
   3   3  -2   81.69    1.70
   3   3  -2   84.59    1.50
   3   3  -2   80.09    2.10
  -3  -3   2   84.79    1.90
  -3  -3   2   82.89    1.60
   2   3  -2  417.66    7.10
   2   3  -2  410.56    6.60
   2   3  -2  420.16    6.50
   2   3  -2  420.56    6.90
   2   3  -2  413.96    6.50
  -2  -3   2  414.16    6.90
  -2  -3   2  420.76    6.50
   1   3  -2  312.77    5.00
   1   3  -2  312.57    5.10
   1   3  -2  318.37    5.40
   1   3  -2  312.77    5.50
  -1  -3   2  314.07    5.40
  -1  -3   2  319.77    5.00
   0   3  -2  343.47    5.70
   0   3  -2  342.37    5.40
   0   3  -2  335.27    5.80
   0  -3   2  347.37    5.40
   0  -3   2  336.97    5.70
  -1   3  -2    0.40    0.30
  -1   3  -2    0.20    0.10
   1  -3   2    0.30    0.10
   1  -3   2    0.20    0.30
   1  -3   2    0.30    0.10
  -2   3  -2    1.10    0.30
   2  -3   2    1.00    0.20
   2  -3   2    0.50    0.30
   2  -3   2    0.70    0.30
   2  -3   2    0.90    0.20
  -3   3  -2   37.00    1.00
   3  -3   2   35.20    1.10
   3  -3   2   33.80    1.10
   3  -3   2   37.00    0.80
   3  -3   2   35.10    1.00
  -4   3  -2  289.27    4.80
   4  -3   2  281.07    4.90
   4  -3   2  283.77    5.00
   4  -3   2  284.57    4.50
   4  -3   2  284.57    5.00
   5  -3   2   19.50    0.70
   5  -3   2   19.20    1.00
   5  -3   2   20.20    0.90
   5  -3   2   21.20    0.90
   5  -3   2   19.70    0.60
   6  -3   2    2.50    0.30
   6  -3   2    1.70    0.30
   6  -3   2    2.10    0.40
   6  -3   2    2.20    0.50
   6  -3   2    1.00    0.40
   7  -3   2    8.60    0.70
   7  -3   2    7.80    0.70
   7  -3   2    8.20    0.60
   7  -3   2    7.40    0.80
   8  -3   2   11.30    1.10
   8  -3   2   14.20    1.00
   8  -3   2   11.60    0.90
   9  -3   2   11.70    0.90
   9  -3   2   10.90    1.10
   9  -3   2    9.60    1.10
  10  -3   2   -0.10    0.40
  10  -3   2    0.30    0.60
  10  -3   2   -0.20    0.60
  11  -3   2   29.90    1.90
  11  -3   2   30.90    1.30
  11  -3   2   34.90    1.80
  10   2  -2    6.30    1.00
  10   2  -2    5.80    1.30
   9   2  -2    5.00    0.90
   9   2  -2    3.10    1.00
   8   2  -2   18.50    1.20
   8   2  -2   14.60    1.40
   7   2  -2    0.20    0.50
   7   2  -2    0.10    0.60
   6   2  -2  147.99    3.20
   6   2  -2  150.98    3.60
   5   2  -2  186.98    4.00
   5   2  -2  191.48    3.70
  -5  -2   2  189.38    3.40
   4   2  -2   84.99    2.00
   4   2  -2   87.29    2.20
   4   2  -2   86.69    2.00
  -4  -2   2   86.69    1.80
   3   2  -2  406.56    6.90
   3   2  -2  397.36    6.50
   3   2  -2  404.76    6.70
  -3  -2   2  404.36    6.50
   2   2  -2    8.20    0.60
   2   2  -2    8.90    0.40
   2   2  -2    8.60    0.60
   2   2  -2    7.20    0.40
  -2  -2   2    8.70    0.40
  -2  -2   2    8.60    0.50
   1   2  -2  169.78    3.20
   1   2  -2  175.08    2.80
   1   2  -2  170.98    2.90
   1   2  -2  169.68    3.10
  -1  -2   2  170.58    2.80
  -1  -2   2  173.78    3.10
   0   2  -2  548.25    8.60
   0   2  -2  553.54    8.30
   0   2  -2  542.55    8.70
   0  -2   2  541.95    8.60
   0  -2   2  549.74    8.30
  -1   2  -2   43.60    0.90
  -1   2  -2   44.20    1.10
   1  -2   2   45.30    0.80
   1  -2   2   43.90    1.10
  -2   2  -2   29.50    0.90
   2  -2   2   29.30    0.90
   2  -2   2   28.80    0.70
   2  -2   2   28.10    0.80
  -3   2  -2   64.59    1.40
   3  -2   2   66.69    1.40
   3  -2   2   64.29    1.50
   3  -2   2   66.39    1.30
   3  -2   2   66.79    1.50
   3  -2   2   68.99    1.50
   4  -2   2    5.70    0.50
   4  -2   2    6.90    0.40
   4  -2   2    5.90    0.50
   4  -2   2    6.70    0.50
   4  -2   2    7.10    0.40
   5  -2   2    1.90    0.30
   5  -2   2    2.10    0.30
   5  -2   2    2.00    0.30
   5  -2   2    1.90    0.40
   5  -2   2    2.20    0.40
   6  -2   2    1.60    0.40
   6  -2   2    2.70    0.50
   6  -2   2    1.50    0.20
   6  -2   2    1.40    0.40
   6  -2   2    2.20    0.30
   7  -2   2    3.70    0.50
   7  -2   2    3.50    0.30
   7  -2   2    3.80    0.50
   7  -2   2    4.30    0.60
   7  -2   2    3.70    0.60
   8  -2   2    1.70    0.40
   8  -2   2    1.50    0.50
   8  -2   2    1.00    0.50
   9  -2   2   77.69    2.40
   9  -2   2   75.29    1.90
   9  -2   2   73.69    2.50
  10  -2   2   15.60    0.90
  10  -2   2   15.40    1.30
  10  -2   2   15.00    1.40
  11  -2   2    0.50    0.40
  11  -2   2    1.40    0.80
  11  -2   2    0.70    0.70
  12  -2   2   12.60    1.40
  12  -2   2   13.50    0.80
  12  -2   2   11.30    1.40
  11   1  -2    3.80    1.30
  11   1  -2    2.80    0.90
  10   1  -2   15.20    1.80
  10   1  -2   18.20    1.50
   9   1  -2    8.00    1.00
   9   1  -2    9.30    1.30
   8   1  -2   53.99    2.30
   8   1  -2   52.69    2.00
   7   1  -2   59.59    1.90
   7   1  -2   59.59    2.20
   6   1  -2    9.50    1.00
   6   1  -2   10.60    0.90
   5   1  -2    5.70    0.70
   5   1  -2    6.60    0.70
  -5  -1   2    6.30    0.40
   4   1  -2   84.29    2.20
   4   1  -2   88.49    2.00
  -4  -1   2   84.99    1.70
   3   1  -2    0.30    0.30
   3   1  -2    0.30    0.30
  -3  -1   2    0.20    0.20
   2   1  -2  201.08    3.20
   2   1  -2  202.28    3.70
   2   1  -2  202.78    3.20
   2   1  -2  201.18    3.60
  -2  -1   2  201.58    3.40
   1   1  -2    6.40    0.40
   1   1  -2    7.10    0.60
   1   1  -2    6.30    0.30
  -1  -1   2    6.50    0.40
  -1  -1   2    6.10    0.30
   0   1  -2   74.09    1.60
   0   1  -2   72.99    1.30
   0  -1   2   72.19    1.50
   0  -1   2   72.89    1.30
  -1   1  -2   43.90    1.10
  -1   1  -2   44.50    1.10
   1  -1   2   45.00    0.90
   1  -1   2   44.40    0.80
   1  -1   2   43.60    1.00
  -2   1  -2  605.34    9.30
   2  -1   2  606.64    9.10
   2  -1   2  601.14    9.30
   2  -1   2  615.04    9.20
   2  -1   2  604.54    9.30
   2  -1   2  603.34    9.20
   3  -1   2   92.09    1.90
   3  -1   2   95.09    1.50
   3  -1   2   95.89    1.90
   3  -1   2   94.49    1.70
   3  -1   2   96.49    1.70
   3  -1   2   94.89    1.70
   4  -1   2  108.09    2.00
   4  -1   2  109.09    1.90
   4  -1   2  106.49    2.00
   4  -1   2  108.49    2.30
   4  -1   2  108.19    2.20
   5  -1   2   49.90    1.50
   5  -1   2   46.00    1.30
   5  -1   2   48.60    1.10
   5  -1   2   49.90    1.00
   5  -1   2   48.40    1.20
   6  -1   2   66.69    1.80
   6  -1   2   63.99    1.50
   6  -1   2   64.59    1.50
   6  -1   2   65.39    1.90
   6  -1   2   64.69    1.20
   7  -1   2   32.80    0.80
   7  -1   2   32.10    1.30
   7  -1   2   33.80    1.40
   7  -1   2   33.40    1.00
   7  -1   2   34.20    1.10
   8  -1   2    1.60    0.40
   8  -1   2    1.60    0.50
   8  -1   2    1.90    0.60
   8  -1   2    1.40    0.20
   8  -1   2    1.20    0.40
   9  -1   2   18.80    1.30
   9  -1   2   20.10    0.90
   9  -1   2   19.00    1.30
  10  -1   2    2.50    0.70
  10  -1   2    3.10    0.70
  10  -1   2    2.80    0.50
  11  -1   2    7.10    0.60
  11  -1   2    7.00    1.10
  11  -1   2    7.10    1.10
  12  -1   2    0.70    0.80
  12  -1   2    0.00    0.30
  11   0  -2    2.20    0.90
  11   0  -2    2.50    1.10
  10   0  -2   37.30    2.00
  10   0  -2   35.80    2.30
  10   0  -2   40.30    2.40
   9   0  -2   19.00    1.80
   9   0  -2   15.50    1.40
   8   0  -2   34.00    1.60
   8   0  -2   36.30    2.00
   7   0  -2   87.89    2.80
   7   0  -2   90.59    2.50
   6   0  -2    2.00    0.50
   6   0  -2    3.20    0.70
   5   0  -2    1.90    0.50
   5   0  -2    2.00    0.50
  -5   0   2    2.20    0.30
   4   0  -2    4.60    0.50
   4   0  -2    4.80    0.60
  -4   0   2    6.60    0.40
   3   0  -2   18.60    1.00
  -3   0   2   18.20    0.60
   2   0  -2   82.39    1.80
   2   0  -2   84.29    1.90
   2   0  -2   82.69    1.40
   2   0  -2   83.39    1.30
  -2   0   2   81.19    1.60
   1   0  -2  159.98    3.00
   1   0  -2  160.08    2.60
   1   0  -2  164.98    2.90
   1   0  -2  162.18    2.50
  -1   0   2  161.38    2.70
  -1   0   2  160.38    2.60
   0   0  -2  484.35    7.30
   0   0  -2  472.05    7.50
   0   0  -2  484.05    7.60
   0   0   2  488.05    7.20
   0   0   2  476.45    7.30
  -1   0  -2  164.28    2.70
  -1   0  -2  162.78    2.80
   1   0   2  160.48    2.60
   1   0   2  159.68    2.60
   1   0   2  164.18    2.70
   2   0   2 1191.48   18.20
   2   0   2 1192.38   18.40
   2   0   2 1210.38   17.80
   2   0   2 1166.38   17.80
   2   0   2 1188.08   17.80
   2   0   2 1191.68   18.10
   3   0   2   44.90    1.10
   3   0   2   43.80    1.10
   3   0   2   47.70    0.80
   3   0   2   46.40    0.80
   3   0   2   46.70    0.80
   3   0   2   45.70    1.00
   4   0   2   24.20    0.70
   4   0   2   20.00    0.50
   4   0   2   20.50    0.50
   4   0   2   19.30    0.80
   4   0   2   19.60    0.80
   4   0   2   20.60    0.40
   5   0   2   56.59    1.50
   5   0   2   54.49    1.10
   5   0   2   56.19    1.50
   5   0   2   57.19    0.90
   5   0   2   57.89    1.40
   6   0   2    6.30    0.50
   6   0   2    7.50    0.60
   6   0   2    6.50    0.20
   6   0   2    6.70    0.60
   6   0   2    6.80    0.70
   7   0   2  129.29    2.10
   7   0   2  129.29    3.00
   7   0   2  127.69    2.70
   7   0   2  128.49    2.90
   7   0   2  124.19    2.40
   8   0   2   -0.10    0.30
   8   0   2    0.90    0.50
   8   0   2    0.40    0.20
   8   0   2    0.10    0.40
   8   0   2   -0.10    0.50
   9   0   2   37.30    1.60
   9   0   2   37.10    1.20
   9   0   2   39.90    1.00
   9   0   2   37.50    1.70
  10   0   2   20.50    1.50
  10   0   2   20.60    1.00
  10   0   2   22.30    1.40
  11   0   2    3.30    0.80
  11   0   2    3.90    0.50
  12   0   2   -0.20    0.30
  12   0   2   -0.10    0.70
  11  -1  -2    1.30    0.90
  11  -1  -2    0.70    0.90
  10  -1  -2   21.20    1.90
  10  -1  -2   25.80    1.70
   9  -1  -2   46.10    2.10
   9  -1  -2   43.90    2.30
   8  -1  -2    7.20    1.20
   8  -1  -2    7.90    1.00
   8  -1  -2    9.90    1.30
   7  -1  -2    4.60    0.80
   7  -1  -2    5.00    1.00
   6  -1  -2   19.10    1.10
   6  -1  -2   19.90    1.40
   5  -1  -2   45.20    1.80
   5  -1  -2   44.00    1.30
   5  -1  -2   48.50    1.50
  -5   1   2   47.40    1.10
   4  -1  -2    0.90    0.40
   4  -1  -2    0.00    0.40
  -4   1   2    0.60    0.20
   3  -1  -2   17.90    1.00
  -3   1   2   18.20    0.60
   2  -1  -2  136.59    2.10
   2  -1  -2  132.39    2.80
   2  -1  -2  134.99    2.10
  -2   1   2  133.69    2.30
   1  -1  -2   39.00    1.00
   1  -1  -2   38.00    1.20
   1  -1  -2   36.10    0.80
  -1   1   2   37.20    0.80
   0  -1  -2    0.40    0.20
   0  -1  -2    0.30    0.30
   0  -1  -2    0.60    0.40
   0   1   2    0.50    0.10
   0   1   2    0.10    0.20
   0   1   2   -0.10    0.10
  -1  -1  -2  407.06    6.30
  -1  -1  -2  406.46    6.40
   1   1   2  402.66    6.20
   1   1   2  406.76    6.40
   1   1   2  413.56    6.10
   1   1   2  403.16    6.10
   1   1   2  407.66    6.20
   1   1   2  407.76    6.40
  -2  -1  -2  502.55    7.50
   2   1   2  497.75    7.60
   2   1   2  491.85    7.40
   2   1   2  492.75    7.60
   2   1   2  505.05    7.60
   2   1   2  492.65    7.50
   2   1   2  482.75    7.60
   3   1   2  770.52   11.40
   3   1   2  758.72   11.70
   3   1   2  769.72   11.80
   3   1   2  767.82   11.70
   3   1   2  788.32   11.40
   3   1   2  758.62   11.50
   4   1   2  165.98    2.70
   4   1   2  163.48    3.00
   4   1   2  162.68    3.00
   4   1   2  165.48    3.00
   5   1   2   50.19    1.10
   5   1   2   50.59    0.80
   5   1   2   49.00    1.40
   5   1   2   49.00    1.30
   5   1   2   48.10    0.90
   5   1   2   50.09    1.30
   6   1   2   26.00    1.10
   6   1   2   25.60    0.60
   6   1   2   25.90    1.00
   6   1   2   24.60    0.70
   6   1   2   27.30    1.10
   7   1   2   27.20    1.10
   7   1   2   27.60    1.30
   7   1   2   26.50    0.90
   7   1   2   25.20    1.20
   7   1   2   27.20    0.60
   8   1   2    6.40    0.80
   8   1   2    7.10    0.60
   8   1   2    6.30    0.70
   8   1   2    6.50    0.80
   8   1   2    7.50    0.40
   9   1   2   25.80    1.40
   9   1   2   26.20    1.10
   9   1   2   26.20    1.50
   9   1   2   27.40    0.90
  10   1   2    2.30    0.80
  10   1   2    1.60    0.50
  11   1   2   57.49    2.30
  11   1   2   52.29    1.60
  12   1   2    2.50    0.90
  12   1   2    2.00    0.50
  11  -2  -2    0.00    0.70
  11  -2  -2   -1.50    0.80
  10  -2  -2   33.20    1.90
  10  -2  -2   34.60    2.20
   9  -2  -2   18.80    1.50
   9  -2  -2   23.40    1.80
   8  -2  -2    4.20    1.00
   8  -2  -2    6.50    0.90
   7  -2  -2    1.70    0.80
   7  -2  -2    1.40    0.50
   6  -2  -2    2.50    0.60
   6  -2  -2    3.10    0.80
   5  -2  -2    2.70    0.50
   5  -2  -2    3.50    0.70
  -5   2   2    3.40    0.30
   4  -2  -2   68.69    2.20
  -4   2   2   70.89    1.50
   3  -2  -2    2.80    0.60
  -3   2   2    3.30    0.30
   2  -2  -2  735.93   12.00
   2  -2  -2  747.53   11.00
   2  -2  -2  750.02   11.00
  -2   2   2  735.73   11.30
   1  -2  -2   20.10    0.60
  -1   2   2   20.90    0.50
  -1   2   2   21.00    0.60
  -1   2   2   21.10    0.60
   0  -2  -2  943.51   14.70
   0  -2  -2  917.31   14.20
   0   2   2  942.31   14.30
   0   2   2  972.60   14.60
   0   2   2  950.10   14.40
   0   2   2 1002.40   14.30
   0   2   2  936.51   14.20
  -1  -2  -2   16.80    0.70
  -1  -2  -2   15.80    0.50
   1   2   2   15.70    0.40
   1   2   2   14.60    0.50
   1   2   2   15.00    0.50
   1   2   2   15.30    0.30
   1   2   2   15.40    0.30
  -2  -2  -2  418.76    6.40
  -2  -2  -2  417.06    6.30
   2   2   2  414.96    6.50
   2   2   2  411.36    6.30
   2   2   2  421.56    6.50
   2   2   2  415.56    6.40
   2   2   2  416.96    6.40
   2   2   2  409.66    6.20
  -3  -2  -2   84.49    1.40
   3   2   2   82.39    1.60
   3   2   2   87.69    1.60
   3   2   2   85.29    1.40
   3   2   2   82.59    1.70
   3   2   2   81.69    1.70
   4   2   2   56.89    1.30
   4   2   2   56.99    1.40
   4   2   2   56.89    1.40
   4   2   2   57.39    1.10
   4   2   2   58.79    1.10
   4   2   2   56.39    1.40
   5   2   2   70.79    1.70
   5   2   2   73.09    1.40
   5   2   2   72.59    1.80
   5   2   2   71.99    1.70
   5   2   2   70.99    1.30
   5   2   2   69.89    1.50
   6   2   2    0.70    0.20
   6   2   2    0.40    0.40
   6   2   2    0.90    0.40
   6   2   2    0.50    0.30
   6   2   2    0.30    0.20
   6   2   2    0.30    0.40
   7   2   2   56.39    1.20
   7   2   2   56.19    1.30
   7   2   2   54.39    1.70
   7   2   2   55.99    1.70
   8   2   2    5.50    0.40
   8   2   2    6.60    0.80
   8   2   2    6.40    0.80
   8   2   2    6.40    0.60
   9   2   2    3.00    0.60
   9   2   2    3.20    0.70
  10   2   2    1.40    0.70
  10   2   2    1.80    0.60
  11   2   2   93.19    2.40
  11   2   2   97.79    3.10
  12   2   2    0.40    0.50
  12   2   2   -0.20    0.70
  11  -3  -2    7.40    1.30
  11  -3  -2   10.40    1.50
  10  -3  -2    6.50    1.10
  10  -3  -2    6.10    1.20
   9  -3  -2    4.90    1.10
   9  -3  -2    6.30    1.00
   8  -3  -2    0.00    0.70
   8  -3  -2    0.50    0.60
   7  -3  -2    1.60    0.60
   7  -3  -2    2.30    0.90
  -7   3   2    2.10    0.30
   6  -3  -2   18.80    1.50
   6  -3  -2   19.80    1.20
  -6   3   2   18.90    0.70
   5  -3  -2   40.50    1.80
   5  -3  -2   40.40    1.50
   5  -3  -2   41.10    1.20
  -5   3   2   40.10    1.00
  -5   3   2   41.70    1.10
   4  -3  -2  150.58    3.60
   4  -3  -2  154.18    2.80
   4  -3  -2  144.69    3.10
  -4   3   2  149.39    2.70
  -4   3   2  147.59    2.60
   3  -3  -2   11.00    0.50
   3  -3  -2   11.00    1.00
  -3   3   2   11.30    0.50
  -3   3   2   10.50    0.50
   2  -3  -2    3.60    0.30
   2  -3  -2    3.60    0.30
   2  -3  -2    3.80    0.60
  -2   3   2    3.50    0.30
  -2   3   2    3.50    0.30
  -2   3   2    3.50    0.30
   1  -3  -2   44.80    1.00
   1  -3  -2   42.80    0.80
   1  -3  -2   43.60    1.50
  -1   3   2   43.20    0.90
  -1   3   2   42.90    1.00
  -1   3   2   44.10    0.80
  -1   3   2   43.50    1.00
   0  -3  -2    1.00    0.40
   0  -3  -2    0.50    0.20
   0   3   2    1.20    0.20
   0   3   2    0.90    0.20
   0   3   2    0.80    0.10
   0   3   2    0.90    0.20
  -1  -3  -2    0.90    0.30
  -1  -3  -2    0.60    0.20
   1   3   2    0.70    0.10
   1   3   2    0.90    0.20
   1   3   2    0.60    0.20
   1   3   2    0.60    0.20
   1   3   2    0.90    0.20
  -2  -3  -2  400.26    6.30
   2   3   2  398.06    6.30
   2   3   2  396.66    6.20
   2   3   2  395.66    6.00
   2   3   2  396.66    6.30
  -3  -3  -2    0.30    0.20
   3   3   2    0.10    0.20
   3   3   2    0.10    0.20
   3   3   2   -0.30    0.20
   3   3   2    0.30    0.20
   3   3   2    0.00    0.20
   4   3   2    0.50    0.20
   4   3   2    0.20    0.30
   4   3   2    0.00    0.30
   4   3   2   -0.10    0.20
   4   3   2    0.00    0.20
   5   3   2   24.90    0.90
   5   3   2   24.50    1.00
   5   3   2   25.10    0.70
   5   3   2   24.30    0.80
   5   3   2   25.50    0.90
   6   3   2    1.90    0.30
   6   3   2    1.30    0.30
   6   3   2    1.80    0.40
   6   3   2    1.70    0.50
   6   3   2    1.10    0.40
   7   3   2   24.60    1.20
   7   3   2   26.00    1.00
   7   3   2   25.60    0.90
   7   3   2   25.80    1.20
   7   3   2   24.50    0.90
   8   3   2    3.20    0.60
   8   3   2    2.90    0.40
   8   3   2    2.90    0.60
   9   3   2   77.09    2.40
   9   3   2   71.79    2.00
  10   3   2    3.10    0.80
  10   3   2    2.80    0.60
  11   3   2   12.20    1.10
  11   3   2   12.30    1.30
  12   3   2    1.50    0.80
  12   3   2    1.00    0.80
  11  -4  -2   11.10    1.50
  11  -4  -2   12.60    1.50
  10  -4  -2    3.60    0.90
  10  -4  -2    4.50    1.10
   9  -4  -2    6.80    1.20
   9  -4  -2    5.40    1.00
   8  -4  -2    5.00    1.00
   8  -4  -2    5.10    0.90
   7  -4  -2    1.20    0.60
   7  -4  -2    0.60    0.70
   7  -4  -2    1.60    0.50
   6  -4  -2   52.79    2.20
   6  -4  -2   53.09    1.60
  -6   4   2   54.79    1.20
   5  -4  -2    2.70    0.80
   5  -4  -2    3.10    0.50
   5  -4  -2    1.90    0.60
  -5   4   2    2.40    0.30
  -5   4   2    2.60    0.30
   4  -4  -2  118.59    2.30
   4  -4  -2  117.69    3.10
   4  -4  -2  111.99    2.60
  -4   4   2  117.19    2.10
  -4   4   2  115.39    2.30
   3  -4  -2   61.59    1.30
   3  -4  -2   55.39    2.00
  -3   4   2   59.79    1.40
  -3   4   2   61.79    1.10
  -3   4   2   62.79    1.30
   2  -4  -2   46.90    1.00
   2  -4  -2   44.70    1.70
   2  -4  -2   47.00    1.00
  -2   4   2   46.30    1.20
  -2   4   2   45.70    1.10
  -2   4   2   47.00    1.00
  -2   4   2   47.30    0.90
   1  -4  -2   34.80    1.40
   1  -4  -2   34.90    0.70
   1  -4  -2   34.40    0.90
  -1   4   2   35.00    0.70
  -1   4   2   35.10    0.80
  -1   4   2   34.00    1.00
  -1   4   2   34.60    0.90
   0  -4  -2   24.40    1.00
   0  -4  -2   23.50    0.70
   0   4   2   24.00    0.80
   0   4   2   23.60    0.60
   0   4   2   24.90    0.80
   0   4   2   24.80    0.60
  -1  -4  -2    5.50    0.40
  -1  -4  -2    6.50    0.60
   1   4   2    5.40    0.40
   1   4   2    6.10    0.50
   1   4   2    5.50    0.40
   1   4   2    6.20    0.40
  -2  -4  -2    7.20    0.50
   2   4   2    7.80    0.50
   2   4   2    6.30    0.50
   2   4   2    7.20    0.50
  -3  -4  -2   14.40    0.60
   3   4   2   14.10    0.70
   3   4   2   13.40    0.70
   3   4   2   14.10    0.60
  -4  -4  -2   18.80    0.70
   4   4   2   17.80    0.80
   4   4   2   18.90    0.80
   4   4   2   18.20    0.70
   4   4   2   18.10    0.80
   4   4   2   18.40    0.70
   5   4   2   94.29    2.10
   5   4   2   89.99    2.00
   5   4   2   89.99    2.10
   5   4   2   90.89    2.20
   5   4   2   88.99    1.90
   6   4   2    8.60    0.70
   6   4   2    8.90    0.70
   6   4   2    9.70    0.70
   6   4   2    9.00    0.60
   6   4   2    8.50    0.80
   7   4   2   14.50    1.00
   7   4   2   14.40    0.90
   7   4   2   14.10    0.90
   7   4   2   15.40    0.80
   8   4   2    2.90    0.50
   8   4   2    3.00    0.60
   9   4   2  141.99    3.40
   9   4   2  138.09    3.10
  10   4   2    0.40    0.60
  10   4   2    0.20    0.50
  11   4   2    6.60    0.90
  11   4   2    7.40    1.10
  10  -5  -2    1.50    0.90
  10  -5  -2    2.80    1.00
   9  -5  -2    8.80    1.30
   9  -5  -2   10.80    1.30
   8  -5  -2    0.10    0.60
   8  -5  -2   -0.10    0.50
   8  -5  -2   -0.70    0.70
   7  -5  -2   -0.30    0.50
   7  -5  -2    0.10    0.40
   7  -5  -2   -0.50    0.60
   6  -5  -2    0.40    0.40
   6  -5  -2    0.50    0.50
   6  -5  -2    0.20    0.60
  -6   5   2    0.60    0.20
   5  -5  -2    3.10    0.60
   5  -5  -2    3.20    0.50
   5  -5  -2    3.90    0.80
  -5   5   2    3.70    0.30
  -5   5   2    3.70    0.40
   4  -5  -2   25.10    1.20
   4  -5  -2   25.00    1.50
   4  -5  -2   26.90    0.90
  -4   5   2   25.70    0.90
  -4   5   2   26.40    0.80
   3  -5  -2   21.60    0.50
   3  -5  -2   22.10    0.70
   3  -5  -2   18.50    1.00
   3  -5  -2   23.70    1.30
  -3   5   2   21.70    0.60
  -3   5   2   21.30    0.90
  -3   5   2   21.20    0.70
   2  -5  -2   50.09    1.10
   2  -5  -2   50.79    1.10
   2  -5  -2   50.39    1.80
  -2   5   2   49.70    1.20
  -2   5   2   50.09    1.10
  -2   5   2   50.39    1.30
   1  -5  -2   -0.60    0.40
   1  -5  -2    0.10    0.20
   1  -5  -2    0.00    0.20
  -1   5   2   -0.20    0.20
  -1   5   2    0.00    0.10
  -1   5   2    0.10    0.20
  -1   5   2    0.00    0.10
   0  -5  -2   54.59    1.30
   0  -5  -2   55.69    1.70
   0   5   2   55.79    1.10
   0   5   2   55.39    1.20
   0   5   2   53.59    1.40
   0   5   2   55.49    1.30
  -1  -5  -2  154.98    2.80
  -1  -5  -2  151.88    3.10
   1   5   2  154.48    2.60
   1   5   2  156.78    2.90
   1   5   2  148.79    2.70
   1   5   2  151.08    2.80
  -2  -5  -2    5.40    0.60
  -2  -5  -2    4.50    0.40
   2   5   2    5.10    0.50
   2   5   2    4.60    0.30
   2   5   2    3.80    0.40
   2   5   2    4.70    0.30
   2   5   2    5.90    0.50
  -3  -5  -2    4.70    0.50
   3   5   2    4.50    0.50
   3   5   2    4.10    0.50
   3   5   2    4.50    0.50
   3   5   2    4.30    0.30
  -4  -5  -2   14.40    0.70
   4   5   2   14.10    0.80
   4   5   2   12.00    0.80
   4   5   2   14.20    0.70
   5   5   2   60.69    1.80
   5   5   2   59.29    1.50
   5   5   2   56.59    1.70
   5   5   2   56.39    1.50
   6   5   2   60.69    1.60
   6   5   2   58.49    1.60
   6   5   2   59.59    1.80
   6   5   2   60.19    1.90
   7   5   2  379.26    6.70
   7   5   2  364.26    6.40
   7   5   2  376.56    6.50
   8   5   2    0.10    0.40
   8   5   2    0.60    0.40
   9   5   2    3.00    0.70
   9   5   2    4.70    0.70
  10   5   2    6.60    0.90
  10   5   2    7.80    0.90
  11   5   2    4.20    0.90
  11   5   2    4.10    0.90
  10  -6  -2    5.20    1.10
  10  -6  -2    4.40    1.10
   9  -6  -2   -1.20    0.70
   9  -6  -2    0.30    0.80
   8  -6  -2    0.60    0.60
   8  -6  -2    0.60    0.50
   8  -6  -2    0.30    0.80
   7  -6  -2    6.60    0.80
   7  -6  -2    6.40    1.00
   7  -6  -2    3.90    0.90
   6  -6  -2    3.60    0.70
   6  -6  -2    4.60    0.90
   6  -6  -2    4.70    0.60
   5  -6  -2  112.89    3.30
   5  -6  -2  108.09    2.80
   5  -6  -2  110.99    2.40
  -5   6   2  112.89    2.20
   4  -6  -2    0.00    0.40
   4  -6  -2    0.10    0.30
   4  -6  -2    1.70    0.60
  -4   6   2    0.40    0.30
  -4   6   2    0.60    0.30
   3  -6  -2    0.20    0.20
   3  -6  -2    0.00    0.50
   3  -6  -2    0.00    0.30
   3  -6  -2    0.00    0.10
  -3   6   2    0.50    0.30
  -3   6   2    0.20    0.20
  -3   6   2   -0.20    0.30
   2  -6  -2   21.10    0.70
   2  -6  -2   21.70    0.70
   2  -6  -2   21.50    1.30
  -2   6   2   20.60    0.90
  -2   6   2   21.90    0.70
  -2   6   2   21.60    0.80
   1  -6  -2   32.80    0.90
   1  -6  -2   32.00    0.80
   1  -6  -2   30.40    1.40
  -1   6   2   30.00    1.10
  -1   6   2   31.50    0.80
  -1   6   2   31.00    1.00
  -1   6   2   32.20    0.80
   0  -6  -2    0.60    0.20
   0  -6  -2    1.70    0.50
   0   6   2    1.00    0.30
   0   6   2    1.90    0.40
   0   6   2    1.50    0.30
   0   6   2    1.30    0.20
  -1  -6  -2   15.00    0.90
  -1  -6  -2   16.50    0.70
   1   6   2   12.90    0.60
   1   6   2   14.10    0.70
   1   6   2   13.60    0.50
   1   6   2   13.80    0.80
   1   6   2   15.00    0.80
  -2  -6  -2    1.40    0.40
  -2  -6  -2    1.40    0.30
   2   6   2    1.30    0.40
   2   6   2    1.10    0.30
   2   6   2    0.80    0.40
   2   6   2    0.60    0.20
   2   6   2    1.00    0.20
  -3  -6  -2  133.09    2.80
   3   6   2  131.69    2.80
   3   6   2  131.79    2.30
   3   6   2  130.79    2.80
   3   6   2  133.19    2.80
  -4  -6  -2   27.90    1.10
   4   6   2   29.30    1.20
   4   6   2   28.00    1.10
   4   6   2   28.60    1.10
   5   6   2   94.79    2.40
   5   6   2   94.19    2.50
   5   6   2   94.89    2.30
   6   6   2    2.00    0.50
   6   6   2    3.00    0.60
   7   6   2  156.48    3.20
   7   6   2  150.08    3.30
   7   6   2  158.48    3.50
   8   6   2   37.80    1.40
   8   6   2   34.90    1.50
   9   6   2   34.10    1.50
   9   6   2   37.70    1.60
  10   6   2    1.30    0.60
  10   6   2    1.20    0.70
   9  -7  -2    2.30    0.90
   9  -7  -2    2.10    0.70
   9  -7  -2    2.00    0.90
   8  -7  -2    5.80    0.80
   8  -7  -2    6.60    1.20
   8  -7  -2    7.10    1.10
   7  -7  -2    0.90    0.70
   7  -7  -2    1.10    0.50
   7  -7  -2    0.60    0.60
   6  -7  -2    3.70    0.70
   6  -7  -2    3.50    0.90
   6  -7  -2    4.30    0.60
   5  -7  -2    7.40    0.70
   5  -7  -2    7.00    1.00
   5  -7  -2    7.40    0.90
  -5   7   2    8.40    0.60
   4  -7  -2    2.00    0.40
   4  -7  -2    1.80    0.70
   4  -7  -2    2.20    0.50
  -4   7   2    2.30    0.50
  -4   7   2    2.50    0.40
   3  -7  -2    1.30    0.30
   3  -7  -2    1.00    0.60
   3  -7  -2    1.50    0.20
   3  -7  -2    0.10    0.40
  -3   7   2    0.50    0.30
  -3   7   2    2.30    0.50
  -3   7   2    1.40    0.30
   2  -7  -2   24.90    1.40
   2  -7  -2   26.10    0.80
   2  -7  -2   26.80    1.00
   2  -7  -2   24.60    0.80
  -2   7   2   24.50    1.00
  -2   7   2   26.10    0.80
  -2   7   2   27.60    1.10
   1  -7  -2   27.00    1.40
   1  -7  -2   27.20    0.90
   1  -7  -2   29.20    1.00
   1  -7  -2   29.00    0.80
  -1   7   2   29.60    1.20
  -1   7   2   27.80    0.90
  -1   7   2   27.90    1.00
   0  -7  -2   28.40    1.40
   0  -7  -2   28.70    1.00
   0   7   2   30.00    1.20
   0   7   2   28.10    0.80
   0   7   2   26.00    1.00
   0   7   2   28.30    1.20
  -1  -7  -2   66.89    1.60
  -1  -7  -2   68.89    2.10
   1   7   2   63.69    1.80
   1   7   2   65.39    1.40
   1   7   2   66.29    1.90
   1   7   2   65.39    1.60
  -2  -7  -2   14.40    1.00
  -2  -7  -2   16.20    0.70
   2   7   2   14.50    0.90
   2   7   2   14.50    0.60
   2   7   2   15.90    0.70
   2   7   2   15.30    0.80
   2   7   2   15.60    0.90
  -3  -7  -2   50.69    1.70
   3   7   2   55.39    1.70
   3   7   2   53.19    1.70
   3   7   2   53.69    1.30
   4   7   2   77.29    2.20
   4   7   2   80.69    2.20
   5   7   2  415.36    7.40
   5   7   2  418.16    7.40
   6   7   2    0.00    0.40
   6   7   2    0.00    0.40
   7   7   2    5.10    0.70
   7   7   2    5.90    0.80
   8   7   2    0.00    0.50
   9   7   2    4.10    0.80
  10   7   2    0.20    0.60
   9  -8  -2   -0.10    0.80
   9  -8  -2   -0.30    0.70
   8  -8  -2    0.10    0.70
   8  -8  -2    2.10    0.90
   7  -8  -2    2.50    0.60
   7  -8  -2    3.70    0.80
   7  -8  -2    1.50    0.90
   6  -8  -2   23.70    1.80
   6  -8  -2   23.90    1.10
   6  -8  -2   25.80    1.40
   5  -8  -2   10.90    1.00
   5  -8  -2    9.60    0.70
   5  -8  -2   11.30    1.30
   4  -8  -2   17.30    1.10
   4  -8  -2   14.80    1.30
   4  -8  -2   16.30    0.80
  -4   8   2   17.40    0.80
   3  -8  -2   11.70    0.50
   3  -8  -2   10.90    0.60
   3  -8  -2   11.10    0.80
   3  -8  -2    9.70    1.10
  -3   8   2   12.30    0.80
  -3   8   2   11.60    0.90
   2  -8  -2   47.00    1.20
   2  -8  -2   49.80    2.00
   2  -8  -2   48.10    1.40
   2  -8  -2   48.30    1.30
  -2   8   2   46.20    1.40
  -2   8   2   47.90    1.70
  -2   8   2   48.60    1.30
   1  -8  -2    2.60    0.40
   1  -8  -2    1.90    0.30
   1  -8  -2    2.40    0.40
   1  -8  -2    2.40    0.70
  -1   8   2    1.40    0.50
  -1   8   2    1.60    0.40
  -1   8   2    2.40    0.30
   0  -8  -2   59.79    1.50
   0  -8  -2   59.99    1.30
   0  -8  -2   59.59    2.10
   0   8   2   56.39    1.70
   0   8   2   59.99    1.40
   0   8   2   57.59    1.80
  -1  -8  -2  276.07    4.90
  -1  -8  -2  273.47    5.60
   1   8   2  277.57    5.20
   1   8   2  274.97    5.30
   1   8   2  289.67    5.40
   1   8   2  274.87    4.70
  -2  -8  -2   93.09    2.10
  -2  -8  -2   93.49    2.60
   2   8   2   91.89    2.40
   2   8   2   91.59    2.00
   2   8   2   88.29    2.40
   2   8   2   89.79    1.80
  -3  -8  -2  169.98    3.80
   3   8   2  170.08    3.80
   3   8   2  174.58    3.70
   3   8   2  167.88    3.10
   4   8   2   11.90    1.00
   4   8   2    9.10    0.90
   5   8   2   96.29    2.60
   5   8   2   95.69    2.70
   6   8   2   12.50    1.10
   6   8   2    9.00    1.00
   7   8   2    0.40    0.50
   7   8   2    0.00    0.60
   8   8   2    1.40    0.60
   9   8   2    7.90    1.10
   8  -9  -2    7.80    1.10
   8  -9  -2    8.50    1.30
   7  -9  -2    0.50    0.80
   7  -9  -2    2.60    0.80
   6  -9  -2    1.10    0.80
   6  -9  -2    0.10    0.60
   5  -9  -2    9.30    1.30
   5  -9  -2    8.90    1.00
   4  -9  -2   -0.10    0.70
   4  -9  -2    0.30    0.50
  -4   9   2    0.10    0.40
   3  -9  -2   -0.20    0.20
   3  -9  -2    0.20    0.40
   3  -9  -2    0.10    0.60
   3  -9  -2    0.00    0.30
  -3   9   2    0.00    0.40
   2  -9  -2  133.79    3.70
   2  -9  -2  124.59    2.60
   2  -9  -2  126.39    2.50
  -2   9   2  131.59    2.90
  -2   9   2  127.99    3.20
  -2   9   2  130.89    2.60
   1  -9  -2  195.48    3.60
   1  -9  -2  197.58    4.60
   1  -9  -2  192.58    3.50
  -1   9   2  197.08    3.60
  -1   9   2  186.28    4.20
  -1   9   2  193.68    3.90
   0  -9  -2   35.30    1.20
   0  -9  -2   37.40    1.80
   0   9   2   34.90    1.10
   0   9   2   34.20    1.50
   0   9   2   35.30    1.40
  -1  -9  -2   10.60    1.10
  -1  -9  -2   10.80    0.80
   1   9   2   12.40    1.00
   1   9   2   10.30    1.00
   1   9   2   11.10    0.70
  -2  -9  -2   49.70    2.00
   2   9   2   48.20    1.30
   2   9   2   49.50    1.90
   2   9   2   48.00    1.40
   2   9   2   47.60    1.80
   3   9   2  260.87    5.40
   3   9   2  261.87    5.30
   4   9   2    9.70    1.00
   4   9   2    9.10    1.00
   5   9   2    1.90    0.70
   5   9   2    1.50    0.60
   6   9   2    1.80    0.60
   6   9   2    1.90    0.70
   7   9   2    1.70    0.70
   7   9   2    1.40    0.70
   8   9   2    4.90    0.90
   7 -10  -2    0.10    0.80
   7 -10  -2    1.10    0.70
   6 -10  -2   23.00    1.90
   5 -10  -2    0.90    0.80
   4 -10  -2   26.40    1.90
   3 -10  -2    0.80    0.20
   3 -10  -2   -0.30    0.70
  -3  10   2    0.60    0.50
   2 -10  -2    0.50    0.70
   2 -10  -2   -0.10    0.20
  -2  10   2   -0.40    0.50
  -2  10   2    0.50    0.50
  -2  10   2    0.00    0.30
   1 -10  -2   39.50    2.00
   1 -10  -2   41.80    1.30
  -1  10   2   42.40    1.30
  -1  10   2   42.50    1.60
  -1  10   2   43.00    1.80
   0 -10  -2   27.30    1.40
   0 -10  -2   30.90    1.80
   0 -10  -2   29.50    1.10
   0  10   2   27.80    1.50
   0  10   2   28.20    1.40
   0  10   2   27.90    1.10
  -1 -10  -2  211.28    4.00
  -1 -10  -2  215.08    4.90
   1  10   2  203.98    4.70
   1  10   2  208.28    3.90
   1  10   2  213.18    4.50
   2  10   2    6.20    0.90
   2  10   2    6.00    0.80
   2  10   2    7.80    0.60
   3  10   2   11.40    1.20
   3  10   2   14.00    1.30
   4  10   2    5.70    0.90
   4  10   2    7.20    1.00
   5  10   2    0.80    0.60
   5  10   2   -0.10    0.60
   6  10   2    2.50    0.80
   6  10   2    3.70    0.80
   7  10   2   64.39    2.50
   5 -11  -2    1.90    0.90
   4 -11  -2   24.90    1.90
   3 -11  -2   30.20    2.00
   3 -11  -2   31.50    0.80
  -3  11   2   31.00    1.40
   2 -11  -2    3.30    0.40
   2 -11  -2    2.90    1.00
  -2  11   2    2.00    0.50
  -2  11   2    3.10    0.70
   1 -11  -2   11.80    1.40
   1 -11  -2   12.00    0.80
  -1  11   2   10.80    1.00
  -1  11   2   11.40    0.80
  -1  11   2   12.50    1.30
   0 -11  -2    0.50    0.40
   0 -11  -2    1.10    0.70
   0  11   2    0.20    0.50
   0  11   2    0.20    0.60
   0  11   2    1.00    0.40
  -1 -11  -2   48.60    1.60
   1  11   2   43.40    1.90
   1  11   2   44.60    2.00
   1  11   2   47.90    1.50
   2  11   2    1.00    0.60
   2  11   2    1.30    0.40
   2  11   2    1.20    0.70
   3  11   2   34.20    1.80
   3  11   2   37.70    1.90
   4  11   2   22.00    1.50
   4  11   2   22.50    1.60
   5  11   2   23.40    1.60
   3 -12  -2    6.20    1.20
   2 -12  -2    6.10    1.20
   2 -12  -2    5.70    0.50
  -2  12   2    6.30    0.90
  -2  12   2    5.90    0.70
   1 -12  -2  107.39    3.60
   1 -12  -2  102.89    2.30
  -1  12   2  103.29    2.90
  -1  12   2  103.49    2.50
   0 -12  -2   11.20    2.20
   0 -12  -2   10.60    0.80
   0  12   2   11.20    0.80
   0  12   2   13.30    1.40
   0  12   2    9.50    1.10
  -1 -12  -2    4.60    0.60
   1  12   2    6.30    1.10
   1  12   2    6.40    0.70
   1  12   2    6.50    1.00
   2  12   2    5.90    1.00
   2  12   2    5.40    0.50
   2  12   2    5.50    1.00
   3  12   2   12.70    1.40
   3  12   2   10.80    1.20
   2  10  -3   -1.90    0.60
   2  10  -3   -0.40    0.40
  -2 -10   3    0.30    0.40
   1  10  -3    0.10    0.70
   1  10  -3   -0.30    0.40
  -1 -10   3   -0.20    0.40
   0  10  -3   11.50    1.40
   0  10  -3   10.80    0.90
   0 -10   3   10.40    1.30
   0 -10   3   10.70    0.80
  -1  10  -3    2.50    0.60
  -1  10  -3    1.60    0.90
   1 -10   3    1.40    0.80
   1 -10   3    1.70    0.70
  -2  10  -3    9.30    1.30
   2 -10   3    7.80    1.00
   2 -10   3    7.90    1.20
  -3  10  -3  163.78    4.50
   3 -10   3  161.18    4.40
   3 -10   3  150.68    3.80
   4 -10   3  119.99    3.30
   4 -10   3  126.29    3.80
   4   9  -3    2.70    0.90
   3   9  -3    4.50    1.10
   3   9  -3    5.60    0.50
   3   9  -3    6.30    0.60
   2   9  -3    1.40    0.50
   2   9  -3    0.50    0.80
  -2  -9   3    1.40    0.40
   1   9  -3   -0.20    0.40
   1   9  -3   -0.10    0.70
   1   9  -3    1.30    0.70
  -1  -9   3    1.00    0.60
  -1  -9   3    0.00    0.30
   0   9  -3    2.60    0.80
   0   9  -3    4.80    1.00
   0   9  -3    3.40    0.60
   0  -9   3    3.60    0.90
   0  -9   3    3.20    0.50
  -1   9  -3  152.38    3.30
  -1   9  -3  157.18    4.10
   1  -9   3  152.68    4.10
  -2   9  -3   22.30    1.60
   2  -9   3   18.90    1.50
   2  -9   3   20.30    1.30
  -3   9  -3   19.90    1.60
   3  -9   3   19.50    1.50
   3  -9   3   20.10    1.30
   4  -9   3   17.80    1.60
   4  -9   3   19.80    1.30
   5  -9   3    1.80    0.60
   5  -9   3    1.40    0.80
   6  -9   3   -0.50    0.70
   6  -9   3   -0.20    0.60
   6   8  -3    6.10    1.30
   5   8  -3   33.20    2.20
   4   8  -3    0.60    0.70
   3   8  -3    2.40    0.40
   3   8  -3    0.90    0.30
   3   8  -3    2.40    0.90
   2   8  -3   15.20    1.50
   2   8  -3   14.00    1.30
   2   8  -3   11.50    0.90
  -2  -8   3   14.10    1.30
  -2  -8   3   13.30    0.80
   1   8  -3    0.40    0.70
   1   8  -3    0.30    0.40
   1   8  -3    0.20    0.60
  -1  -8   3    0.70    0.30
  -1  -8   3   -0.70    0.50
   0   8  -3    2.80    0.80
   0   8  -3    3.10    0.50
   0   8  -3    2.50    0.80
   0  -8   3    2.50    0.80
   0  -8   3    2.80    0.40
  -1   8  -3  263.27    5.60
  -1   8  -3  266.57    4.90
  -1   8  -3  269.27    5.80
   1  -8   3  266.77    5.70
   1  -8   3  262.37    4.50
  -2   8  -3  159.58    4.00
   2  -8   3  164.48    4.10
   2  -8   3  161.68    3.70
   3  -8   3   24.40    1.30
   3  -8   3   26.70    1.60
   4  -8   3   18.60    1.20
   4  -8   3   18.30    1.40
   5  -8   3    0.00    0.60
   5  -8   3   -0.50    0.50
   6  -8   3   -0.20    0.60
   6  -8   3   -0.40    0.50
   7  -8   3   20.20    1.40
   7  -8   3   24.00    1.60
   8  -8   3   30.90    1.70
   8  -8   3   30.00    1.80
   7   7  -3   88.09    3.50
   6   7  -3   -0.20    0.80
   5   7  -3    1.40    0.80
   4   7  -3   -0.20    0.60
   3   7  -3   25.70    1.00
   3   7  -3   25.60    1.70
   3   7  -3   26.60    1.50
   3   7  -3   24.50    0.90
   2   7  -3    2.80    0.70
   2   7  -3    3.30    0.50
   2   7  -3    3.40    0.80
  -2  -7   3    3.50    0.70
  -2  -7   3    2.50    0.40
   1   7  -3  354.76    6.80
   1   7  -3  363.16    7.10
   1   7  -3  358.66    6.20
  -1  -7   3  354.16    6.00
  -1  -7   3  354.96    6.80
   0   7  -3  223.18    4.80
   0   7  -3  229.98    5.00
   0   7  -3  227.18    4.20
   0  -7   3  226.48    4.00
   0  -7   3  227.58    4.90
  -1   7  -3    5.40    0.80
  -1   7  -3    6.20    0.60
  -1   7  -3    6.80    0.90
   1  -7   3    7.00    0.90
   1  -7   3    6.00    0.50
  -2   7  -3   27.10    1.40
   2  -7   3   27.50    1.00
   2  -7   3   24.80    1.40
   3  -7   3    9.70    0.90
   3  -7   3    8.60    1.00
   4  -7   3    3.60    0.80
   4  -7   3    3.50    0.60
   5  -7   3   15.00    0.90
   5  -7   3   13.70    1.20
   5  -7   3   13.50    1.00
   6  -7   3    6.50    0.80
   6  -7   3    4.60    0.80
   6  -7   3    4.30    0.80
   7  -7   3    3.00    0.70
   7  -7   3    2.20    0.60
   7  -7   3    1.80    0.70
   8  -7   3   -0.40    0.60
   8  -7   3    0.10    0.60
   8  -7   3   -0.10    0.50
   9  -7   3   -0.40    0.60
   9  -7   3    0.20    0.60
   9  -7   3    1.00    0.60
   8   6  -3    2.50    1.10
   7   6  -3   18.30    1.80
   6   6  -3   20.80    1.70
   5   6  -3   40.30    2.10
   4   6  -3    8.60    1.10
   4   6  -3    9.70    1.00
   3   6  -3    3.80    0.80
   3   6  -3    4.50    0.40
   3   6  -3    4.10    0.40
   3   6  -3    4.60    0.80
  -3  -6   3    4.30    0.70
   2   6  -3   42.00    1.70
   2   6  -3   43.10    1.90
   2   6  -3   41.50    1.30
  -2  -6   3   42.40    1.60
  -2  -6   3   43.00    1.30
   1   6  -3  268.57    5.30
   1   6  -3  279.37    5.60
   1   6  -3  270.07    4.80
  -1  -6   3  275.17    4.70
  -1  -6   3  266.97    5.30
   0   6  -3  246.68    4.90
   0   6  -3  239.18    4.30
   0   6  -3  240.08    5.00
   0  -6   3  240.38    4.20
   0  -6   3  242.08    4.90
  -1   6  -3    6.80    0.60
  -1   6  -3    6.80    0.80
  -1   6  -3    7.70    0.90
   1  -6   3    7.20    0.40
   1  -6   3    6.70    0.50
   1  -6   3    8.00    0.90
  -2   6  -3    0.40    0.50
  -2   6  -3    0.00    0.20
   2  -6   3    0.60    0.20
   2  -6   3    0.10    0.40
  -3   6  -3    0.60    0.50
   3  -6   3    0.10    0.40
   3  -6   3    1.30    0.30
   3  -6   3    0.10    0.40
   4  -6   3    3.20    0.60
   4  -6   3    3.60    0.50
   4  -6   3    2.40    0.60
   5  -6   3    2.20    0.50
   5  -6   3    2.30    0.60
   5  -6   3    2.30    0.60
   6  -6   3   52.99    1.70
   6  -6   3   52.39    1.90
   6  -6   3   52.19    1.80
   7  -6   3    3.80    0.70
   7  -6   3    3.60    0.70
   7  -6   3    4.00    0.70
   8  -6   3    0.90    0.60
   8  -6   3   -0.40    0.50
   8  -6   3    0.10    0.50
   9  -6   3    1.30    0.60
   9  -6   3    0.30    0.60
   9  -6   3   -0.20    0.60
  10  -6   3   12.70    1.30
  10  -6   3   11.90    1.10
  10  -6   3   13.20    1.30
   9   5  -3   52.89    2.90
   8   5  -3    1.40    0.90
   7   5  -3    3.10    1.00
   6   5  -3    6.20    1.00
   5   5  -3   13.00    1.30
   5   5  -3   15.60    1.10
   4   5  -3   -0.50    0.50
   4   5  -3   -0.70    0.50
   3   5  -3  694.33   10.70
   3   5  -3  698.93   11.80
   3   5  -3  690.73   10.60
   3   5  -3  686.83   11.40
  -3  -5   3  697.43   11.30
  -3  -5   3  639.54   11.40
   2   5  -3  404.06    7.20
   2   5  -3  408.96    6.60
   2   5  -3  401.26    6.60
   2   5  -3  403.86    7.50
  -2  -5   3  399.06    6.60
  -2  -5   3  404.66    7.10
   1   5  -3   31.00    1.40
   1   5  -3   32.10    1.00
   1   5  -3   31.60    1.30
   1   5  -3   24.40    1.40
  -1  -5   3   29.80    0.90
  -1  -5   3   31.80    1.30
   0   5  -3   38.60    1.10
   0   5  -3   40.60    1.60
   0   5  -3   38.20    1.50
   0  -5   3   37.90    1.00
   0  -5   3   39.30    1.00
   0  -5   3   36.90    1.40
  -1   5  -3   28.70    1.30
  -1   5  -3   27.50    0.90
  -1   5  -3   28.70    1.30
   1  -5   3   27.50    1.20
   1  -5   3   28.10    0.80
   1  -5   3   29.30    0.80
  -2   5  -3    0.20    0.20
  -2   5  -3    0.40    0.40
   2  -5   3    0.40    0.30
   2  -5   3    0.20    0.10
   2  -5   3    0.70    0.40
  -3   5  -3   51.39    1.70
   3  -5   3   51.69    1.30
   3  -5   3   53.89    1.70
   3  -5   3   50.29    1.60
   3  -5   3   52.99    1.20
   4  -5   3   67.09    1.70
   4  -5   3   66.89    2.00
   4  -5   3   65.29    1.90
   4  -5   3   67.39    1.30
   5  -5   3    1.60    0.50
   5  -5   3    2.50    0.50
   5  -5   3    2.20    0.50
   6  -5   3    5.00    0.70
   6  -5   3    4.30    0.70
   6  -5   3    4.20    0.70
   7  -5   3   -0.10    0.50
   7  -5   3   -0.40    0.40
   7  -5   3    0.00    0.40
   8  -5   3   -0.10    0.50
   8  -5   3    0.00    0.50
   8  -5   3    0.30    0.50
   9  -5   3    2.50    0.70
   9  -5   3    3.10    0.70
   9  -5   3    3.20    0.70
  10  -5   3    1.20    0.80
  10  -5   3    1.20    0.50
  10  -5   3    1.50    0.70
   9   4  -3    9.80    1.50
   8   4  -3    7.20    1.20
   8   4  -3    5.80    1.20
   7   4  -3    5.50    1.10
   7   4  -3    8.30    0.80
   6   4  -3   -0.10    0.60
   6   4  -3   -0.40    0.30
   5   4  -3  198.38    4.10
   5   4  -3  194.68    3.70
   5   4  -3  195.08    4.60
   4   4  -3    4.60    0.80
   4   4  -3    7.30    0.60
   4   4  -3    6.90    0.80
  -4  -4   3    7.00    0.70
   3   4  -3    0.10    0.50
   3   4  -3    0.20    0.20
   3   4  -3    0.00    0.50
   3   4  -3    0.00    0.20
   3   4  -3    0.20    0.20
  -3  -4   3   -0.10    0.30
  -3  -4   3    0.40    0.20
   2   4  -3  255.87    4.40
   2   4  -3  256.07    4.40
   2   4  -3  255.87    4.20
   2   4  -3  261.87    4.90
   2   4  -3  263.87    5.10
  -2  -4   3  265.37    4.80
  -2  -4   3  258.37    4.40
   1   4  -3   18.60    0.80
   1   4  -3   17.80    0.70
   1   4  -3   18.10    1.10
   1   4  -3   16.70    1.00
  -1  -4   3   19.20    0.70
  -1  -4   3   18.20    0.90
   0   4  -3   26.50    1.10
   0   4  -3   25.80    1.10
   0   4  -3   27.00    0.90
   0  -4   3   26.80    0.70
   0  -4   3   26.20    1.10
   0  -4   3   26.80    0.80
  -1   4  -3   15.10    0.90
  -1   4  -3   15.00    0.60
  -1   4  -3   14.70    0.90
   1  -4   3   15.50    0.90
   1  -4   3   15.30    0.50
   1  -4   3   15.00    0.50
  -2   4  -3   20.80    0.70
  -2   4  -3   19.40    1.00
   2  -4   3   21.50    1.00
   2  -4   3   21.80    0.70
   2  -4   3   21.50    0.50
  -3   4  -3   82.09    2.00
   3  -4   3   83.69    1.60
   3  -4   3   82.19    2.00
   3  -4   3   79.79    2.10
   3  -4   3   83.69    1.80
  -4   4  -3    0.80    0.30
   4  -4   3    0.60    0.30
   4  -4   3    0.40    0.20
   4  -4   3    0.00    0.30
   4  -4   3    0.70    0.40
   5  -4   3   23.80    1.10
   5  -4   3   24.10    1.10
   5  -4   3   23.40    1.10
   5  -4   3   25.40    0.70
   6  -4   3   12.80    0.90
   6  -4   3   14.60    0.90
   6  -4   3   14.10    0.60
   6  -4   3   13.70    0.90
   7  -4   3   15.80    1.10
   7  -4   3   17.30    1.10
   7  -4   3   17.80    1.00
   8  -4   3   23.30    1.20
   8  -4   3   25.40    1.30
   8  -4   3   24.10    1.40
   9  -4   3    0.70    0.50
   9  -4   3    1.90    0.70
   9  -4   3    2.00    0.70
  10  -4   3    0.70    0.50
  10  -4   3   -0.20    0.60
  10  -4   3    0.40    0.60
  11  -4   3    1.00    0.80
  11  -4   3    0.40    0.50
  11  -4   3   -0.10    0.70
  10   3  -3    1.10    1.10
  10   3  -3    0.10    0.60
   9   3  -3   10.20    1.50
   9   3  -3    8.50    1.00
   8   3  -3    9.40    1.40
   8   3  -3    9.50    1.00
   7   3  -3    2.90    0.90
   7   3  -3    2.50    0.60
   6   3  -3   19.40    1.50
   6   3  -3   18.70    1.00
   5   3  -3  307.87    5.40
   5   3  -3  299.57    6.10
   5   3  -3  304.87    5.60
   4   3  -3  636.74   10.90
   4   3  -3  632.64   10.50
   4   3  -3  641.64   10.10
  -4  -3   3  635.54   10.20
   3   3  -3  168.18    3.00
   3   3  -3  158.88    3.60
   3   3  -3  164.98    2.80
   3   3  -3  167.98    2.90
   3   3  -3  164.28    3.40
  -3  -3   3  167.28    2.90
  -3  -3   3  166.78    3.30
   2   3  -3   98.09    1.90
   2   3  -3  100.69    2.50
   2   3  -3  103.19    2.00
   2   3  -3   97.79    2.40
  -2  -3   3   99.89    2.20
  -2  -3   3   99.89    1.90
   1   3  -3   29.70    1.20
   1   3  -3   32.30    0.90
   1   3  -3   33.30    1.00
   1   3  -3   35.00    1.30
  -1  -3   3   32.80    0.90
  -1  -3   3   31.90    1.10
   0   3  -3  112.79    2.60
   0   3  -3  117.19    2.20
   0   3  -3  113.09    2.50
   0  -3   3  114.19    2.50
   0  -3   3  112.39    2.00
   0  -3   3  113.19    2.00
  -1   3  -3  436.36    6.70
  -1   3  -3  421.46    7.10
  -1   3  -3  427.26    7.20
   1  -3   3  419.76    6.50
   1  -3   3  422.16    7.10
  -2   3  -3   81.39    1.50
  -2   3  -3   81.79    1.90
   2  -3   3   81.09    1.30
   2  -3   3   78.49    1.90
   2  -3   3   80.19    1.60
  -3   3  -3    8.70    0.60
   3  -3   3    8.30    0.40
   3  -3   3    7.50    0.50
   3  -3   3    8.20    0.60
   3  -3   3    8.50    0.60
  -4   3  -3   33.60    1.10
   4  -3   3   34.60    0.90
   4  -3   3   33.20    1.10
   4  -3   3   33.80    1.20
   4  -3   3   33.90    1.20
   5  -3   3    6.10    0.60
   5  -3   3    5.60    0.60
   5  -3   3    6.50    0.50
   5  -3   3    6.50    0.70
   5  -3   3    6.20    0.40
   6  -3   3    7.10    0.70
   6  -3   3    6.90    0.50
   6  -3   3    7.10    0.80
   6  -3   3    6.50    0.60
   7  -3   3    1.30    0.50
   7  -3   3    0.40    0.50
   7  -3   3    2.00    0.30
   7  -3   3    1.20    0.40
   8  -3   3   17.60    1.20
   8  -3   3   18.00    1.10
   8  -3   3   17.10    0.80
   8  -3   3   15.30    0.90
   9  -3   3    9.60    0.80
   9  -3   3    8.70    1.00
   9  -3   3    8.80    1.10
  10  -3   3    1.90    0.70
  10  -3   3    1.10    0.40
  10  -3   3    2.40    0.80
  11  -3   3    0.40    0.70
  11  -3   3    1.30    0.80
  11  -3   3    0.60    0.40
  10   2  -3    2.60    1.20
  10   2  -3    0.70    0.70
   9   2  -3    3.70    0.80
   9   2  -3    2.10    1.10
   8   2  -3   -0.30    0.50
   8   2  -3   -0.90    0.70
   7   2  -3  299.57    5.70
   7   2  -3  294.77    6.40
   6   2  -3  130.19    3.50
   6   2  -3  129.99    3.00
   5   2  -3    8.20    0.70
   5   2  -3    6.30    0.90
  -5  -2   3    7.50    0.60
   4   2  -3   53.09    1.90
   4   2  -3   54.29    1.50
   4   2  -3   53.99    1.70
  -4  -2   3   55.59    1.40
   3   2  -3    1.30    0.20
   3   2  -3    2.30    0.50
   3   2  -3    1.30    0.20
   3   2  -3    1.70    0.50
  -3  -2   3    1.10    0.20
  -3  -2   3    1.90    0.40
   2   2  -3    2.80    0.50
   2   2  -3    2.70    0.50
   2   2  -3    3.00    0.30
   2   2  -3    2.50    0.30
  -2  -2   3    3.10    0.30
  -2  -2   3    2.20    0.40
   1   2  -3   18.30    0.90
   1   2  -3   18.40    0.90
   1   2  -3   18.70    0.70
   1   2  -3   18.30    0.60
  -1  -2   3   18.00    0.60
   0   2  -3   59.99    1.60
   0   2  -3   59.19    1.30
   0  -2   3   60.49    1.50
   0  -2   3   60.29    1.20
   0  -2   3   59.69    1.20
  -1   2  -3    3.70    0.40
  -1   2  -3    4.40    0.30
  -1   2  -3    4.90    0.60
   1  -2   3    3.80    0.20
   1  -2   3    4.30    0.50
  -2   2  -3    2.00    0.40
   2  -2   3    1.20    0.30
  -3   2  -3    0.30    0.20
   3  -2   3    0.30    0.20
   3  -2   3    0.50    0.20
   3  -2   3    0.90    0.30
   3  -2   3    0.50    0.30
   4  -2   3   21.10    0.70
   4  -2   3   21.50    0.90
   4  -2   3   21.60    0.80
   4  -2   3   20.40    0.70
   4  -2   3   21.90    0.90
   5  -2   3    1.00    0.40
   5  -2   3    1.10    0.30
   5  -2   3    1.60    0.30
   5  -2   3    1.70    0.40
   5  -2   3    1.40    0.30
   6  -2   3    5.40    0.50
   6  -2   3    5.10    0.60
   6  -2   3    5.00    0.40
   6  -2   3    4.60    0.60
   6  -2   3    4.30    0.40
   7  -2   3    0.80    0.50
   7  -2   3    1.40    0.50
   7  -2   3    1.90    0.30
   7  -2   3    1.90    0.40
   7  -2   3    2.10    0.40
   8  -2   3   10.30    0.70
   8  -2   3   10.20    0.70
   8  -2   3    8.80    0.90
   8  -2   3   12.10    1.00
   9  -2   3   16.50    1.20
   9  -2   3   14.10    1.20
   9  -2   3   14.10    0.90
   9  -2   3   16.20    0.80
  10  -2   3   27.30    1.60
  10  -2   3   27.40    1.70
  10  -2   3   27.90    1.00
  11  -2   3    5.30    1.00
  11  -2   3    5.50    1.00
  11  -2   3    5.30    0.50
  12  -2   3    0.00    0.70
  12  -2   3   -0.60    0.70
  12  -2   3   -0.20    0.30
  10   1  -3   24.20    2.30
  10   1  -3   19.70    1.60
   9   1  -3   18.00    1.50
   9   1  -3   19.20    1.90
   8   1  -3    1.20    0.70
   8   1  -3    1.30    0.80
   7   1  -3  180.58    4.60
   7   1  -3  181.98    4.00
   6   1  -3  298.37    6.20
   6   1  -3  307.67    5.70
   5   1  -3   86.09    2.20
   5   1  -3   87.59    2.60
  -5  -1   3   89.89    1.90
   4   1  -3    0.80    0.40
   4   1  -3    0.60    0.40
   4   1  -3    0.30    0.50
  -4  -1   3    0.10    0.20
   3   1  -3   13.80    1.00
   3   1  -3   13.50    0.40
   3   1  -3   13.00    0.90
   3   1  -3   13.40    0.40
  -3  -1   3   13.50    0.60
   2   1  -3  109.79    1.90
   2   1  -3  106.09    2.40
   2   1  -3  105.49    2.00
   2   1  -3  105.49    2.50
  -2  -1   3  107.49    2.10
  -2  -1   3  107.19    1.90
   1   1  -3   16.50    0.60
   1   1  -3   16.30    0.90
   1   1  -3   15.10    0.90
   1   1  -3   15.50    0.50
  -1  -1   3   16.50    0.70
  -1  -1   3   15.10    0.50
   0   1  -3 1174.48   17.50
   0   1  -3 1182.08   18.00
   0   1  -3 1178.38   17.90
   0  -1   3 1162.28   17.50
   0  -1   3 1164.48   17.70
  -1   1  -3    1.50    0.20
  -1   1  -3    1.50    0.30
  -1   1  -3    1.50    0.40
   1  -1   3    1.40    0.30
   1  -1   3    1.50    0.10
   1  -1   3    1.50    0.30
  -2   1  -3    8.10    0.60
  -2   1  -3    7.90    0.60
   2  -1   3    8.00    0.50
   2  -1   3    8.20    0.40
   2  -1   3    8.70    0.50
  -3   1  -3  133.39    2.50
   3  -1   3  134.19    2.40
   3  -1   3  133.29    2.40
   3  -1   3  136.39    2.60
   3  -1   3  136.69    2.40
   3  -1   3  133.79    2.50
   4  -1   3    2.60    0.30
   4  -1   3    2.30    0.30
   4  -1   3    2.80    0.20
   4  -1   3    2.00    0.40
   4  -1   3    2.80    0.40
   4  -1   3    2.10    0.30
   5  -1   3   15.40    0.50
   5  -1   3   14.90    0.60
   5  -1   3   13.60    0.60
   5  -1   3   14.00    0.80
   5  -1   3   14.70    0.70
   6  -1   3   27.10    0.70
   6  -1   3   26.90    1.10
   6  -1   3   27.20    0.90
   6  -1   3   25.50    0.80
   6  -1   3   26.60    1.10
   7  -1   3   53.19    1.50
   7  -1   3   52.49    1.10
   7  -1   3   52.19    1.20
   7  -1   3   51.39    1.80
   8  -1   3   81.19    2.30
   8  -1   3   84.99    2.00
   8  -1   3   80.59    1.70
   8  -1   3   78.79    1.50
   8  -1   3   81.99    2.40
   9  -1   3    2.00    0.50
   9  -1   3    0.70    0.60
   9  -1   3    1.60    0.30
   9  -1   3    1.00    0.60
  10  -1   3   35.70    1.00
  10  -1   3   35.80    1.80
  10  -1   3   39.10    1.80
  11  -1   3   97.49    2.90
  11  -1   3   84.79    2.90
  11  -1   3   82.39    1.60
  12  -1   3   23.60    1.90
  12  -1   3   18.70    1.60
  10   0  -3   -0.90    1.00
  10   0  -3   -0.60    0.90
  10   0  -3    1.30    0.70
   9   0  -3  230.38    5.20
   9   0  -3  226.28    5.90
   8   0  -3  240.98    5.80
   8   0  -3  241.68    5.20
   7   0  -3   23.00    1.70
   7   0  -3   25.70    1.40
   6   0  -3    0.20    0.60
   6   0  -3    0.90    0.50
   5   0  -3   19.10    1.00
   5   0  -3   17.90    1.30
  -5   0   3   19.40    0.70
   4   0  -3    1.00    0.50
  -4   0   3    1.10    0.20
   3   0  -3    7.00    0.70
   3   0  -3    5.60    0.70
  -3   0   3    7.00    0.50
   2   0  -3  238.18    3.70
   2   0  -3  234.88    4.20
   2   0  -3  232.28    4.50
   2   0  -3  230.98    3.80
  -2   0   3  232.58    3.90
  -2   0   3  234.68    3.70
   1   0  -3   24.10    1.10
   1   0  -3   25.60    0.60
   1   0  -3   24.50    1.00
   1   0  -3   25.40    0.70
  -1   0   3   23.80    0.70
   0   0  -3   64.89    1.70
   0   0  -3   62.29    1.20
   0   0  -3   64.09    1.60
   0   0   3   63.19    1.30
   0   0   3   63.49    1.20
  -1   0  -3  365.16    6.00
  -1   0  -3  372.36    6.10
   1   0   3  375.66    5.50
   1   0   3  364.06    5.80
   1   0   3  367.96    5.80
  -2   0  -3  161.98    2.90
  -2   0  -3  160.78    2.90
   2   0   3  171.18    2.90
   2   0   3  163.48    2.80
   2   0   3  161.58    2.80
   2   0   3  161.78    2.70
   3   0   3  136.69    2.30
   3   0   3  131.09    2.40
   3   0   3  128.79    2.50
   3   0   3  133.19    2.20
   3   0   3  133.39    2.50
   3   0   3  132.69    2.20
   4   0   3   75.49    1.40
   4   0   3   77.99    1.30
   4   0   3   73.79    1.70
   4   0   3   78.09    1.80
   4   0   3   80.69    1.40
   4   0   3   76.59    1.60
   5   0   3   65.69    1.20
   5   0   3   67.09    1.50
   5   0   3   67.09    1.80
   5   0   3   67.79    1.20
   5   0   3   65.39    1.70
   5   0   3   67.59    1.20
   6   0   3    3.50    0.40
   6   0   3    4.50    0.30
   6   0   3    3.00    0.50
   6   0   3    4.30    0.20
   6   0   3    3.80    0.60
   7   0   3   69.49    1.80
   7   0   3   68.09    1.20
   7   0   3   69.69    1.20
   7   0   3   67.89    1.90
   7   0   3   69.09    2.00
   8   0   3  122.79    3.10
   8   0   3  116.69    2.00
   8   0   3  124.89    2.70
   8   0   3  121.49    2.00
   8   0   3  123.39    3.00
   9   0   3   73.29    2.30
   9   0   3   78.19    2.20
   9   0   3   80.39    2.50
   9   0   3   77.59    1.30
  10   0   3   12.20    1.20
  10   0   3   12.90    1.30
  11   0   3    0.50    0.70
  11   0   3    1.20    0.70
  12   0   3   32.10    2.00
  11  -1  -3    7.10    1.20
  11  -1  -3    3.40    1.30
  10  -1  -3   20.80    2.00
  10  -1  -3   17.10    1.60
   9  -1  -3   11.30    1.60
   9  -1  -3    8.90    1.10
   9  -1  -3    7.00    1.40
   8  -1  -3  201.28    5.20
   8  -1  -3  196.78    4.50
   8  -1  -3  195.18    5.10
   7  -1  -3    6.70    0.90
   7  -1  -3    7.80    1.20
   6  -1  -3   -0.10    0.60
   6  -1  -3    0.20    0.50
   5  -1  -3   20.20    1.40
   5  -1  -3   19.80    1.10
  -5   1   3   20.70    0.70
   4  -1  -3   14.80    1.20
  -4   1   3   14.10    0.60
   3  -1  -3   73.69    2.20
  -3   1   3   75.09    1.60
   2  -1  -3  625.64    9.20
   2  -1  -3  618.54    9.80
   2  -1  -3  609.54    9.30
   2  -1  -3  615.64   10.20
  -2   1   3  607.94    9.50
   1  -1  -3   35.80    0.90
   1  -1  -3   35.90    0.70
   1  -1  -3   34.70    1.10
  -1   1   3   35.70    0.90
   0  -1  -3    0.20    0.40
   0  -1  -3    0.40    0.20
   0  -1  -3    0.10    0.40
   0   1   3   -0.20    0.20
   0   1   3    0.00    0.20
   0   1   3    0.00    0.20
  -1  -1  -3   10.50    0.60
  -1  -1  -3    8.90    0.70
   1   1   3   10.00    0.20
   1   1   3    9.80    0.40
   1   1   3   10.10    0.40
   1   1   3    9.90    0.20
   1   1   3   10.40    0.50
  -2  -1  -3  290.37    4.70
  -2  -1  -3  290.37    4.80
   2   1   3  291.27    4.80
   2   1   3  290.57    4.70
   2   1   3  286.97    4.50
   2   1   3  288.87    4.50
   2   1   3  292.67    4.60
  -3  -1  -3  112.19    2.10
   3   1   3  111.59    2.10
   3   1   3  114.69    2.10
   3   1   3  115.69    1.90
   3   1   3  113.29    2.20
   3   1   3  113.89    2.10
   3   1   3  110.19    1.80
   4   1   3   85.99    1.90
   4   1   3   84.79    1.50
   4   1   3   83.69    1.40
   4   1   3   83.69    1.80
   4   1   3   88.49    1.60
   4   1   3   86.79    1.80
   5   1   3  155.18    3.10
   5   1   3  158.58    2.60
   5   1   3  154.58    3.00
   5   1   3  155.08    2.90
   6   1   3  260.47    4.10
   6   1   3  255.17    4.70
   6   1   3  249.18    4.50
   6   1   3  252.27    4.60
   7   1   3    4.90    0.70
   7   1   3    6.50    0.70
   7   1   3    5.20    0.60
   8   1   3    5.80    0.80
   8   1   3    5.10    0.60
   8   1   3    5.60    0.80
   9   1   3   38.60    1.50
   9   1   3   32.20    1.50
   9   1   3   39.70    1.70
  10   1   3   27.10    1.60
  10   1   3   25.20    1.50
  10   1   3   27.70    1.40
  11   1   3   27.10    1.70
  12   1   3   14.10    1.50
  11  -2  -3   60.39    3.10
  11  -2  -3   61.19    2.70
  10  -2  -3  315.47    7.50
  10  -2  -3  324.07    7.00
   9  -2  -3   20.90    1.50
   9  -2  -3   21.30    2.00
   8  -2  -3    4.10    1.10
   8  -2  -3    4.90    0.80
   7  -2  -3  116.59    3.70
   7  -2  -3  124.29    3.20
   6  -2  -3   16.90    1.50
   6  -2  -3   13.90    1.30
   6  -2  -3   16.60    1.20
   5  -2  -3    1.20    0.50
   5  -2  -3    0.70    0.60
   5  -2  -3    0.80    0.70
  -5   2   3    0.50    0.20
   4  -2  -3   95.09    2.80
   4  -2  -3   93.69    2.80
  -4   2   3   93.69    1.90
   3  -2  -3  126.29    3.20
   3  -2  -3  128.19    3.20
  -3   2   3  127.49    2.40
   2  -2  -3   15.50    1.10
   2  -2  -3   17.50    0.40
   2  -2  -3   17.80    1.20
   2  -2  -3   16.40    0.50
  -2   2   3   15.80    0.60
   1  -2  -3    4.20    0.70
   1  -2  -3    3.50    0.30
   1  -2  -3    5.10    0.80
  -1   2   3    3.70    0.30
  -1   2   3    2.90    0.30
   0  -2  -3  239.18    4.20
   0  -2  -3  244.98    4.00
   0  -2  -3  249.88    4.60
   0   2   3  240.88    3.90
   0   2   3  244.98    3.90
   0   2   3  245.88    4.00
   0   2   3  248.08    4.00
  -1  -2  -3 1028.90   16.00
  -1  -2  -3 1039.80   15.60
   1   2   3 1025.00   15.80
   1   2   3 1052.09   15.90
   1   2   3 1049.49   15.50
   1   2   3 1007.10   15.50
   1   2   3 1042.80   15.40
   1   2   3 1028.20   15.40
  -2  -2  -3   84.89    1.70
  -2  -2  -3   89.59    1.80
   2   2   3   87.49    1.60
   2   2   3   87.49    1.60
   2   2   3   85.29    1.50
   2   2   3   88.59    2.00
  -3  -2  -3    0.40    0.20
   3   2   3    0.20    0.20
   3   2   3    0.40    0.10
   3   2   3    0.50    0.20
   3   2   3    0.10    0.30
   3   2   3    0.40    0.30
   3   2   3    0.10    0.20
  -4  -2  -3    0.70    0.20
   4   2   3    0.50    0.30
   4   2   3    0.70    0.30
   4   2   3    0.50    0.30
   4   2   3    1.60    0.30
   4   2   3    0.90    0.20
   4   2   3    0.60    0.10
   5   2   3    3.90    0.40
   5   2   3    2.60    0.40
   5   2   3    3.20    0.20
   5   2   3    4.00    0.50
   5   2   3    4.10    0.30
   5   2   3    3.60    0.50
   6   2   3   10.70    0.30
   6   2   3   10.90    0.40
   6   2   3   10.30    0.80
   6   2   3   10.30    0.70
   6   2   3   10.50    0.60
   6   2   3   11.00    0.80
   7   2   3   39.10    1.10
   7   2   3   37.40    0.80
   7   2   3   41.10    0.80
   7   2   3   38.80    1.40
   7   2   3   36.20    1.40
   7   2   3   37.40    1.40
   8   2   3   24.60    0.60
   8   2   3   23.00    1.20
   8   2   3   22.40    1.20
   8   2   3   21.20    0.70
   8   2   3   21.00    1.20
   9   2   3    6.80    0.80
   9   2   3    9.00    1.00
   9   2   3    8.60    0.40
   9   2   3    7.80    1.00
   9   2   3    7.50    0.60
  10   2   3    1.90    0.70
  11   2   3   31.90    1.80
  12   2   3    2.60    0.90
  10  -3  -3   38.60    2.50
  10  -3  -3   35.60    2.10
   9  -3  -3    3.80    1.20
   9  -3  -3    5.10    1.00
   8  -3  -3    7.70    1.00
   8  -3  -3    4.00    1.10
   7  -3  -3    0.10    0.50
   7  -3  -3    0.10    0.80
   6  -3  -3    1.10    0.70
   6  -3  -3   -0.60    0.50
   5  -3  -3   24.30    1.60
   5  -3  -3   26.00    1.20
  -5   3   3   24.70    0.80
   4  -3  -3   69.49    2.40
  -4   3   3   70.19    1.60
   3  -3  -3   14.10    0.30
   3  -3  -3   12.50    1.10
  -3   3   3   14.20    0.60
  -3   3   3   14.40    0.60
   2  -3  -3    5.40    0.40
   2  -3  -3    6.00    0.80
  -2   3   3    6.40    0.40
  -2   3   3    6.60    0.40
  -2   3   3    5.10    0.40
   1  -3  -3   18.50    1.20
  -1   3   3   17.90    0.60
  -1   3   3   17.70    0.60
  -1   3   3   17.80    0.60
   0  -3  -3    7.20    0.50
   0  -3  -3    6.60    0.70
   0   3   3    6.70    0.40
   0   3   3    7.10    0.40
   0   3   3    7.20    0.40
  -1  -3  -3   10.80    0.50
  -1  -3  -3    9.80    0.80
   1   3   3   10.50    0.30
   1   3   3   10.60    0.50
   1   3   3   10.20    0.40
   1   3   3    9.60    0.30
   1   3   3   10.20    0.50
  -2  -3  -3   15.00    0.70
  -2  -3  -3   15.10    0.60
   2   3   3   14.80    0.50
   2   3   3   15.80    0.50
  -3  -3  -3  123.09    2.00
  -3  -3  -3  117.19    2.40
   3   3   3  123.79    2.40
   3   3   3  124.09    2.10
   3   3   3  121.79    2.30
   3   3   3  126.29    2.50
   3   3   3  119.59    2.20
  -4  -3  -3  238.38    3.70
   4   3   3  241.38    4.10
   4   3   3  237.98    3.80
   4   3   3  237.98    4.10
   4   3   3  237.78    4.10
   4   3   3  241.18    4.10
  -5  -3  -3    1.20    0.20
   5   3   3    1.20    0.30
   5   3   3    1.10    0.30
   5   3   3    1.00    0.20
   5   3   3    1.40    0.40
   5   3   3    1.50    0.40
   5   3   3    1.10    0.30
   6   3   3    0.50    0.30
   6   3   3   -0.20    0.20
   6   3   3   -0.30    0.20
   6   3   3   -0.10    0.30
   6   3   3    0.60    0.30
   6   3   3    0.10    0.20
   7   3   3    3.50    0.50
   7   3   3    2.80    0.50
   7   3   3    3.10    0.30
   7   3   3    2.50    0.50
   7   3   3    3.30    0.40
   8   3   3   22.60    0.80
   8   3   3   21.60    0.80
   8   3   3   22.00    1.20
   8   3   3   23.70    1.30
   8   3   3   22.20    1.00
   9   3   3   53.69    1.40
   9   3   3   56.09    2.00
   9   3   3   54.59    2.00
  10   3   3   22.80    1.50
  10   3   3   23.60    1.00
  11   3   3    0.30    0.50
  11   3   3    0.50    0.70
  12   3   3    1.60    0.80
  10  -4  -3    1.00    0.70
  10  -4  -3   -0.20    0.90
   9  -4  -3    9.20    1.40
   9  -4  -3    9.60    1.20
   8  -4  -3    7.10    1.10
   8  -4  -3    7.70    1.30
   7  -4  -3    3.50    1.00
   7  -4  -3    2.50    0.70
  -7   4   3    3.70    0.40
   6  -4  -3  125.09    3.80
   6  -4  -3  128.49    3.30
  -6   4   3  133.69    2.50
   5  -4  -3    0.90    0.50
   5  -4  -3   -0.30    0.60
  -5   4   3    0.00    0.20
  -5   4   3    0.30    0.20
   4  -4  -3    3.70    0.90
  -4   4   3    4.60    0.50
  -4   4   3    4.70    0.40
   3  -4  -3    5.80    0.20
   3  -4  -3    5.90    0.90
   3  -4  -3    6.20    0.30
   3  -4  -3    6.40    0.40
  -3   4   3    5.70    0.40
  -3   4   3    6.90    0.40
  -3   4   3    6.70    0.50
   2  -4  -3    6.00    0.40
   2  -4  -3    5.90    0.30
   2  -4  -3    6.20    0.90
  -2   4   3    6.50    0.50
  -2   4   3    5.60    0.50
  -2   4   3    5.80    0.30
   1  -4  -3    0.40    0.60
   1  -4  -3    0.90    0.20
  -1   4   3    0.40    0.20
  -1   4   3    0.90    0.20
  -1   4   3    0.80    0.20
  -1   4   3    1.00    0.20
   0  -4  -3   32.10    0.90
   0  -4  -3   32.60    1.40
   0   4   3   42.10    1.30
   0   4   3   32.50    0.70
   0   4   3   34.40    0.80
   0   4   3   31.20    0.90
  -1  -4  -3   15.20    0.90
  -1  -4  -3   16.20    0.60
   1   4   3   14.50    0.50
   1   4   3   15.40    0.40
   1   4   3   13.40    0.60
   1   4   3   14.30    0.60
  -2  -4  -3  244.88    4.30
   2   4   3  240.38    4.10
   2   4   3  239.08    4.10
   2   4   3  249.48    4.10
  -3  -4  -3   38.50    1.10
   3   4   3   39.60    1.20
   3   4   3   39.40    0.80
   3   4   3   41.60    1.10
   3   4   3   39.60    1.00
   4   4   3   43.00    1.30
   4   4   3   39.20    1.20
   4   4   3   39.70    1.20
   4   4   3   40.40    1.00
   5   4   3  253.37    4.70
   5   4   3  250.07    4.50
   5   4   3  251.57    4.50
   5   4   3  256.37    4.50
   5   4   3  249.48    4.20
   6   4   3  154.68    3.00
   6   4   3  151.48    2.80
   6   4   3  150.28    3.30
   6   4   3  151.58    3.10
   6   4   3  153.08    3.00
   7   4   3   28.70    1.10
   7   4   3   28.50    1.30
   7   4   3   29.60    1.00
   7   4   3   28.60    1.20
   7   4   3   29.60    0.90
   8   4   3    0.60    0.50
   8   4   3    0.20    0.50
   8   4   3   -0.20    0.30
   8   4   3    0.20    0.40
   9   4   3   37.60    1.30
   9   4   3   40.70    1.80
   9   4   3   36.70    1.60
  10   4   3    0.90    0.60
  10   4   3   -0.20    0.40
  11   4   3    0.40    0.50
  11   4   3    0.10    0.60
  12   4   3   -0.80    0.60
  12   4   3   -0.20    0.70
  10  -5  -3   -0.20    0.90
  10  -5  -3    0.10    0.70
   9  -5  -3   -0.60    0.80
   9  -5  -3    1.20    0.80
   8  -5  -3   11.00    1.50
   8  -5  -3   12.50    1.30
   7  -5  -3    3.40    0.80
   7  -5  -3    3.30    1.00
   6  -5  -3    0.90    0.80
   6  -5  -3    2.10    0.60
  -6   5   3    1.40    0.30
   5  -5  -3    0.80    0.70
   5  -5  -3    0.80    0.50
   5  -5  -3    0.50    0.30
  -5   5   3    0.40    0.30
  -5   5   3    0.60    0.20
   4  -5  -3   29.20    0.90
   4  -5  -3   26.90    1.70
  -4   5   3   30.50    1.00
  -4   5   3   30.70    0.90
  -4   5   3   30.70    0.70
   3  -5  -3    4.30    0.80
   3  -5  -3    5.30    0.30
   3  -5  -3    5.90    0.40
  -3   5   3    5.50    0.30
  -3   5   3    5.10    0.50
  -3   5   3    5.10    0.40
   2  -5  -3    1.50    0.20
   2  -5  -3    1.40    0.20
   2  -5  -3    1.10    0.60
  -2   5   3    0.80    0.30
  -2   5   3    1.10    0.20
  -2   5   3    1.60    0.20
  -2   5   3    1.20    0.30
   1  -5  -3  110.69    1.80
   1  -5  -3  110.39    2.10
   1  -5  -3  112.29    2.90
  -1   5   3  111.29    2.00
  -1   5   3  111.39    2.00
  -1   5   3  110.09    2.20
  -1   5   3  110.39    2.30
   0  -5  -3   42.70    0.80
   0  -5  -3   42.70    1.10
   0  -5  -3   43.20    1.60
   0   5   3   42.40    1.10
   0   5   3   50.59    1.50
   0   5   3   41.70    1.20
   0   5   3   41.70    0.90
   0   5   3   43.10    1.00
  -1  -5  -3    4.00    0.60
  -1  -5  -3    3.90    0.40
   1   5   3    4.60    0.40
   1   5   3    4.30    0.40
   1   5   3    3.20    0.40
   1   5   3    3.90    0.40
   1   5   3    4.50    0.30
  -2  -5  -3  191.18    3.70
   2   5   3  192.88    3.40
   2   5   3  187.28    3.00
   2   5   3  191.08    3.00
   2   5   3  187.08    3.50
   2   5   3  190.58    3.40
  -3  -5  -3   91.09    2.10
   3   5   3   91.49    2.00
   3   5   3   95.69    2.10
   3   5   3   92.19    2.10
  -4  -5  -3  102.59    2.10
   4   5   3  101.89    2.10
   4   5   3  103.09    2.20
   4   5   3  102.09    2.30
   5   5   3    6.60    0.50
   5   5   3    4.90    0.60
   5   5   3    6.40    0.70
   5   5   3    5.20    0.60
   6   5   3   66.09    1.80
   6   5   3   67.29    1.70
   6   5   3   70.29    2.00
   6   5   3   67.19    1.70
   7   5   3  138.39    3.00
   7   5   3  136.49    3.00
   7   5   3  139.39    3.30
   7   5   3  136.99    2.80
   8   5   3   18.20    1.30
   8   5   3   16.50    0.90
   8   5   3   16.00    1.00
   8   5   3   15.60    1.00
   9   5   3    8.80    0.80
   9   5   3    7.10    0.90
  10   5   3   14.90    1.20
  10   5   3   14.20    1.00
  11   5   3   12.00    1.20
  11   5   3    9.90    1.00
  10  -6  -3   -0.50    0.80
  10  -6  -3    0.70    0.90
   9  -6  -3    0.50    0.70
   9  -6  -3    0.30    0.90
   8  -6  -3   51.19    2.60
   8  -6  -3   49.30    2.20
   7  -6  -3    4.00    0.90
   7  -6  -3    2.80    1.00
   6  -6  -3   -0.40    0.30
   6  -6  -3    0.80    0.60
   6  -6  -3    1.10    0.80
  -6   6   3    0.90    0.30
   5  -6  -3    0.10    0.70
   5  -6  -3    0.00    0.50
   5  -6  -3    0.10    0.30
  -5   6   3    0.30    0.30
   4  -6  -3    0.90    0.30
   4  -6  -3    0.80    0.70
   4  -6  -3    0.90    0.50
  -4   6   3    1.20    0.40
  -4   6   3    2.10    0.40
   3  -6  -3    2.00    0.30
   3  -6  -3    2.30    0.70
   3  -6  -3    1.90    0.20
  -3   6   3    1.50    0.20
  -3   6   3    1.60    0.20
  -3   6   3    2.00    0.40
  -3   6   3    2.10    0.40
   2  -6  -3   11.20    0.50
   2  -6  -3   11.10    0.50
   2  -6  -3    9.90    1.00
  -2   6   3   10.80    0.50
  -2   6   3   11.30    0.40
  -2   6   3   10.20    0.60
   1  -6  -3    5.90    0.30
   1  -6  -3    4.40    0.70
   1  -6  -3    5.30    0.40
  -1   6   3    5.70    0.60
  -1   6   3    5.40    0.40
  -1   6   3    5.50    0.50
  -1   6   3    5.60    0.40
   0  -6  -3   87.49    1.90
   0  -6  -3   86.69    2.40
   0   6   3   87.79    2.00
   0   6   3   86.39    1.90
   0   6   3   87.29    1.70
   0   6   3   88.69    1.90
   0   6   3   88.39    1.70
  -1  -6  -3    1.20    0.30
  -1  -6  -3    1.20    0.50
   1   6   3    1.70    0.20
   1   6   3    1.50    0.40
   1   6   3    1.90    0.30
   1   6   3    1.90    0.40
   1   6   3    1.30    0.30
  -2  -6  -3   46.10    1.50
  -2  -6  -3   44.30    1.20
   2   6   3   43.90    1.30
   2   6   3   46.60    1.40
   2   6   3   46.60    1.30
   2   6   3   45.30    1.00
   2   6   3   44.60    0.90
  -3  -6  -3  112.69    2.50
   3   6   3  106.49    2.40
   3   6   3  110.19    2.40
   3   6   3  111.79    2.40
  -4  -6  -3   52.49    1.50
   4   6   3   49.60    1.60
   4   6   3   53.19    1.60
   4   6   3   51.49    1.50
   5   6   3   20.10    1.10
   5   6   3   22.60    1.00
   5   6   3   22.20    1.10
   6   6   3   12.80    0.80
   6   6   3   12.30    0.90
   6   6   3   10.70    1.00
   7   6   3    3.90    0.70
   7   6   3    3.90    0.70
   7   6   3    3.90    0.60
   8   6   3    1.20    0.40
   8   6   3    0.90    0.50
   8   6   3    0.50    0.60
   8   6   3    0.20    0.50
   9   6   3    2.90    0.70
   9   6   3    3.80    0.60
  10   6   3    0.30    0.50
  10   6   3    0.70    0.60
  11   6   3    5.50    0.90
  11   6   3    6.40    0.90
   9  -7  -3   -0.80    0.70
   9  -7  -3    0.40    0.90
   8  -7  -3    2.10    0.90
   8  -7  -3    3.70    0.90
   7  -7  -3    7.20    1.30
   7  -7  -3    8.80    1.10
   7  -7  -3    5.80    0.70
   6  -7  -3    3.80    0.50
   6  -7  -3    2.80    0.70
   6  -7  -3    2.80    0.90
   5  -7  -3   12.30    1.10
   5  -7  -3   12.70    0.70
   5  -7  -3   10.50    1.30
  -5   7   3   11.40    0.70
   4  -7  -3   13.10    1.40
   4  -7  -3    9.50    0.90
   4  -7  -3   10.70    0.60
  -4   7   3   10.10    0.70
  -4   7   3    9.90    0.80
   3  -7  -3    2.80    0.80
   3  -7  -3    2.40    0.30
   3  -7  -3    2.10    0.50
   3  -7  -3    3.10    0.30
  -3   7   3    2.40    0.30
  -3   7   3    2.70    0.50
  -3   7   3    2.40    0.40
   2  -7  -3   28.30    0.90
   2  -7  -3   31.00    1.60
   2  -7  -3   29.80    0.80
  -2   7   3   30.90    1.20
  -2   7   3   28.50    0.60
  -2   7   3   29.20    1.00
  -2   7   3   29.70    0.90
   1  -7  -3   74.89    1.70
   1  -7  -3   76.19    2.40
   1  -7  -3   72.89    1.40
  -1   7   3   72.79    1.50
  -1   7   3   72.89    1.90
  -1   7   3   73.89    1.80
  -1   7   3   74.09    1.60
   0  -7  -3   90.89    2.00
   0  -7  -3   95.69    2.60
   0   7   3   91.09    2.10
   0   7   3   92.19    1.90
   0   7   3   92.79    2.20
   0   7   3   92.29    1.80
  -1  -7  -3   13.20    0.70
  -1  -7  -3    9.20    0.90
   1   7   3   13.50    0.70
   1   7   3   11.60    0.80
   1   7   3   12.70    0.50
   1   7   3   12.40    0.70
   1   7   3   14.00    0.80
  -2  -7  -3    4.00    0.60
  -2  -7  -3    4.70    0.50
   2   7   3    5.10    0.60
   2   7   3    3.70    0.50
   2   7   3    4.60    0.40
   2   7   3    4.20    0.30
   2   7   3    4.20    0.50
  -3  -7  -3   -0.40    0.30
   3   7   3    0.50    0.40
   3   7   3   -0.10    0.30
   3   7   3    0.30    0.30
  -4  -7  -3    7.10    0.80
   4   7   3    6.60    0.70
   4   7   3    7.40    0.80
   4   7   3    4.90    0.60
   5   7   3    1.10    0.40
   5   7   3    1.40    0.50
   5   7   3    1.20    0.50
   6   7   3   33.10    1.50
   6   7   3   33.50    1.50
   6   7   3   37.20    1.40
   7   7   3   22.00    1.30
   7   7   3   21.30    1.30
   7   7   3   20.50    1.10
   8   7   3    0.10    0.40
   8   7   3    0.20    0.50
   9   7   3   38.30    1.60
  10   7   3   34.70    1.60
   8  -8  -3    1.10    0.90
   8  -8  -3    0.50    0.70
   7  -8  -3    0.60    0.70
   7  -8  -3    1.60    0.90
   6  -8  -3    0.80    0.60
   6  -8  -3    0.10    0.70
   5  -8  -3    1.10    0.60
   5  -8  -3    0.00    0.70
  -5   8   3    0.70    0.40
   4  -8  -3    8.30    1.10
   4  -8  -3    8.30    0.90
   4  -8  -3    8.10    0.60
  -4   8   3    9.10    0.70
   3  -8  -3   33.60    1.00
   3  -8  -3   33.40    0.90
   3  -8  -3   31.40    1.30
   3  -8  -3   33.30    1.80
  -3   8   3   32.70    1.20
  -3   8   3   33.40    1.40
   2  -8  -3   44.40    1.10
   2  -8  -3   47.30    1.50
   2  -8  -3   45.80    1.20
   2  -8  -3   46.70    2.00
  -2   8   3   49.60    1.30
  -2   8   3   49.30    1.60
  -2   8   3   47.50    1.50
   1  -8  -3   18.90    0.70
   1  -8  -3   19.90    1.40
   1  -8  -3   19.40    0.80
  -1   8   3   19.20    1.10
  -1   8   3   19.60    0.80
  -1   8   3   19.00    0.90
   0  -8  -3   31.10    1.50
   0  -8  -3   29.80    0.80
   0  -8  -3   27.80    1.00
   0   8   3   25.80    1.20
   0   8   3   27.10    0.90
   0   8   3   27.90    1.20
   0   8   3   28.20    0.90
  -1  -8  -3   12.30    1.10
  -1  -8  -3   10.20    0.70
   1   8   3   11.20    0.90
   1   8   3   12.20    0.70
   1   8   3   12.40    0.60
   1   8   3   13.30    0.90
   1   8   3   12.00    0.70
  -2  -8  -3    0.20    0.30
  -2  -8  -3    0.10    0.40
   2   8   3    0.30    0.20
   2   8   3    0.20    0.40
   2   8   3    0.60    0.50
   2   8   3    0.40    0.30
   2   8   3    0.00    0.30
  -3  -8  -3    4.80    0.70
   3   8   3    5.30    0.60
   3   8   3    5.70    0.70
   3   8   3    6.50    0.70
   4   8   3    3.10    0.60
   4   8   3    2.20    0.50
   4   8   3    3.90    0.60
   5   8   3   22.20    1.30
   5   8   3   20.10    1.20
   5   8   3   20.90    1.20
   6   8   3    0.20    0.40
   6   8   3    0.30    0.50
   7   8   3   26.20    1.30
   7   8   3   26.50    1.50
   8   8   3    4.00    0.70
   8   8   3    4.30    0.80
   9   8   3    2.30    0.70
   8  -9  -3    1.60    0.90
   8  -9  -3    0.10    0.80
   7  -9  -3    3.30    0.90
   7  -9  -3    3.70    1.10
   6  -9  -3    0.90    0.80
   6  -9  -3    1.20    0.70
   5  -9  -3    2.80    1.00
   5  -9  -3    3.90    0.80
   4  -9  -3    5.20    0.80
   4  -9  -3    5.30    1.10
  -4   9   3    6.00    0.70
   3  -9  -3    1.80    0.30
   3  -9  -3    2.60    0.90
   3  -9  -3    1.40    0.50
  -3   9   3    2.40    0.50
  -3   9   3    1.10    0.50
   2  -9  -3    0.70    0.70
   2  -9  -3    2.50    0.40
   2  -9  -3    3.20    0.50
  -2   9   3    1.60    0.30
  -2   9   3    2.90    0.50
  -2   9   3    2.50    0.60
   1  -9  -3    4.80    0.50
   1  -9  -3    5.50    0.60
   1  -9  -3    5.50    0.90
  -1   9   3    4.60    0.70
  -1   9   3    3.90    0.40
  -1   9   3    4.10    0.60
   0  -9  -3    6.20    1.00
   0  -9  -3    6.10    0.50
   0  -9  -3    6.00    0.60
   0   9   3    5.60    0.70
   0   9   3    5.00    0.70
   0   9   3    5.80    0.50
  -1  -9  -3   -0.20    0.30
  -1  -9  -3    0.00    0.50
   1   9   3    0.10    0.20
   1   9   3   -0.10    0.40
   1   9   3   -0.30    0.40
  -2  -9  -3    4.20    0.80
   2   9   3    5.60    0.40
   2   9   3    4.80    0.50
   2   9   3    4.40    0.70
   2   9   3    6.20    0.80
   3   9   3   15.70    1.10
   3   9   3   17.70    1.20
   4   9   3    3.70    0.70
   4   9   3    4.20    0.70
   5   9   3    1.10    0.50
   5   9   3    1.00    0.60
   6   9   3    0.50    0.60
   6   9   3    0.80    0.50
   7   9   3    4.30    0.80
   7   9   3    4.20    0.80
   8   9   3   46.80    2.10
   8   9   3   45.50    1.90
   9   9   3   46.90    2.10
   7 -10  -3    4.30    1.10
   7 -10  -3    4.00    1.00
   6 -10  -3    5.70    1.00
   6 -10  -3    6.40    1.30
   5 -10  -3    0.10    0.80
   5 -10  -3    0.90    0.60
   4 -10  -3    0.60    0.50
   4 -10  -3    0.80    0.80
   3 -10  -3   12.20    1.40
   3 -10  -3   10.20    0.50
  -3  10   3   10.20    0.90
   2 -10  -3    1.20    0.30
   2 -10  -3    0.80    0.70
  -2  10   3    1.10    0.60
  -2  10   3    0.30    0.50
  -2  10   3    0.90    0.30
   1 -10  -3   10.60    0.70
   1 -10  -3    6.60    1.00
  -1  10   3    7.90    0.90
  -1  10   3    7.70    0.80
  -1  10   3   10.20    0.70
   0 -10  -3   -0.20    0.30
   0 -10  -3    0.20    0.60
   0  10   3   -0.40    0.50
   0  10   3   -0.20    0.30
   0  10   3   -0.40    0.40
  -1 -10  -3   14.80    1.40
  -1 -10  -3   12.20    0.80
   1  10   3   14.00    1.20
   1  10   3   13.90    0.80
   1  10   3   12.60    1.10
   2  10   3   15.20    1.20
   2  10   3   14.00    0.80
   2  10   3   15.20    1.30
   2  10   3   12.90    0.70
   3  10   3    6.20    0.90
   3  10   3    4.00    0.70
   4  10   3    2.20    0.70
   4  10   3    1.70    0.60
   5  10   3    3.70    0.80
   5  10   3    6.50    0.90
   6  10   3    0.10    0.50
   6  10   3    1.20    0.70
   7  10   3    0.80    0.70
   7  10   3   -0.30    0.50
   8  10   3   54.99    2.40
   8  10   3   52.39    2.20
   5 -11  -3    2.00    1.00
   4 -11  -3    1.90    0.90
   3 -11  -3    2.50    0.90
   3 -11  -3    3.60    0.40
  -3  11   3    2.90    0.70
   2 -11  -3    1.20    0.80
   2 -11  -3    2.00    0.40
  -2  11   3    2.40    0.60
  -2  11   3    1.60    0.40
   1 -11  -3    0.70    0.30
   1 -11  -3   -0.10    0.70
  -1  11   3    0.00    0.50
  -1  11   3   -0.20    0.50
  -1  11   3    0.00    0.30
   0 -11  -3    0.00    0.30
   0 -11  -3    0.50    0.70
   0  11   3   -0.20    0.50
   0  11   3   -0.60    0.50
   0  11   3    0.40    0.30
  -1 -11  -3    9.90    1.20
  -1 -11  -3   12.80    0.90
   1  11   3   11.50    1.10
   1  11   3   10.90    1.10
   1  11   3   13.20    0.80
   2  11   3    0.50    0.30
   2  11   3    0.30    0.60
   2  11   3    0.60    0.60
   2  11   3    0.60    0.40
   3  11   3    2.20    0.70
   3  11   3    1.90    0.70
   4  11   3    1.80    0.70
   4  11   3    1.40    0.70
   5  11   3    1.30    0.70
   5  11   3    0.10    0.60
   6  11   3   35.90    1.90
   6  11   3   36.10    2.00
   3 -12  -3    3.40    1.10
   3 -12  -3    2.90    0.30
   2 -12  -3   24.90    1.90
   2 -12  -3   24.90    1.00
  -2  12   3   24.00    1.20
  -2  12   3   23.50    1.40
   1 -12  -3   28.90    1.10
   1 -12  -3   30.20    2.00
  -1  12   3   28.80    1.20
  -1  12   3   29.00    1.60
   0 -12  -3    0.30    0.40
   0 -12  -3    1.10    0.80
   0  12   3   -0.10    0.30
   0  12   3    0.30    0.60
   0  12   3    0.40    0.60
  -1 -12  -3   17.80    1.10
   1  12   3   18.00    1.60
   1  12   3   18.30    1.00
   1  12   3   17.50    1.30
   2  12   3    4.80    0.90
   2  12   3    2.50    0.80
   2  12   3    3.50    0.40
   2  12   3    3.40    0.50
   3  12   3    8.40    1.10
   3  12   3    9.00    1.20
   4  12   3   13.70    1.40
   4  12   3   12.10    1.30
   3   9  -4    0.80    0.90
   3   9  -4    0.70    0.30
   3   9  -4    0.10    0.40
   2   9  -4   13.30    1.60
   2   9  -4   12.20    0.90
  -2  -9   4   12.50    0.90
   1   9  -4   -0.70    0.70
   1   9  -4   -1.50    0.70
   1   9  -4    0.40    0.50
  -1  -9   4   -0.30    0.30
   0   9  -4    2.10    0.90
   0   9  -4    1.20    0.50
   0  -9   4    3.60    0.90
  -1   9  -4   -0.40    0.70
  -1   9  -4    0.50    0.40
   1  -9   4   -0.20    0.60
  -2   9  -4    9.10    1.30
   2  -9   4    9.30    1.20
   2  -9   4    8.00    1.00
  -3   9  -4   32.90    2.00
   3  -9   4   28.60    1.60
   3  -9   4   31.80    1.90
  -4   9  -4    1.20    0.90
   4  -9   4   -0.30    0.50
   4  -9   4   -0.20    0.60
  -5   9  -4    8.60    1.30
   5  -9   4   10.20    1.10
   5  -9   4   11.10    1.40
   5   8  -4   11.20    1.60
   4   8  -4   -1.20    0.70
   3   8  -4    0.20    0.40
   3   8  -4    0.80    0.80
   3   8  -4   -0.20    0.30
   2   8  -4    5.40    1.00
   2   8  -4    7.30    1.20
   2   8  -4    7.30    0.70
  -2  -8   4    6.20    0.60
   1   8  -4   22.60    1.60
   1   8  -4   22.00    1.20
   1   8  -4   22.60    1.70
  -1  -8   4   22.90    1.00
  -1  -8   4   20.50    1.40
   0   8  -4    0.60    0.70
   0   8  -4    1.20    0.50
   0   8  -4    1.50    0.80
   0  -8   4    1.60    0.40
   0  -8   4    1.10    0.70
  -1   8  -4   24.80    1.60
  -1   8  -4   26.60    1.20
   1  -8   4   26.70    1.60
  -2   8  -4   31.70    1.90
   2  -8   4   30.10    1.70
   2  -8   4   33.40    1.60
  -3   8  -4   33.60    1.90
   3  -8   4   34.10    1.80
   3  -8   4   32.30    1.60
  -4   8  -4   -0.10    0.70
   4  -8   4   -0.20    0.60
   4  -8   4    0.80    0.60
   5  -8   4   11.70    1.30
   5  -8   4   11.00    1.10
   6  -8   4    8.20    1.10
   6  -8   4    9.70    1.00
   7  -8   4   18.10    1.50
   7  -8   4   21.50    1.50
   6   7  -4    3.10    1.10
   5   7  -4    8.50    1.40
   4   7  -4   81.19    3.10
   3   7  -4    4.40    0.50
   3   7  -4    3.90    0.50
   3   7  -4    2.50    0.80
   3   7  -4    4.00    1.00
   2   7  -4   -0.20    0.60
   2   7  -4    0.80    0.70
   2   7  -4    1.70    0.40
  -2  -7   4    1.20    0.60
  -2  -7   4    1.20    0.40
   1   7  -4    4.10    0.60
   1   7  -4    5.20    0.90
   1   7  -4    4.50    0.90
  -1  -7   4    4.20    0.50
  -1  -7   4    6.00    0.90
   0   7  -4    2.20    0.70
   0   7  -4    1.90    0.80
   0   7  -4    2.20    0.50
   0  -7   4    1.90    0.40
   0  -7   4    1.10    0.60
  -1   7  -4   54.69    1.60
  -1   7  -4   55.79    2.20
  -1   7  -4   58.29    2.30
   1  -7   4   58.09    2.20
  -2   7  -4    0.40    0.70
   2  -7   4    1.40    0.60
   2  -7   4    1.70    0.40
  -3   7  -4   86.59    2.80
   3  -7   4   82.89    2.60
   3  -7   4   79.59    2.40
   4  -7   4   14.10    1.10
   4  -7   4   16.30    1.30
   5  -7   4   -0.10    0.50
   5  -7   4   -0.30    0.50
   6  -7   4   26.50    1.40
   6  -7   4   24.20    1.50
   7  -7   4   27.40    1.40
   7  -7   4   23.20    1.40
   7  -7   4   23.70    1.50
   8  -7   4   10.20    1.20
   8  -7   4   11.40    1.20
   8  -7   4   11.60    1.20
   7   6  -4   18.30    2.00
   6   6  -4   16.30    1.70
   5   6  -4    5.00    1.10
   4   6  -4   -0.10    0.60
   4   6  -4    0.70    0.70
   3   6  -4   36.20    1.20
   3   6  -4   41.70    2.10
   3   6  -4   38.20    1.80
   3   6  -4   36.60    1.10
  -3  -6   4   35.50    1.90
   2   6  -4    7.60    1.00
   2   6  -4    7.40    1.00
   2   6  -4    7.30    0.70
  -2  -6   4    8.50    0.90
  -2  -6   4    7.20    0.60
   1   6  -4   42.30    1.90
   1   6  -4   41.30    1.40
   1   6  -4   44.50    1.90
  -1  -6   4   43.70    1.30
  -1  -6   4   44.20    1.70
   0   6  -4   49.90    2.00
   0   6  -4   48.50    1.50
   0   6  -4   46.80    1.90
   0  -6   4   48.50    1.30
   0  -6   4   44.10    1.80
  -1   6  -4   54.79    2.10
  -1   6  -4   56.09    2.10
  -1   6  -4   57.39    1.60
   1  -6   4   55.29    2.00
  -2   6  -4    3.60    0.80
  -2   6  -4    2.20    0.60
   2  -6   4    2.50    0.40
   2  -6   4    3.00    0.60
   2  -6   4    2.60    0.30
  -3   6  -4    1.50    0.70
   3  -6   4    1.20    0.50
   3  -6   4    2.10    0.40
   3  -6   4    2.60    0.70
   4  -6   4   14.80    1.00
   4  -6   4   15.90    1.20
   5  -6   4   51.19    1.60
   5  -6   4   50.09    1.90
   5  -6   4   52.09    1.80
   6  -6   4   48.30    1.70
   6  -6   4   46.90    1.80
   6  -6   4   46.90    1.90
   7  -6   4   12.80    1.10
   7  -6   4   12.00    1.10
   7  -6   4   11.80    1.10
   8  -6   4    1.00    0.60
   8  -6   4    1.20    0.60
   8  -6   4    0.70    0.60
   9  -6   4    1.40    0.70
   9  -6   4    1.90    0.60
   9  -6   4    2.10    0.70
   8   5  -4    5.90    1.30
   7   5  -4    2.00    1.00
   6   5  -4   16.80    1.70
   5   5  -4    2.00    0.70
   5   5  -4    1.80    0.80
   4   5  -4    1.30    0.70
   4   5  -4    2.10    0.80
   3   5  -4    6.20    0.90
   3   5  -4    6.10    0.50
   3   5  -4    6.00    0.50
   3   5  -4    4.90    0.90
  -3  -5   4    6.30    0.80
   2   5  -4    3.70    0.80
   2   5  -4    3.50    0.50
   2   5  -4    3.90    0.80
  -2  -5   4    3.30    0.40
  -2  -5   4    3.70    0.60
   1   5  -4   73.59    2.30
   1   5  -4   75.39    1.90
   1   5  -4   74.49    2.40
  -1  -5   4   77.09    2.20
  -1  -5   4   76.49    1.70
   0   5  -4   18.60    1.20
   0   5  -4   17.60    0.80
   0   5  -4   17.40    1.20
   0  -5   4   19.90    0.70
   0  -5   4   19.60    1.10
  -1   5  -4    6.90    0.50
  -1   5  -4    6.80    0.80
  -1   5  -4    6.70    0.80
   1  -5   4    6.60    0.40
   1  -5   4    6.00    0.70
  -2   5  -4    0.00    0.40
  -2   5  -4    0.90    0.50
  -2   5  -4    0.30    0.20
   2  -5   4    0.10    0.30
   2  -5   4    0.20    0.20
   2  -5   4    0.80    0.50
  -3   5  -4   11.90    1.00
   3  -5   4   12.40    1.00
   3  -5   4   13.30    0.70
   3  -5   4   12.20    0.90
   4  -5   4    0.70    0.30
   4  -5   4    1.00    0.50
   4  -5   4    1.00    0.50
   5  -5   4  158.68    3.60
   5  -5   4  158.18    3.30
   5  -5   4  156.68    3.50
   6  -5   4    5.80    0.70
   6  -5   4    5.70    0.70
   6  -5   4    6.20    0.70
   7  -5   4    4.00    0.70
   7  -5   4    4.30    0.70
   7  -5   4    4.50    0.70
   8  -5   4   28.20    1.50
   8  -5   4   29.80    1.50
   8  -5   4   26.80    1.30
   9  -5   4    7.30    1.00
   9  -5   4    5.90    0.90
   9  -5   4    6.90    0.80
  10  -5   4    1.20    0.50
  10  -5   4    0.00    0.60
  10  -5   4    1.00    0.70
   8   4  -4   18.00    2.00
   7   4  -4   -0.10    0.80
   6   4  -4   -0.40    0.70
   5   4  -4   57.09    2.50
   5   4  -4   57.39    1.60
   5   4  -4   58.49    2.00
   4   4  -4   12.80    0.70
   4   4  -4   12.90    1.30
   4   4  -4   13.50    1.10
  -4  -4   4   12.50    1.30
   3   4  -4  100.19    2.70
   3   4  -4   95.89    1.90
   3   4  -4   97.79    2.90
   3   4  -4   97.79    2.00
   3   4  -4   99.39    2.00
  -3  -4   4   94.39    2.10
  -3  -4   4   96.19    2.40
   2   4  -4    0.80    0.30
   2   4  -4    0.60    0.50
   2   4  -4    1.50    0.30
   2   4  -4    1.30    0.60
  -2  -4   4    0.60    0.30
  -2  -4   4    1.30    0.40
   1   4  -4    1.30    0.50
   1   4  -4    1.50    0.60
   1   4  -4    0.80    0.30
  -1  -4   4    1.30    0.30
  -1  -4   4    0.50    0.40
   0   4  -4    3.50    0.40
   0   4  -4    3.00    0.60
   0   4  -4    2.70    0.60
   0  -4   4    2.90    0.30
   0  -4   4    2.90    0.30
   0  -4   4    3.80    0.60
  -1   4  -4   22.60    0.80
  -1   4  -4   24.70    1.20
  -1   4  -4   23.80    1.20
   1  -4   4   23.90    1.10
   1  -4   4   24.10    0.70
  -2   4  -4   13.00    0.60
  -2   4  -4   13.60    0.90
  -2   4  -4   12.10    0.90
   2  -4   4   13.40    0.90
   2  -4   4   13.60    0.70
   2  -4   4   14.00    0.40
  -3   4  -4  235.78    4.60
   3  -4   4  227.08    4.50
   3  -4   4  238.38    4.00
   3  -4   4  236.28    4.40
  -4   4  -4  137.39    3.20
   4  -4   4  139.29    3.10
   4  -4   4  141.29    3.10
   4  -4   4  142.79    2.90
   4  -4   4  143.19    2.60
   5  -4   4   28.80    0.90
   5  -4   4   29.10    1.20
   5  -4   4   28.10    1.20
   5  -4   4   26.80    1.20
   6  -4   4   25.90    0.80
   6  -4   4   24.80    1.20
   6  -4   4   29.20    1.30
   6  -4   4   25.80    1.20
   7  -4   4   11.20    1.00
   7  -4   4    9.50    0.80
   7  -4   4   10.20    1.00
   8  -4   4    7.70    0.80
   8  -4   4    8.30    0.90
   8  -4   4    8.00    1.00
   9  -4   4   44.40    1.90
   9  -4   4   48.30    1.60
   9  -4   4   46.50    2.00
  10  -4   4    0.00    0.60
  10  -4   4    0.80    0.50
  10  -4   4   -0.30    0.60
  11  -4   4   -0.10    0.40
  11  -4   4    0.10    0.70
  11  -4   4   -0.10    0.60
   9   3  -4    1.80    1.10
   9   3  -4    0.00    0.60
   8   3  -4    9.80    1.60
   8   3  -4   11.30    1.10
   7   3  -4   26.80    1.90
   7   3  -4   26.10    1.30
   6   3  -4    4.30    1.00
   6   3  -4    3.10    0.60
   5   3  -4   58.89    1.70
   5   3  -4   59.29    2.00
   5   3  -4   58.39    2.40
   4   3  -4   52.19    2.10
   4   3  -4   56.09    1.60
   4   3  -4   52.89    1.90
  -4  -3   4   55.09    1.60
   3   3  -4  122.19    2.40
   3   3  -4  123.39    3.00
   3   3  -4  120.39    3.20
   3   3  -4  124.79    2.30
  -3  -3   4  123.99    2.70
  -3  -3   4  124.09    2.40
   2   3  -4   36.90    1.10
   2   3  -4   38.60    1.00
   2   3  -4   39.30    1.60
   2   3  -4   41.40    1.50
  -2  -3   4   38.90    1.00
  -2  -3   4   37.50    1.30
   1   3  -4    5.80    0.70
   1   3  -4    5.40    0.80
   1   3  -4    5.00    0.40
   1   3  -4    5.10    0.40
  -1  -3   4    4.90    0.50
  -1  -3   4    4.90    0.40
   0   3  -4   19.50    0.80
   0   3  -4   18.90    1.10
   0   3  -4   18.20    1.10
   0  -3   4   19.90    0.90
   0  -3   4   19.10    0.60
   0  -3   4   18.20    0.60
  -1   3  -4   52.69    1.70
  -1   3  -4   54.39    1.30
  -1   3  -4   50.19    1.70
   1  -3   4   53.79    1.60
   1  -3   4   54.29    1.10
  -2   3  -4   93.79    2.40
  -2   3  -4   94.99    1.80
  -2   3  -4   97.29    2.30
   2  -3   4   95.49    1.60
   2  -3   4   94.29    2.00
   2  -3   4   91.49    2.20
  -3   3  -4  226.28    4.30
   3  -3   4  225.08    4.20
   3  -3   4  229.18    4.20
   3  -3   4  229.68    3.90
  -4   3  -4   11.20    0.70
   4  -3   4   11.30    0.80
   4  -3   4   11.30    0.70
   4  -3   4   11.40    0.80
   4  -3   4   11.90    0.60
   5  -3   4    2.30    0.50
   5  -3   4    4.70    0.50
   5  -3   4    4.00    0.60
   5  -3   4    4.50    0.40
   6  -3   4    7.10    0.70
   6  -3   4    6.10    0.70
   6  -3   4    7.30    0.70
   6  -3   4    7.10    0.50
   7  -3   4    0.50    0.50
   7  -3   4    1.10    0.30
   7  -3   4    1.20    0.50
   7  -3   4    1.30    0.40
   8  -3   4    1.60    0.40
   8  -3   4    1.60    0.60
   8  -3   4    1.50    0.50
   8  -3   4    0.80    0.60
   9  -3   4    8.00    1.00
   9  -3   4    7.40    0.70
   9  -3   4    6.60    0.90
  10  -3   4   13.50    1.30
  10  -3   4   16.80    1.30
  10  -3   4   13.70    0.80
  11  -3   4   -0.50    0.60
  11  -3   4    0.60    0.40
  11  -3   4    0.50    0.70
   9   2  -4    8.60    1.50
   9   2  -4    7.30    1.00
   8   2  -4    8.70    1.40
   8   2  -4    9.70    1.10
   7   2  -4   18.40    1.80
   7   2  -4   20.00    1.30
   6   2  -4    2.70    0.60
   6   2  -4    1.90    0.80
   5   2  -4  257.17    5.10
   5   2  -4  256.77    4.90
   5   2  -4  255.37    5.70
   4   2  -4   17.70    1.20
   4   2  -4   19.00    1.00
   4   2  -4   16.70    1.30
  -4  -2   4   19.70    0.90
   3   2  -4   15.80    1.20
   3   2  -4   16.00    1.10
   3   2  -4   15.70    0.60
   3   2  -4   16.20    0.50
  -3  -2   4   14.80    0.80
  -3  -2   4   15.90    0.60
   2   2  -4   50.29    1.30
   2   2  -4   49.99    1.10
   2   2  -4   50.09    1.70
   2   2  -4   49.60    1.80
  -2  -2   4   48.90    1.20
  -2  -2   4   49.20    1.40
   1   2  -4   95.09    2.40
   1   2  -4   96.29    2.00
   1   2  -4   98.09    2.50
   1   2  -4   96.09    1.90
  -1  -2   4   92.59    1.80
  -1  -2   4   94.29    2.10
   0   2  -4   87.19    2.20
   0   2  -4   85.59    1.80
   0  -2   4   85.79    1.60
   0  -2   4   85.69    2.00
  -1   2  -4  207.78    4.00
  -1   2  -4  205.48    4.00
  -1   2  -4  199.78    3.40
   1  -2   4  204.08    3.30
   1  -2   4  199.78    3.70
  -2   2  -4  512.65    8.50
  -2   2  -4  493.85    8.50
   2  -2   4  508.75    8.30
   2  -2   4  519.85    8.10
   2  -2   4  522.55    7.60
  -3   2  -4    7.10    0.60
   3  -2   4    6.90    0.50
   3  -2   4    6.80    0.60
   3  -2   4    5.90    0.50
  -4   2  -4    9.70    0.70
   4  -2   4   11.50    0.70
   4  -2   4   11.40    0.70
   4  -2   4   10.00    0.60
   4  -2   4   10.90    0.60
   5  -2   4    0.40    0.30
   5  -2   4    0.70    0.40
   5  -2   4    0.80    0.20
   5  -2   4    0.50    0.10
   5  -2   4    0.60    0.40
   5  -2   4    0.30    0.20
   6  -2   4    3.20    0.40
   6  -2   4    4.60    0.40
   6  -2   4    4.50    0.40
   6  -2   4    4.40    0.60
   6  -2   4    4.00    0.60
   7  -2   4   50.49    1.40
   7  -2   4   50.99    1.70
   7  -2   4   50.89    1.80
   7  -2   4   51.59    1.40
   8  -2   4   91.29    2.70
   8  -2   4   93.59    2.50
   8  -2   4   93.49    2.20
   8  -2   4   90.69    2.00
   9  -2   4    7.10    0.60
   9  -2   4    7.80    0.70
   9  -2   4    8.00    0.90
   9  -2   4    8.60    1.00
  10  -2   4    6.80    1.00
  10  -2   4    5.90    0.90
  10  -2   4    6.80    0.50
  11  -2   4    2.90    0.90
  11  -2   4    2.50    0.40
  11  -2   4    1.60    0.80
  12  -2   4   13.20    1.50
  12  -2   4   16.00    1.50
  10   1  -4   -0.10    1.20
  10   1  -4   -0.50    0.60
   9   1  -4   38.70    1.90
   9   1  -4   41.20    2.60
   8   1  -4    2.50    1.00
   8   1  -4    1.50    0.70
   7   1  -4  125.39    3.90
   7   1  -4  123.89    3.20
   6   1  -4   40.60    1.60
   6   1  -4   39.20    2.10
   5   1  -4   19.00    1.40
   5   1  -4   20.80    1.10
   4   1  -4    8.70    1.00
   4   1  -4   10.90    0.90
  -4  -1   4   11.70    0.70
   3   1  -4    0.80    0.50
   3   1  -4    0.20    0.40
   3   1  -4    0.10    0.10
   3   1  -4    0.00    0.20
  -3  -1   4   -0.20    0.10
  -3  -1   4    0.10    0.30
   2   1  -4   58.79    1.20
   2   1  -4   55.79    1.90
   2   1  -4   55.49    1.80
   2   1  -4   57.49    1.30
  -2  -1   4   56.69    1.50
  -2  -1   4   56.29    1.20
   1   1  -4  187.98    3.90
   1   1  -4  184.98    3.30
   1   1  -4  188.58    3.30
   1   1  -4  195.08    3.80
  -1  -1   4  182.48    3.40
   0   1  -4  559.04    9.30
   0   1  -4  563.34    9.20
   0   1  -4  558.14    8.70
   0  -1   4  558.24    8.90
   0  -1   4  574.84    8.60
  -1   1  -4  184.08    3.60
  -1   1  -4  190.58    3.70
  -1   1  -4  184.48    3.10
   1  -1   4  183.98    3.30
   1  -1   4  186.68    2.90
   1  -1   4  181.98    3.30
  -2   1  -4   13.60    0.80
  -2   1  -4   13.60    0.80
   2  -1   4   13.80    0.60
   2  -1   4   13.70    0.60
  -3   1  -4    0.40    0.30
  -3   1  -4    0.70    0.30
   3  -1   4    0.70    0.30
   3  -1   4    1.10    0.30
   3  -1   4    0.70    0.30
   4  -1   4   18.70    0.80
   4  -1   4   19.60    0.80
   4  -1   4   21.00    0.70
   4  -1   4   20.80    0.60
   4  -1   4   21.30    0.70
   4  -1   4   21.20    0.70
   5  -1   4    0.60    0.20
   5  -1   4    0.70    0.20
   5  -1   4    0.90    0.30
   5  -1   4    0.00    0.30
   5  -1   4    0.70    0.10
   5  -1   4    0.20    0.30
   6  -1   4   54.19    1.20
   6  -1   4   52.89    1.20
   6  -1   4   50.99    1.40
   6  -1   4   49.10    1.50
   6  -1   4   56.79    1.70
   7  -1   4    3.10    0.60
   7  -1   4    1.90    0.50
   7  -1   4    2.30    0.40
   7  -1   4    2.60    0.30
   7  -1   4    2.50    0.30
   8  -1   4   10.20    0.50
   8  -1   4    9.10    0.40
   8  -1   4    8.30    0.80
   8  -1   4    8.80    0.70
   8  -1   4   12.20    1.10
   9  -1   4    8.20    0.50
   9  -1   4    8.70    1.00
   9  -1   4    8.40    0.80
   9  -1   4    7.70    0.90
  10  -1   4    5.00    0.90
  10  -1   4    6.00    0.80
  10  -1   4    5.70    0.40
  10  -1   4    5.30    0.90
  11  -1   4   38.40    1.90
  11  -1   4   36.20    1.90
  12  -1   4    1.20    0.80
  12  -1   4    0.10    0.80
  10   0  -4    0.10    0.70
  10   0  -4   -0.10    1.20
   9   0  -4    0.20    0.70
   9   0  -4   -0.40    1.00
   8   0  -4    0.10    0.60
   8   0  -4    0.60    0.90
   7   0  -4   30.80    1.50
   7   0  -4   26.50    2.00
   6   0  -4    4.30    0.90
   6   0  -4    3.50    0.70
   5   0  -4   37.80    1.50
   5   0  -4   39.90    1.90
  -5   0   4   40.10    1.20
   4   0  -4    7.10    1.00
  -4   0   4    7.30    0.50
   3   0  -4   19.10    1.10
   3   0  -4   17.70    1.20
   3   0  -4   17.60    0.60
   3   0  -4   17.50    0.50
  -3   0   4   17.10    0.60
  -3   0   4   16.70    0.70
   2   0  -4   58.59    1.70
   2   0  -4   56.39    1.30
   2   0  -4   60.69    2.00
   2   0  -4   59.49    1.20
  -2   0   4   58.39    1.40
   1   0  -4  720.13   11.10
   1   0  -4  688.23   11.10
   1   0  -4  749.62   11.60
   1   0  -4  737.93   11.90
  -1   0   4  718.73   11.20
   0   0  -4    1.10    0.50
   0   0  -4    0.40    0.40
   0   0  -4    0.50    0.20
   0   0   4    0.10    0.20
   0   0   4    0.30    0.20
  -1   0  -4  347.37    5.90
  -1   0  -4  354.76    6.10
  -1   0  -4  353.46    5.50
   1   0   4  345.67    5.60
   1   0   4  349.17    5.30
   1   0   4  346.47    5.60
  -2   0  -4    0.00    0.30
  -2   0  -4   -0.10    0.30
   2   0   4    0.10    0.20
   2   0   4   -0.10    0.20
   2   0   4    0.00    0.20
  -3   0  -4   16.30    0.80
  -3   0  -4   18.70    0.80
   3   0   4   14.80    0.60
   3   0   4   14.50    0.60
   3   0   4   16.10    0.70
   3   0   4   15.90    0.70
   3   0   4   15.10    0.50
   4   0   4   41.00    1.00
   4   0   4   40.30    0.90
   4   0   4   40.50    1.10
   4   0   4   40.60    0.90
   4   0   4   42.40    1.20
   4   0   4   39.00    1.20
   5   0   4   45.70    1.00
   5   0   4   48.30    1.50
   5   0   4   48.40    1.40
   5   0   4   48.40    0.90
   5   0   4   47.70    1.30
   5   0   4   48.10    1.00
   6   0   4  180.08    2.90
   6   0   4  173.08    3.30
   6   0   4  180.28    3.60
   6   0   4  178.88    3.50
   6   0   4  176.58    2.80
   6   0   4  173.68    2.90
   7   0   4    0.40    0.50
   7   0   4    0.20    0.10
   7   0   4    0.30    0.10
   7   0   4   -0.20    0.40
   7   0   4    0.50    0.30
   8   0   4    0.20    0.50
   8   0   4    0.70    0.40
   8   0   4    0.90    0.60
   9   0   4    0.70    0.50
   9   0   4    0.00    0.40
   9   0   4    0.30    0.50
  10   0   4    7.20    1.00
  10   0   4    5.90    0.80
  10   0   4    5.70    0.90
  11   0   4    0.80    0.70
  11   0   4    0.80    0.70
  11   0   4    0.00    0.50
  12   0   4   15.20    1.50
  12   0   4   16.10    1.60
  10  -1  -4    6.70    1.10
  10  -1  -4    5.70    1.50
   9  -1  -4   25.30    2.30
   9  -1  -4   28.10    2.40
   9  -1  -4   28.80    1.80
   8  -1  -4   75.49    3.30
   8  -1  -4   78.59    2.60
   7  -1  -4   -0.80    0.80
   7  -1  -4    0.20    0.60
   6  -1  -4    5.70    0.80
   6  -1  -4    5.50    1.10
   5  -1  -4   12.40    1.30
  -5   1   4   11.70    0.70
   4  -1  -4   40.30    1.90
  -4   1   4   40.60    1.20
   3  -1  -4  667.73   11.40
   3  -1  -4  657.43    9.90
   3  -1  -4  664.33   10.00
  -3   1   4  662.53   10.40
   2  -1  -4   44.50    1.10
   2  -1  -4   45.10    1.50
   2  -1  -4   42.80    1.70
   2  -1  -4   46.30    0.90
  -2   1   4   44.70    1.20
   1  -1  -4  198.38    4.20
   1  -1  -4  208.68    3.50
   1  -1  -4  222.28    3.60
   1  -1  -4  203.68    3.90
  -1   1   4  199.88    3.60
   0  -1  -4   36.50    1.40
   0  -1  -4   36.00    0.90
   0   1   4   36.00    0.80
   0   1   4   34.40    1.00
   0   1   4   32.80    0.90
  -1  -1  -4  108.09    2.50
  -1  -1  -4  107.39    2.30
   1   1   4  108.59    2.00
   1   1   4  108.99    1.80
   1   1   4  109.99    2.10
  -2  -1  -4  426.46    7.10
  -2  -1  -4  431.36    7.00
   2   1   4  427.26    6.70
   2   1   4  426.96    6.80
   2   1   4  429.96    6.70
   2   1   4  431.06    6.70
  -3  -1  -4   21.30    0.80
   3   1   4   21.30    0.80
   3   1   4   21.40    0.80
   3   1   4   20.50    0.60
   3   1   4   20.60    0.60
   3   1   4   20.20    0.70
  -4  -1  -4   33.80    1.00
   4   1   4   33.50    1.00
   4   1   4   33.40    1.00
   4   1   4   31.80    0.70
   4   1   4   32.60    1.00
   4   1   4   33.10    0.80
   4   1   4   33.10    1.10
   5   1   4  115.99    1.90
   5   1   4  118.79    2.10
   5   1   4  116.49    2.40
   5   1   4  114.69    2.40
   5   1   4  118.19    2.50
   5   1   4  116.39    2.10
   6   1   4   21.90    0.90
   6   1   4   23.20    0.70
   6   1   4   22.50    0.50
   6   1   4   19.20    1.00
   6   1   4   21.40    0.50
   6   1   4   22.20    1.00
   7   1   4   18.20    1.00
   7   1   4   19.00    0.60
   7   1   4   18.90    0.90
   7   1   4   18.30    1.10
   8   1   4    1.40    0.50
   8   1   4    0.60    0.40
   8   1   4    0.60    0.40
   9   1   4   29.00    1.40
   9   1   4   30.70    1.60
   9   1   4   27.70    1.40
  10   1   4   -0.20    0.50
  10   1   4   -0.10    0.60
  10   1   4    0.50    0.50
  11   1   4    3.10    0.80
  11   1   4    3.10    0.80
  11   1   4    3.10    0.80
  12   1   4    0.60    0.80
  12   1   4    1.00    0.70
  10  -2  -4    9.80    1.30
  10  -2  -4   10.20    1.70
   9  -2  -4    3.70    0.90
   9  -2  -4    4.10    1.30
   8  -2  -4    0.40    0.60
   8  -2  -4   -1.10    0.90
   7  -2  -4   21.70    1.90
   7  -2  -4   19.90    1.40
   7  -2  -4   19.40    1.80
   6  -2  -4   -0.50    0.70
   6  -2  -4   -0.10    0.50
   6  -2  -4    0.00    0.80
   5  -2  -4   97.79    3.20
  -5   2   4   96.99    2.10
   4  -2  -4    3.40    0.80
  -4   2   4    4.40    0.40
   3  -2  -4  185.28    3.00
   3  -2  -4  181.98    2.90
   3  -2  -4  178.08    4.20
  -3   2   4  181.78    3.30
   2  -2  -4    2.50    0.30
   2  -2  -4    3.00    0.80
   2  -2  -4    3.20    0.20
  -2   2   4    3.80    0.40
   1  -2  -4   95.49    2.60
   1  -2  -4   97.49    2.30
   1  -2  -4  100.19    2.70
   1  -2  -4   96.09    1.90
  -1   2   4   97.79    1.90
   0  -2  -4    7.50    0.90
   0  -2  -4    6.00    0.40
   0  -2  -4    5.10    0.50
   0  -2  -4    6.80    0.80
   0   2   4    6.10    0.40
   0   2   4    5.50    0.40
   0   2   4    6.10    0.40
  -1  -2  -4   19.50    1.10
  -1  -2  -4   18.90    0.90
   1   2   4   19.50    0.60
   1   2   4   19.10    0.70
   1   2   4   20.00    0.50
   1   2   4   19.30    0.70
   1   2   4   19.50    0.40
   1   2   4   20.40    0.60
  -2  -2  -4    0.40    0.40
  -2  -2  -4    0.30    0.30
   2   2   4   -0.10    0.20
   2   2   4    0.40    0.20
   2   2   4    0.60    0.20
   2   2   4    0.10    0.20
  -3  -2  -4    3.70    0.40
   3   2   4    3.80    0.30
   3   2   4    3.50    0.40
   3   2   4    3.40    0.30
   3   2   4    3.50    0.50
   3   2   4    4.20    0.40
   3   2   4    4.20    0.50
  -4  -2  -4  463.65    7.40
   4   2   4  468.15    7.30
   4   2   4  473.35    7.60
   4   2   4  478.85    7.60
   4   2   4  463.75    7.10
   4   2   4  474.35    7.50
   4   2   4  464.95    7.60
  -5  -2  -4   29.00    0.90
   5   2   4   28.00    1.00
   5   2   4   28.40    1.10
   5   2   4   28.50    1.00
   5   2   4   28.40    0.90
   5   2   4   29.20    0.60
   5   2   4   28.80    0.80
   6   2   4    0.80    0.40
   6   2   4    0.50    0.10
   6   2   4    0.00    0.20
   6   2   4   -0.50    0.30
   6   2   4    0.10    0.20
   6   2   4    0.40    0.40
   7   2   4   20.60    1.10
   7   2   4   18.70    0.70
   7   2   4   17.70    0.90
   7   2   4   18.20    1.00
   8   2   4    2.30    0.50
   8   2   4    2.00    0.40
   8   2   4    2.10    0.50
   8   2   4    2.70    0.60
   9   2   4    1.30    0.60
   9   2   4    2.00    0.60
   9   2   4    1.70    0.60
  10   2   4   24.40    1.50
  10   2   4   24.90    1.40
  10   2   4   25.50    1.50
  11   2   4   12.10    1.30
  11   2   4   10.00    1.10
  12   2   4    0.90    0.80
  10  -3  -4   11.10    1.70
  10  -3  -4    8.20    1.30
   9  -3  -4    6.40    1.40
   9  -3  -4    7.60    1.10
   8  -3  -4    1.70    1.00
   8  -3  -4    0.10    0.60
   7  -3  -4    0.90    0.60
   7  -3  -4    1.20    0.90
   6  -3  -4    2.00    0.60
   6  -3  -4    3.00    1.00
   5  -3  -4  259.67    5.90
  -5   3   4  258.97    4.50
   4  -3  -4  124.99    3.60
  -4   3   4  126.69    2.50
   3  -3  -4   21.90    0.50
   3  -3  -4   19.60    1.50
   3  -3  -4   21.90    0.60
  -3   3   4   21.90    0.80
   2  -3  -4   32.80    1.70
   2  -3  -4   33.30    0.90
  -2   3   4   33.10    1.00
  -2   3   4   32.40    1.00
   1  -3  -4   40.40    1.00
   1  -3  -4   39.90    1.70
  -1   3   4   37.60    1.00
  -1   3   4   39.20    1.10
  -1   3   4   38.90    1.00
   0  -3  -4   13.30    0.60
   0  -3  -4   15.10    1.10
   0   3   4   13.60    0.60
   0   3   4   13.40    0.40
   0   3   4   14.20    0.60
   0   3   4   14.20    0.60
   0   3   4   14.10    0.60
  -1  -3  -4  356.46    6.30
  -1  -3  -4  343.97    5.80
  -1  -3  -4  353.46    5.60
   1   3   4  349.17    5.60
   1   3   4  342.87    5.60
   1   3   4  346.77    5.60
   1   3   4  350.26    5.40
   1   3   4  353.36    5.30
   1   3   4  347.07    5.30
  -2  -3  -4  366.36    6.00
  -2  -3  -4  375.16    6.40
   2   3   4  375.36    6.10
   2   3   4  371.46    5.90
   2   3   4  381.46    6.00
   2   3   4  380.96    5.80
  -3  -3  -4   48.20    1.20
  -3  -3  -4   47.90    1.20
   3   3   4   47.70    1.10
   3   3   4   48.70    1.10
   3   3   4   45.40    1.20
   3   3   4   47.40    1.20
   3   3   4   49.80    1.50
  -4  -3  -4  201.68    3.40
   4   3   4  200.78    3.80
   4   3   4  197.78    3.70
   4   3   4  198.18    3.50
   4   3   4  199.38    3.50
   4   3   4  200.38    3.30
  -5  -3  -4    2.90    0.30
   5   3   4    2.60    0.40
   5   3   4    3.00    0.40
   5   3   4    2.90    0.40
   5   3   4    2.70    0.40
   5   3   4    2.20    0.40
   5   3   4    2.40    0.20
  -6  -3  -4   52.49    1.20
   6   3   4   50.69    1.30
   6   3   4   51.29    1.00
   6   3   4   49.80    1.60
   6   3   4   49.80    1.50
   6   3   4   53.99    1.30
   6   3   4   49.20    1.50
  -7  -3  -4  128.69    2.40
   7   3   4  131.79    2.90
   7   3   4  132.49    3.00
   7   3   4  134.09    2.50
   7   3   4  131.79    2.20
   7   3   4  125.39    2.60
   7   3   4  132.19    3.00
  -8  -3  -4   16.30    0.90
   8   3   4   19.10    1.10
   8   3   4   18.70    0.60
   8   3   4   19.30    0.90
   8   3   4   18.50    1.20
   8   3   4   17.30    1.10
   8   3   4   20.40    0.70
   9   3   4    2.10    0.60
   9   3   4    2.70    0.70
   9   3   4    4.10    0.70
   9   3   4    5.10    0.40
   9   3   4    3.50    0.30
  10   3   4    0.30    0.60
  10   3   4   -0.60    0.50
  11   3   4   26.40    1.70
  11   3   4   24.10    1.60
  12   3   4    0.10    0.80
  10  -4  -4    0.70    1.10
  10  -4  -4    0.90    0.80
   9  -4  -4    3.70    0.90
   9  -4  -4    6.30    1.40
   8  -4  -4    1.90    0.80
   8  -4  -4    1.60    1.10
   7  -4  -4   95.39    3.00
   7  -4  -4   95.49    3.50
  -7   4   4   96.39    2.10
   6  -4  -4   28.80    2.00
   6  -4  -4   28.40    1.50
  -6   4   4   31.50    1.10
   5  -4  -4   43.80    2.30
  -5   4   4   46.20    1.30
  -5   4   4   42.40    1.40
   4  -4  -4    0.90    0.80
  -4   4   4    1.90    0.40
  -4   4   4    1.40    0.30
   3  -4  -4    0.30    0.10
   3  -4  -4    0.60    0.60
   3  -4  -4    0.10    0.10
  -3   4   4    0.60    0.30
  -3   4   4    0.20    0.20
  -3   4   4    0.40    0.20
   2  -4  -4   44.50    1.10
   2  -4  -4   45.10    2.00
  -2   4   4   46.00    1.20
  -2   4   4   44.40    1.10
  -2   4   4   45.10    1.20
   1  -4  -4   51.59    2.00
  -1   4   4   50.39    1.30
  -1   4   4   51.29    1.10
  -1   4   4   50.99    1.30
  -1   4   4   51.19    1.10
   0  -4  -4   88.69    1.90
   0  -4  -4   94.99    2.60
   0   4   4   91.99    1.90
   0   4   4   89.09    1.60
   0   4   4   89.99    1.80
   0   4   4   88.89    1.80
   0   4   4   92.29    1.90
  -1  -4  -4   75.09    2.10
  -1  -4  -4   74.99    1.60
   1   4   4   74.69    1.30
   1   4   4   75.29    1.50
   1   4   4   73.79    1.60
   1   4   4   74.89    1.60
   1   4   4   74.09    1.60
  -2  -4  -4   30.20    1.20
   2   4   4   28.60    0.90
   2   4   4   28.70    0.90
   2   4   4   30.00    0.90
   2   4   4   28.80    0.70
  -3  -4  -4   40.50    1.20
   3   4   4   39.90    1.00
   3   4   4   40.70    1.20
   3   4   4   42.90    1.00
   3   4   4   41.70    1.10
   4   4   4   75.79    1.70
   4   4   4   73.19    1.50
   4   4   4   72.39    1.80
   4   4   4   74.19    1.70
   4   4   4   74.09    2.00
   5   4   4  392.06    6.80
   5   4   4  394.76    6.30
   5   4   4  400.66    6.80
   5   4   4  396.76    6.60
   5   4   4  393.66    6.50
   6   4   4   25.80    1.20
   6   4   4   26.00    1.00
   6   4   4   27.90    1.00
   6   4   4   25.60    0.80
   6   4   4   27.20    1.10
   6   4   4   27.10    1.10
   7   4   4    0.40    0.50
   7   4   4    0.30    0.40
   7   4   4    0.10    0.30
   7   4   4    0.30    0.20
   7   4   4    0.30    0.30
   8   4   4   84.79    2.10
   8   4   4   83.59    1.70
   8   4   4   82.89    2.40
   8   4   4   84.79    2.30
   9   4   4   56.29    2.00
   9   4   4   54.29    2.00
   9   4   4   54.39    1.70
   9   4   4   54.99    1.40
  10   4   4    0.30    0.30
  10   4   4   -0.50    0.50
  10   4   4   -0.20    0.60
  11   4   4    0.20    0.60
  11   4   4    1.10    0.40
  12   4   4    7.60    1.20
  10  -5  -4    0.70    1.00
  10  -5  -4    0.80    0.80
   9  -5  -4    5.10    1.30
   9  -5  -4    4.00    1.00
   8  -5  -4   11.80    1.30
   8  -5  -4   13.90    1.80
   7  -5  -4   37.00    2.40
   7  -5  -4   39.40    2.00
  -7   5   4   39.40    1.20
   6  -5  -4   46.70    2.50
   6  -5  -4   49.80    1.90
  -6   5   4   49.10    1.40
   5  -5  -4   27.00    1.90
  -5   5   4   25.40    0.90
  -5   5   4   26.60    0.90
   4  -5  -4   14.10    1.40
  -4   5   4   15.10    0.80
  -4   5   4   15.00    0.70
  -4   5   4   14.70    0.60
   3  -5  -4   13.10    1.30
   3  -5  -4   16.80    0.60
  -3   5   4   15.90    0.70
  -3   5   4   16.30    0.60
  -3   5   4   16.40    0.80
   2  -5  -4    2.80    0.80
   2  -5  -4    2.60    0.30
  -2   5   4    2.50    0.40
  -2   5   4    2.70    0.30
  -2   5   4    2.70    0.40
  -2   5   4    3.10    0.30
   1  -5  -4   58.09    1.40
   1  -5  -4   57.29    2.10
  -1   5   4   56.29    1.20
  -1   5   4   57.99    1.20
  -1   5   4   56.79    1.50
  -1   5   4   56.39    1.40
   0  -5  -4  537.85    8.50
   0  -5  -4  532.35    9.30
   0   5   4  533.35    8.30
   0   5   4  524.95    8.50
   0   5   4  540.35    8.50
   0   5   4  536.35    8.20
   0   5   4  544.15    8.60
  -1  -5  -4  119.79    2.30
  -1  -5  -4  117.09    2.80
   1   5   4  117.09    2.30
   1   5   4  117.49    2.00
   1   5   4  113.09    2.30
   1   5   4  116.39    2.30
   1   5   4  112.79    2.20
  -2  -5  -4  177.78    3.60
   2   5   4  181.88    2.80
   2   5   4  177.28    2.80
   2   5   4  173.28    3.20
   2   5   4  180.68    3.30
   2   5   4  181.88    3.30
  -3  -5  -4    6.10    0.60
   3   5   4    5.90    0.50
   3   5   4    5.70    0.50
   3   5   4    6.10    0.50
  -4  -5  -4    2.60    0.40
   4   5   4    2.30    0.40
   4   5   4    2.60    0.50
   4   5   4    2.00    0.30
   5   5   4    7.10    0.70
   5   5   4    7.30    0.50
   5   5   4    7.60    0.60
   5   5   4    6.00    0.60
   6   5   4   12.50    0.90
   6   5   4   12.00    1.10
   6   5   4   12.70    0.80
   6   5   4   12.70    0.60
   7   5   4   24.90    0.90
   7   5   4   25.40    1.10
   7   5   4   24.70    1.10
   7   5   4   24.30    1.30
   8   5   4   10.50    0.80
   8   5   4   10.70    0.70
   8   5   4   10.40    1.00
   8   5   4    9.70    0.90
   9   5   4    7.00    0.90
   9   5   4    6.10    0.90
   9   5   4    8.20    0.60
   9   5   4    8.50    0.90
  10   5   4    5.30    0.60
  10   5   4    3.40    0.80
  10   5   4    4.00    0.90
  11   5   4    3.60    0.80
  11   5   4    2.90    0.60
   9  -6  -4   17.30    1.90
   9  -6  -4   20.20    1.80
   8  -6  -4   41.50    2.00
   8  -6  -4   40.60    2.50
   7  -6  -4    2.80    0.80
   7  -6  -4    3.30    1.10
   6  -6  -4   11.60    1.10
   6  -6  -4   10.20    1.40
  -6   6   4   11.20    0.70
   5  -6  -4   -1.30    0.70
   5  -6  -4   -0.30    0.50
  -5   6   4   -0.20    0.30
   4  -6  -4   11.70    1.30
  -4   6   4   11.40    0.70
  -4   6   4   10.30    0.70
  -4   6   4   11.00    0.50
   3  -6  -4    6.70    1.10
   3  -6  -4    6.80    0.40
  -3   6   4    7.40    0.60
  -3   6   4    6.10    0.50
  -3   6   4    7.60    0.40
  -3   6   4    7.40    0.40
   2  -6  -4  156.28    2.80
   2  -6  -4  150.08    3.90
  -2   6   4  155.88    3.10
  -2   6   4  156.88    2.80
  -2   6   4  158.58    2.70
  -2   6   4  153.78    3.00
   1  -6  -4    4.00    0.40
   1  -6  -4    2.50    0.70
  -1   6   4    4.30    0.50
  -1   6   4    4.30    0.50
  -1   6   4    4.20    0.30
  -1   6   4    4.80    0.40
   0  -6  -4    9.60    0.60
   0  -6  -4    8.50    0.90
   0   6   4    9.80    0.70
   0   6   4   10.00    0.60
   0   6   4   10.00    0.50
   0   6   4    9.80    0.50
  -1  -6  -4   46.60    1.70
  -1  -6  -4   48.40    1.30
   1   6   4   49.60    1.40
   1   6   4   50.39    1.30
   1   6   4   48.00    1.40
   1   6   4   48.80    1.10
   1   6   4   49.00    1.20
  -2  -6  -4    3.60    0.60
  -2  -6  -4    3.00    0.40
   2   6   4    2.50    0.40
   2   6   4    2.80    0.40
   2   6   4    3.10    0.40
   2   6   4    2.80    0.20
   2   6   4    3.60    0.30
  -3  -6  -4   82.19    2.10
   3   6   4   86.09    2.00
   3   6   4   83.29    2.00
   3   6   4   84.89    2.00
  -4  -6  -4    9.90    0.70
   4   6   4   10.20    0.80
   4   6   4   10.90    0.80
   4   6   4    9.70    0.60
   5   6   4    0.70    0.30
   5   6   4    0.10    0.40
   5   6   4    0.10    0.40
   6   6   4    6.10    0.80
   6   6   4    4.90    0.50
   6   6   4    5.70    0.70
   7   6   4    5.60    0.60
   7   6   4    5.50    0.70
   7   6   4    4.40    0.70
   8   6   4    2.70    0.60
   8   6   4    2.60    0.50
   8   6   4    3.90    0.80
   9   6   4   52.19    1.60
   9   6   4   50.89    1.80
   9   6   4   53.59    1.90
   9   6   4   55.19    2.20
  10   6   4    5.50    0.70
  10   6   4    5.40    0.90
  11   6   4   12.50    1.20
  11   6   4   13.30    1.10
   9  -7  -4   12.60    1.50
   9  -7  -4   15.00    1.80
   8  -7  -4   10.60    1.50
   8  -7  -4   12.70    1.40
   7  -7  -4    6.30    1.30
   7  -7  -4    6.90    1.10
   6  -7  -4    6.70    1.00
   6  -7  -4    7.90    1.30
   5  -7  -4    0.50    0.70
   5  -7  -4    0.10    0.50
  -5   7   4    0.60    0.30
   4  -7  -4    9.30    0.60
   4  -7  -4   10.60    1.40
  -4   7   4    9.10    0.70
  -4   7   4    9.70    0.80
   3  -7  -4   22.10    0.70
   3  -7  -4   18.90    1.50
   3  -7  -4   21.10    0.70
  -3   7   4   22.40    0.90
  -3   7   4   24.20    1.10
  -3   7   4   22.40    0.80
   2  -7  -4  188.18    3.40
   2  -7  -4  186.68    3.00
   2  -7  -4  194.98    4.60
  -2   7   4  186.08    3.80
  -2   7   4  191.08    3.60
  -2   7   4  191.78    3.20
  -2   7   4  194.18    3.30
   1  -7  -4   17.80    1.30
   1  -7  -4   19.80    0.80
  -1   7   4   19.50    0.90
  -1   7   4   21.90    1.00
  -1   7   4   21.30    0.70
  -1   7   4   20.10    0.70
   0  -7  -4    8.60    0.60
   0  -7  -4    7.90    0.90
   0   7   4    6.50    0.60
   0   7   4    9.10    0.50
   0   7   4    7.00    0.60
   0   7   4    7.00    0.60
   0   7   4    7.80    0.50
  -1  -7  -4   -0.40    0.40
  -1  -7  -4    0.00    0.20
   1   7   4   -0.20    0.20
   1   7   4    0.50    0.30
   1   7   4   -0.20    0.20
   1   7   4    0.20    0.30
   1   7   4   -0.10    0.20
  -2  -7  -4    1.90    0.40
  -2  -7  -4    1.90    0.50
   2   7   4    1.40    0.40
   2   7   4    1.70    0.30
   2   7   4    2.10    0.20
   2   7   4    2.10    0.40
   2   7   4    2.60    0.50
  -3  -7  -4    1.10    0.40
   3   7   4    1.00    0.40
   3   7   4    1.00    0.40
   3   7   4    1.60    0.50
  -4  -7  -4   19.60    1.30
   4   7   4   22.10    1.10
   4   7   4   20.50    1.00
   4   7   4   22.90    1.10
   5   7   4   36.10    1.40
   5   7   4   37.90    1.50
   5   7   4   36.70    1.30
   6   7   4   13.60    1.00
   6   7   4   13.00    0.90
   6   7   4   13.70    1.00
   7   7   4    8.10    0.90
   7   7   4    7.10    0.90
   7   7   4    8.60    0.80
   8   7   4    4.50    0.90
   8   7   4    4.00    0.70
   8   7   4    4.60    0.60
   9   7   4   14.80    1.40
   9   7   4   12.60    1.20
   9   7   4   13.70    1.00
  10   7   4    0.80    0.50
   8  -8  -4    2.60    1.00
   8  -8  -4    5.40    1.20
   7  -8  -4    9.10    1.40
   7  -8  -4    9.60    1.20
   6  -8  -4    1.90    0.80
   6  -8  -4    2.10    0.90
   5  -8  -4   24.50    1.90
   5  -8  -4   22.60    1.40
  -5   8   4   23.40    1.00
   4  -8  -4    8.10    0.90
   4  -8  -4    7.90    1.20
  -4   8   4    9.60    0.70
   3  -8  -4    1.60    0.80
   3  -8  -4    1.50    0.30
  -3   8   4    2.20    0.50
  -3   8   4    2.30    0.50
   2  -8  -4   15.30    0.70
   2  -8  -4   15.20    1.40
  -2   8   4   15.90    1.00
  -2   8   4   14.20    0.80
  -2   8   4   15.40    0.70
   1  -8  -4    0.80    0.30
   1  -8  -4   -0.40    0.60
  -1   8   4    0.20    0.20
  -1   8   4    0.90    0.40
  -1   8   4    0.40    0.20
  -1   8   4    0.50    0.40
   0  -8  -4    6.20    0.50
   0  -8  -4    4.40    0.80
   0  -8  -4    5.60    0.30
   0   8   4    6.60    0.70
   0   8   4    5.70    0.60
   0   8   4    6.60    0.50
   0   8   4    5.70    0.40
  -1  -8  -4   49.40    1.90
  -1  -8  -4   52.69    1.50
   1   8   4   52.29    1.70
   1   8   4   52.49    1.40
   1   8   4   49.60    1.40
   1   8   4   48.30    1.60
   1   8   4   48.40    1.20
  -2  -8  -4   16.90    0.90
  -2  -8  -4   17.40    1.20
   2   8   4   15.70    0.60
   2   8   4   17.20    1.00
   2   8   4   17.20    1.00
   2   8   4   16.20    0.90
   2   8   4   17.20    0.70
  -3  -8  -4   67.09    2.10
   3   8   4   68.29    1.90
   3   8   4   69.69    2.00
   3   8   4   71.29    2.00
   4   8   4   17.80    1.10
   4   8   4   17.50    1.00
   4   8   4   18.00    1.00
   5   8   4    1.70    0.50
   5   8   4    1.70    0.60
   5   8   4    2.40    0.60
   6   8   4   -0.40    0.50
   6   8   4    0.30    0.50
   6   8   4    0.00    0.40
   7   8   4   49.90    1.70
   7   8   4   49.60    1.90
   7   8   4   54.09    2.10
   8   8   4   -0.70    0.50
   8   8   4    0.00    0.40
   9   8   4    0.30    0.50
   9   8   4    0.30    0.60
  10   8   4    3.40    0.70
   7  -9  -4   12.30    1.60
   7  -9  -4   15.10    1.50
   6  -9  -4    0.00    0.80
   6  -9  -4   -0.70    0.60
   5  -9  -4    1.60    0.70
   5  -9  -4    2.20    1.00
   4  -9  -4   10.10    1.40
   4  -9  -4   11.40    1.10
  -4   9   4   12.60    0.80
   3  -9  -4   14.90    1.10
   3  -9  -4   15.50    1.50
   3  -9  -4   15.30    0.60
  -3   9   4   14.00    1.00
  -3   9   4   16.30    0.90
   2  -9  -4    6.70    0.50
   2  -9  -4    8.20    1.10
  -2   9   4    8.10    0.80
  -2   9   4    7.60    0.80
  -2   9   4    9.10    0.60
   1  -9  -4   26.10    1.60
   1  -9  -4   26.40    1.00
  -1   9   4   27.60    1.20
  -1   9   4   28.10    1.30
  -1   9   4   28.50    1.00
   0  -9  -4   49.00    1.50
   0  -9  -4   53.99    2.20
   0   9   4   50.29    1.70
   0   9   4   49.00    1.30
   0   9   4   48.10    1.30
   0   9   4   46.80    1.70
  -1  -9  -4   65.59    2.40
  -1  -9  -4   67.09    1.80
   1   9   4   68.39    2.00
   1   9   4   70.39    1.80
   1   9   4   66.39    1.50
   1   9   4   71.89    2.10
  -2  -9  -4   21.90    1.40
   2   9   4   20.90    1.20
   2   9   4   21.70    0.70
   2   9   4   22.30    1.10
   2   9   4   22.30    0.80
   2   9   4   22.50    1.20
   3   9   4   73.79    2.10
   3   9   4   70.39    2.20
   3   9   4   73.19    2.20
   4   9   4   23.80    1.30
   4   9   4   25.20    1.30
   4   9   4   27.40    1.30
   5   9   4   39.50    1.70
   5   9   4   38.80    1.70
   5   9   4   38.50    1.60
   6   9   4    0.50    0.50
   6   9   4    0.50    0.50
   6   9   4    0.10    0.50
   7   9   4    1.90    0.60
   7   9   4    3.50    0.80
   8   9   4   17.00    1.20
   8   9   4   18.30    1.40
   9   9   4    6.00    0.90
   9   9   4    5.80    1.00
   7 -10  -4   20.30    1.70
   7 -10  -4   18.20    1.90
   6 -10  -4    6.20    1.30
   6 -10  -4    7.20    1.10
   5 -10  -4    0.60    0.60
   5 -10  -4    0.70    0.90
   4 -10  -4    5.50    0.90
   4 -10  -4    6.80    1.20
  -4  10   4    9.40    0.80
   3 -10  -4    0.90    0.80
   3 -10  -4    0.20    0.20
   3 -10  -4    0.50    0.50
  -3  10   4    1.00    0.50
   2 -10  -4    3.70    1.00
   2 -10  -4    4.20    0.60
   2 -10  -4    3.20    0.40
  -2  10   4    4.00    0.70
  -2  10   4    3.20    0.70
  -2  10   4    4.60    0.50
   1 -10  -4    3.60    0.90
   1 -10  -4    3.30    0.50
  -1  10   4    2.50    0.40
  -1  10   4    2.90    0.70
  -1  10   4    2.10    0.60
   0 -10  -4   14.70    0.90
   0 -10  -4   16.00    1.50
   0  10   4   14.00    0.80
   0  10   4   14.90    1.10
   0  10   4   15.50    1.10
  -1 -10  -4   64.89    2.40
  -1 -10  -4   70.19    1.90
   1  10   4   70.79    1.70
   1  10   4   67.39    2.10
   1  10   4   67.39    2.20
   2  10   4   33.40    1.10
   2  10   4   34.50    1.60
   2  10   4   35.30    1.60
   2  10   4   34.20    1.00
   3  10   4    0.60    0.50
   3  10   4    1.70    0.60
   4  10   4    0.50    0.50
   4  10   4    0.10    0.50
   5  10   4   12.40    1.20
   5  10   4   11.90    1.10
   6  10   4   -0.20    0.60
   6  10   4    0.50    0.50
   7  10   4   -0.90    0.40
   7  10   4    0.60    0.70
   8  10   4   13.90    1.40
   8  10   4    9.60    1.10
   5 -11  -4    0.20    0.90
   4 -11  -4    1.60    0.90
   3 -11  -4   34.50    2.20
   3 -11  -4   35.50    1.00
  -3  11   4   35.40    1.50
   2 -11  -4   11.20    0.70
   2 -11  -4   12.50    1.50
  -2  11   4   10.30    0.80
  -2  11   4   10.20    1.00
   1 -11  -4   10.70    1.30
   1 -11  -4   10.40    0.80
  -1  11   4   11.50    1.00
  -1  11   4   10.00    0.70
  -1  11   4   10.80    1.10
   0 -11  -4   22.20    1.10
   0 -11  -4   20.80    1.60
   0  11   4   20.40    1.40
   0  11   4   21.50    1.30
   0  11   4   20.90    0.90
  -1 -11  -4    2.60    0.80
  -1 -11  -4    1.80    0.40
   1  11   4    2.00    0.70
   1  11   4    2.30    0.40
   1  11   4    3.50    0.70
   2  11   4   12.50    0.70
   2  11   4   13.70    1.30
   2  11   4   11.90    0.70
   2  11   4   13.70    1.20
   3  11   4    3.80    0.80
   3  11   4    2.30    0.70
   4  11   4    1.50    0.70
   4  11   4    1.50    0.60
   5  11   4   13.70    1.40
   5  11   4   11.50    1.20
   6  11   4    0.00    0.60
   6  11   4    1.20    0.70
   7  11   4    4.40    0.90
   7  11   4    4.20    1.00
   3 -12  -4    0.20    0.20
   3 -12  -4    1.00    0.90
   2 -12  -4   19.00    1.80
   2 -12  -4   20.60    0.90
  -2  12   4   20.80    1.30
  -2  12   4   22.40    1.10
   1 -12  -4   11.10    0.80
   1 -12  -4   12.50    1.40
  -1  12   4   11.90    0.90
  -1  12   4   11.50    1.40
  -1  12   4   12.40    1.10
   0 -12  -4    1.50    0.80
   0 -12  -4    0.20    0.40
   0  12   4    1.80    0.70
   0  12   4    1.20    0.40
   0  12   4    0.20    0.60
  -1 -12  -4    7.30    0.80
   1  12   4    8.10    1.10
   1  12   4    8.60    0.70
   1  12   4    8.80    1.00
   2  12   4    0.70    0.60
   2  12   4    2.60    0.80
   2  12   4    1.40    0.30
   2  12   4    1.60    0.40
   3  12   4    3.40    0.80
   3  12   4    3.80    0.90
   4  12   4    1.70    0.70
   4  12   4    1.90    0.80
   5  12   4   -1.20    0.60
   5  12   4    0.30    0.60
   0   9  -5    0.80    0.50
   0   9  -5    0.00    0.80
   0  -9   5   -0.10    0.60
  -1   9  -5    1.50    0.60
  -1   9  -5    0.10    0.80
   1  -9   5    1.10    0.70
  -2   9  -5   -0.60    0.80
   2  -9   5    0.10    0.60
   2  -9   5   -0.30    0.70
  -3   9  -5    0.20    0.80
   3  -9   5    0.20    0.60
   3  -9   5    0.20    0.70
  -4   9  -5    7.00    1.30
   4  -9   5    8.30    1.10
   4  -9   5    8.90    1.20
   3   8  -5    2.00    1.00
   3   8  -5    3.10    0.50
   2   8  -5    3.20    1.00
   2   8  -5    1.80    0.50
   2   8  -5    2.10    0.90
  -2  -8   5    2.10    0.50
   1   8  -5    1.70    0.80
   1   8  -5    1.60    0.90
   1   8  -5    1.00    0.50
  -1  -8   5    1.40    0.70
   0   8  -5    0.20    0.50
   0   8  -5    1.10    0.80
   0   8  -5    1.70    0.90
   0  -8   5    0.20    0.60
  -1   8  -5    0.30    0.40
  -1   8  -5    0.50    0.80
   1  -8   5    0.10    0.60
  -2   8  -5   36.60    2.10
   2  -8   5   36.70    1.90
   2  -8   5   32.00    1.70
  -3   8  -5   -0.50    0.80
   3  -8   5   -0.90    0.50
   3  -8   5    1.00    0.70
  -4   8  -5    0.10    0.80
   4  -8   5   -0.10    0.50
   4  -8   5    0.00    0.60
  -5   8  -5   10.10    1.40
   5  -8   5   10.30    1.30
   5  -8   5   12.00    1.20
  -6   8  -5    0.10    0.80
   6  -8   5    0.20    0.70
   6  -8   5    0.70    0.60
   5   7  -5    1.70    1.10
   4   7  -5    1.20    0.90
   3   7  -5    0.50    0.40
   3   7  -5    1.10    0.90
   3   7  -5    1.00    0.80
   2   7  -5    1.80    0.90
   2   7  -5    2.10    0.90
   2   7  -5    1.70    0.50
  -2  -7   5    1.90    0.40
   1   7  -5    0.00    0.70
   1   7  -5    0.00    0.40
   1   7  -5    0.10    0.70
  -1  -7   5   -0.20    0.50
   0   7  -5    1.60    0.50
   0   7  -5    3.00    0.90
   0   7  -5    0.30    0.70
   0  -7   5    1.30    0.60
  -1   7  -5    1.60    0.80
  -1   7  -5    0.00    0.70
  -1   7  -5    0.60    0.40
   1  -7   5    0.30    0.60
  -2   7  -5    2.30    0.80
   2  -7   5    0.80    0.50
   2  -7   5    0.60    0.60
  -3   7  -5    0.80    0.80
   3  -7   5    0.20    0.60
   3  -7   5    0.00    0.50
  -4   7  -5   -0.10    0.70
   4  -7   5    1.40    0.60
   4  -7   5    0.90    0.60
  -5   7  -5    9.80    1.30
   5  -7   5    8.00    1.00
   5  -7   5    7.40    1.00
   6  -7   5    2.60    0.70
   6  -7   5    4.50    0.90
   7  -7   5    2.70    0.80
   7  -7   5    3.30    0.80
   8  -7   5   -0.40    0.60
   8  -7   5    1.30    0.70
   6   6  -5    6.90    1.50
   5   6  -5    5.90    1.30
   4   6  -5    0.40    0.80
   4   6  -5    0.20    0.70
   3   6  -5   10.50    1.20
   3   6  -5   10.00    1.40
   3   6  -5   10.90    0.80
   2   6  -5   -0.30    0.60
   2   6  -5    0.50    0.70
   2   6  -5    0.00    0.40
  -2  -6   5    0.30    0.30
  -2  -6   5    1.20    0.50
   1   6  -5   14.40    1.40
   1   6  -5   14.10    0.90
   1   6  -5   14.70    1.40
  -1  -6   5   13.50    0.80
  -1  -6   5   14.20    1.20
   0   6  -5   17.90    1.00
   0   6  -5   21.10    1.50
   0   6  -5   15.50    1.40
   0  -6   5   18.10    1.30
  -1   6  -5   13.60    1.30
  -1   6  -5   11.90    0.80
  -1   6  -5   11.60    1.20
   1  -6   5   11.90    1.10
  -2   6  -5   -0.60    0.70
  -2   6  -5    0.90    0.70
   2  -6   5    0.40    0.50
   2  -6   5    0.70    0.40
   2  -6   5    0.20    0.20
  -3   6  -5   -0.10    0.60
   3  -6   5    0.00    0.50
   3  -6   5    0.30    0.30
   3  -6   5   -0.10    0.50
  -4   6  -5    0.60    0.70
   4  -6   5    0.20    0.50
   4  -6   5    1.00    0.60
   5  -6   5    0.70    0.50
   5  -6   5   -0.20    0.50
   6  -6   5    8.20    1.00
   6  -6   5    8.10    1.00
   7  -6   5   30.20    1.60
   7  -6   5   29.20    1.60
   7  -6   5   29.70    1.50
   8  -6   5   10.40    1.10
   8  -6   5   10.20    1.10
   8  -6   5   12.50    1.20
   9  -6   5    2.70    0.70
   9  -6   5    1.80    0.70
   9  -6   5    2.40    0.80
   7   5  -5    0.70    1.00
   6   5  -5    0.70    0.90
   5   5  -5   10.90    1.50
   5   5  -5   14.10    1.30
   4   5  -5    4.40    1.00
   4   5  -5    2.00    0.80
   3   5  -5    8.40    1.20
   3   5  -5    8.80    0.60
   3   5  -5    9.20    1.10
   3   5  -5    8.50    0.70
  -3  -5   5    9.70    1.00
   2   5  -5    0.00    0.60
   2   5  -5    0.90    0.40
   2   5  -5    0.20    0.60
  -2  -5   5    0.40    0.30
  -2  -5   5    0.70    0.50
   1   5  -5    6.70    1.00
   1   5  -5    8.20    0.70
   1   5  -5    6.30    1.00
  -1  -5   5    6.20    0.50
  -1  -5   5    7.50    0.90
   0   5  -5    0.40    0.60
   0   5  -5    0.50    0.60
   0   5  -5    0.00    0.30
   0  -5   5    0.50    0.50
  -1   5  -5    7.00    0.60
  -1   5  -5    7.80    1.00
  -1   5  -5    7.90    1.00
   1  -5   5    6.20    0.40
   1  -5   5    6.40    0.80
  -2   5  -5    3.00    0.80
  -2   5  -5    4.90    0.80
   2  -5   5    3.40    0.50
   2  -5   5    4.10    0.30
   2  -5   5    3.20    0.60
  -3   5  -5   31.40    1.60
   3  -5   5   35.30    1.10
   3  -5   5   32.90    1.50
   3  -5   5   30.30    1.40
  -4   5  -5   -0.30    0.60
   4  -5   5    0.40    0.50
   4  -5   5    0.20    0.30
   4  -5   5   -0.70    0.40
   5  -5   5   31.00    1.40
   5  -5   5   32.20    1.50
   6  -5   5    9.80    0.90
   6  -5   5    7.50    0.90
   6  -5   5   11.10    0.90
   7  -5   5    0.50    0.50
   7  -5   5    0.30    0.50
   7  -5   5    0.60    0.60
   8  -5   5   12.40    1.10
   8  -5   5   11.30    1.10
   8  -5   5   14.40    1.20
   9  -5   5    1.90    0.70
   9  -5   5    0.90    0.70
   9  -5   5    1.40    0.50
  10  -5   5   12.60    1.30
  10  -5   5   14.70    1.10
  10  -5   5   16.40    1.50
   8   4  -5    2.90    1.30
   7   4  -5    4.60    1.30
   6   4  -5    8.40    1.10
   6   4  -5    9.00    1.50
   5   4  -5    2.00    0.90
   5   4  -5    1.60    0.70
   4   4  -5    2.90    0.90
   4   4  -5    2.70    0.80
   3   4  -5    1.40    0.40
   3   4  -5    1.30    0.50
   3   4  -5    1.40    0.30
   3   4  -5    2.50    0.80
   3   4  -5    1.90    0.70
  -3  -4   5    2.00    0.50
  -3  -4   5    2.10    0.50
   2   4  -5  121.19    2.60
   2   4  -5  124.29    3.20
   2   4  -5  129.09    3.50
  -2  -4   5  118.79    2.50
  -2  -4   5  126.29    3.00
   1   4  -5    2.00    0.70
   1   4  -5    1.40    0.40
   1   4  -5    1.30    0.70
  -1  -4   5    1.50    0.50
  -1  -4   5    0.90    0.30
   0   4  -5   10.10    1.10
   0   4  -5    8.30    0.90
   0   4  -5    7.80    0.60
   0  -4   5    9.70    0.90
  -1   4  -5    0.20    0.50
  -1   4  -5   -0.30    0.50
  -1   4  -5    0.00    0.30
   1  -4   5    0.40    0.20
   1  -4   5    0.20    0.40
  -2   4  -5   13.50    0.70
  -2   4  -5   14.30    1.20
  -2   4  -5   15.50    1.10
   2  -4   5   14.40    1.00
   2  -4   5   13.90    0.80
   2  -4   5   12.80    0.40
  -3   4  -5    4.10    0.70
  -3   4  -5    4.30    0.70
   3  -4   5    3.60    0.60
   3  -4   5    3.10    0.60
   3  -4   5    3.80    0.50
  -4   4  -5    8.10    1.00
   4  -4   5    7.00    0.80
   4  -4   5    7.40    0.60
   4  -4   5    8.60    0.80
   5  -4   5    2.50    0.60
   5  -4   5    2.40    0.50
   5  -4   5    3.10    0.40
   6  -4   5    4.90    0.70
   6  -4   5    3.80    0.60
   6  -4   5    5.40    0.70
   6  -4   5    5.20    0.50
   7  -4   5    1.30    0.50
   7  -4   5    0.70    0.50
   7  -4   5    1.40    0.60
   8  -4   5   30.00    1.30
   8  -4   5   29.40    1.50
   8  -4   5   30.10    1.50
   9  -4   5    1.20    0.50
   9  -4   5    1.60    0.70
   9  -4   5    1.00    0.70
  10  -4   5    2.30    0.50
  10  -4   5    2.20    0.80
  10  -4   5    3.60    0.90
  11  -4   5   22.20    1.70
  11  -4   5   17.30    1.60
  11  -4   5   17.20    1.00
   8   3  -5    6.20    1.50
   7   3  -5    1.30    1.00
   7   3  -5    2.00    0.60
   6   3  -5    0.00    0.50
   6   3  -5   -0.30    0.80
   5   3  -5    0.70    0.60
   5   3  -5   -0.20    0.70
   5   3  -5    0.60    0.50
   4   3  -5   92.79    3.20
   4   3  -5   92.29    2.30
   4   3  -5   96.29    2.80
  -4  -3   5   94.49    2.70
   3   3  -5    1.80    0.70
   3   3  -5    2.10    0.30
   3   3  -5    1.60    0.40
   3   3  -5    2.60    0.80
  -3  -3   5    1.90    0.30
  -3  -3   5    2.10    0.50
   2   3  -5    0.10    0.50
   2   3  -5   -0.20    0.30
   2   3  -5   -0.40    0.50
   2   3  -5   -0.10    0.20
  -2  -3   5    0.10    0.40
  -2  -3   5    0.20    0.20
   1   3  -5  152.88    3.60
   1   3  -5  154.08    3.00
   1   3  -5  152.78    3.80
  -1  -3   5  158.28    3.30
   0   3  -5  108.99    2.80
   0   3  -5  106.39    2.90
   0   3  -5  112.29    2.30
   0  -3   5  109.69    2.10
   0  -3   5  110.39    2.60
  -1   3  -5  102.79    2.70
  -1   3  -5  103.99    2.10
  -1   3  -5  101.09    2.70
   1  -3   5  103.49    1.90
   1  -3   5  101.99    2.50
  -2   3  -5    7.00    0.80
  -2   3  -5    7.40    0.50
  -2   3  -5    5.50    0.70
   2  -3   5    7.20    0.70
   2  -3   5    6.40    0.60
   2  -3   5    7.30    0.30
  -3   3  -5    6.90    0.80
  -3   3  -5    4.30    0.70
   3  -3   5    5.90    0.60
   3  -3   5    4.40    0.60
   3  -3   5    5.60    0.50
  -4   3  -5    1.80    0.60
  -4   3  -5    2.70    0.60
   4  -3   5    2.30    0.50
   4  -3   5    2.50    0.50
   4  -3   5    2.70    0.40
   5  -3   5    0.60    0.30
   5  -3   5    0.90    0.50
   5  -3   5    1.20    0.40
   5  -3   5    0.80    0.40
   6  -3   5    0.50    0.40
   6  -3   5    0.20    0.40
   6  -3   5    0.30    0.30
   6  -3   5    0.10    0.40
   7  -3   5   38.00    1.20
   7  -3   5   35.30    1.30
   7  -3   5   35.20    1.50
   7  -3   5   35.80    1.50
   8  -3   5   23.70    1.30
   8  -3   5   24.40    1.10
   8  -3   5   24.80    1.40
   9  -3   5   37.40    1.30
   9  -3   5   35.30    1.70
   9  -3   5   35.70    1.70
  10  -3   5   25.10    1.60
  10  -3   5   23.80    1.60
  10  -3   5   25.60    1.10
  11  -3   5   25.50    1.00
  11  -3   5   26.60    1.70
  11  -3   5   23.70    1.80
   9   2  -5   -0.60    1.10
   9   2  -5   -0.60    0.70
   8   2  -5    6.20    1.40
   8   2  -5    5.20    0.90
   7   2  -5    1.20    1.00
   7   2  -5    0.50    0.60
   6   2  -5   -0.20    0.80
   6   2  -5    1.20    0.60
   5   2  -5   11.40    1.10
   5   2  -5   12.10    1.00
   5   2  -5    9.30    1.30
   4   2  -5  106.39    2.90
   4   2  -5  109.49    3.40
  -4  -2   5  111.59    2.60
   3   2  -5   36.60    1.80
   3   2  -5   35.90    0.90
   3   2  -5   36.70    1.10
   3   2  -5   34.50    1.60
  -3  -2   5   36.20    1.30
  -3  -2   5   35.50    1.00
   2   2  -5   84.59    2.50
   2   2  -5   89.99    1.80
   2   2  -5   85.09    2.60
   2   2  -5   88.49    2.00
  -2  -2   5   86.99    1.80
  -2  -2   5   88.49    2.20
   1   2  -5  111.49    2.90
   1   2  -5  109.59    2.80
   1   2  -5  108.79    2.30
   1   2  -5   93.59    2.50
  -1  -2   5  110.49    2.50
   0   2  -5    3.80    0.70
   0   2  -5    3.00    0.60
   0   2  -5    3.30    0.40
   0  -2   5    3.70    0.50
   0  -2   5    2.70    0.30
  -1   2  -5   -0.40    0.40
  -1   2  -5    0.20    0.20
  -1   2  -5   -0.10    0.40
   1  -2   5    0.20    0.10
   1  -2   5    0.00    0.30
  -2   2  -5    9.70    0.50
  -2   2  -5    8.00    0.80
  -2   2  -5    8.50    0.80
   2  -2   5    8.30    0.70
   2  -2   5    8.80    0.30
   2  -2   5    9.00    0.60
  -3   2  -5    0.00    0.40
  -3   2  -5   -0.10    0.40
   3  -2   5    0.00    0.30
   3  -2   5    0.10    0.30
   3  -2   5    0.30    0.30
  -4   2  -5    7.80    0.80
  -4   2  -5    9.00    0.80
   4  -2   5    9.20    0.70
   4  -2   5    9.60    0.60
   4  -2   5    8.50    0.70
   5  -2   5    2.70    0.40
   5  -2   5    2.70    0.40
   5  -2   5    3.20    0.50
   5  -2   5    2.30    0.50
   6  -2   5   68.49    2.00
   6  -2   5   70.19    1.70
   6  -2   5   71.59    2.00
   6  -2   5   68.79    1.70
   7  -2   5   16.50    1.00
   7  -2   5   15.80    0.80
   7  -2   5   16.10    0.80
   7  -2   5   16.10    1.10
   8  -2   5    0.10    0.50
   8  -2   5   -0.20    0.50
   8  -2   5    0.20    0.30
   8  -2   5    0.60    0.40
   9  -2   5   46.70    2.00
   9  -2   5   47.10    1.50
   9  -2   5   48.20    1.30
   9  -2   5   48.30    1.90
  10  -2   5    7.60    1.00
  10  -2   5    2.30    0.70
  10  -2   5    6.80    0.50
  11  -2   5    0.60    0.80
  11  -2   5    1.30    0.30
  11  -2   5    2.20    0.80
   9   1  -5   14.80    1.40
   9   1  -5   14.10    2.00
   8   1  -5    4.10    0.90
   8   1  -5    5.30    1.40
   7   1  -5   13.40    1.20
   7   1  -5   15.40    1.70
   6   1  -5  110.09    2.90
   6   1  -5  111.89    3.70
   5   1  -5    0.40    0.70
   5   1  -5    0.60    0.50
   4   1  -5    4.20    0.90
   4   1  -5    5.50    0.80
  -4  -1   5    4.40    0.50
   3   1  -5   10.20    0.50
   3   1  -5   10.60    0.60
   3   1  -5   11.90    1.20
   3   1  -5   11.90    1.10
  -3  -1   5    9.80    0.70
   2   1  -5   14.80    1.10
   2   1  -5   14.90    0.70
   2   1  -5   16.20    1.20
   2   1  -5   14.30    0.60
  -2  -1   5   16.50    0.80
   1   1  -5    0.80    0.50
   1   1  -5    1.20    0.30
   1   1  -5    0.20    0.50
  -1  -1   5    1.00    0.30
   0   1  -5    0.90    0.50
   0   1  -5    1.40    0.50
   0   1  -5    0.60    0.20
   0  -1   5    0.90    0.20
   0  -1   5    0.60    0.30
  -1   1  -5  171.88    3.70
  -1   1  -5  170.18    3.60
  -1   1  -5  174.28    3.00
   1  -1   5  175.38    2.80
   1  -1   5  171.68    3.20
   1  -1   5  168.88    3.30
  -2   1  -5  155.58    3.40
  -2   1  -5  154.78    3.30
   2  -1   5  159.88    2.90
   2  -1   5  153.28    3.00
  -3   1  -5    0.10    0.40
  -3   1  -5    0.10    0.40
   3  -1   5    0.30    0.30
   3  -1   5    0.40    0.30
   3  -1   5    0.20    0.30
  -4   1  -5   13.00    1.30
  -4   1  -5   13.50    0.90
   4  -1   5   11.80    0.70
   4  -1   5   13.30    0.70
   4  -1   5   12.90    0.70
   4  -1   5   12.50    0.60
   5  -1   5    2.70    0.50
   5  -1   5    3.30    0.40
   5  -1   5    3.40    0.40
   5  -1   5    3.30    0.30
   5  -1   5    3.40    0.50
   5  -1   5    3.40    0.40
   6  -1   5  176.08    3.30
   6  -1   5  170.78    3.10
   6  -1   5  165.48    3.50
   6  -1   5  170.98    2.70
   6  -1   5  173.18    3.10
   6  -1   5  173.28    3.60
   7  -1   5   81.09    2.20
   7  -1   5   82.29    1.70
   7  -1   5   82.79    2.00
   7  -1   5   81.09    1.70
   7  -1   5   81.19    2.30
   8  -1   5    5.20    0.40
   8  -1   5    4.60    0.60
   8  -1   5    5.00    0.70
   8  -1   5    3.70    0.70
   9  -1   5    1.40    0.60
   9  -1   5    1.30    0.50
   9  -1   5    1.60    0.60
   9  -1   5    2.00    0.30
  10  -1   5   -0.20    0.40
  10  -1   5    0.90    0.70
  10  -1   5    0.80    0.20
  10  -1   5    1.20    0.60
  11  -1   5   29.20    1.80
  11  -1   5   24.40    1.40
  11  -1   5   24.80    1.60
  12  -1   5   11.50    1.40
  12  -1   5   12.10    1.40
   9   0  -5   11.70    1.90
   9   0  -5    9.00    1.20
   8   0  -5    1.20    0.70
   8   0  -5    1.10    1.10
   7   0  -5   10.40    1.10
   7   0  -5    7.50    1.30
   6   0  -5   12.90    1.60
   6   0  -5   14.40    1.20
   5   0  -5    1.30    0.80
   4   0  -5    0.50    0.50
   4   0  -5    0.80    0.70
  -4   0   5    0.70    0.30
   3   0  -5   56.39    1.20
   3   0  -5   53.49    2.20
   3   0  -5   58.69    1.90
   3   0  -5   54.29    1.30
  -3   0   5   57.69    1.50
   2   0  -5    1.00    0.20
   2   0  -5    1.40    0.30
   2   0  -5    2.50    0.60
   2   0  -5    0.80    0.60
  -2   0   5    1.50    0.30
   1   0  -5  149.59    3.30
   1   0  -5  147.49    3.60
   1   0  -5  155.38    2.80
  -1   0   5  146.99    2.90
   0   0  -5   43.10    1.70
   0   0  -5   43.50    1.10
   0   0  -5   41.60    1.50
   0   0   5   42.80    1.20
   0   0   5   42.60    1.00
  -1   0  -5    5.60    0.40
  -1   0  -5    5.60    0.70
  -1   0  -5    5.80    0.70
   1   0   5    5.50    0.30
   1   0   5    6.20    0.50
   1   0   5    5.50    0.50
  -2   0  -5  431.96    7.50
  -2   0  -5  438.86    7.40
   2   0   5  432.26    7.00
   2   0   5  425.76    6.90
  -3   0  -5  236.18    4.40
  -3   0  -5  234.58    4.40
   3   0   5  233.88    4.10
   3   0   5  238.58    4.00
   3   0   5  230.58    4.10
  -4   0  -5  474.15    7.90
   4   0   5  469.25    7.30
   4   0   5  473.65    7.60
   4   0   5  466.85    7.60
   4   0   5  476.75    7.50
   4   0   5  478.45    7.80
  -5   0  -5  229.78    4.30
   5   0   5  228.18    3.70
   5   0   5  229.28    4.10
   5   0   5  228.38    3.80
   5   0   5  225.78    4.30
   5   0   5  227.88    4.20
   5   0   5  230.38    3.90
   6   0   5    3.80    0.50
   6   0   5    3.80    0.30
   6   0   5    4.00    0.50
   6   0   5    4.00    0.30
   6   0   5    4.40    0.40
   6   0   5    3.60    0.60
   7   0   5   17.10    0.60
   7   0   5   16.50    0.50
   7   0   5   16.20    0.90
   7   0   5   15.50    0.50
   7   0   5   16.90    1.00
   7   0   5   16.30    1.00
   8   0   5    7.20    0.30
   8   0   5    6.30    0.90
   8   0   5    6.20    0.70
   8   0   5    7.20    0.80
   8   0   5    6.60    0.30
   9   0   5    8.10    1.00
   9   0   5    7.70    0.90
   9   0   5    8.20    0.80
  10   0   5    1.80    0.60
  10   0   5    0.80    0.60
  10   0   5    0.90    0.70
  11   0   5   82.19    2.90
  11   0   5   82.09    2.80
  11   0   5   84.19    2.50
  12   0   5    0.10    0.70
  12   0   5    0.60    0.80
  12   0   5   -0.10    0.60
   9  -1  -5    1.80    0.90
   9  -1  -5    0.40    1.20
   9  -1  -5    3.30    1.40
   8  -1  -5   60.79    2.40
   8  -1  -5   60.49    3.10
   7  -1  -5   -0.60    0.80
   7  -1  -5    0.00    0.50
   6  -1  -5   24.20    1.40
   6  -1  -5   26.10    2.00
   5  -1  -5   15.50    1.50
   4  -1  -5   32.10    1.90
  -4   1   5   31.60    1.10
   3  -1  -5    0.60    0.20
   3  -1  -5    0.50    0.20
   3  -1  -5   -0.20    0.60
   3  -1  -5    0.10    0.40
  -3   1   5    1.00    0.30
   2  -1  -5   70.79    1.60
   2  -1  -5   73.09    2.40
   2  -1  -5   69.09    1.40
   2  -1  -5   73.99    2.10
  -2   1   5   71.89    1.70
   1  -1  -5  373.86    6.00
   1  -1  -5  362.16    6.90
   1  -1  -5  355.76    6.40
  -1   1   5  362.46    6.00
   0  -1  -5  438.26    7.90
   0  -1  -5  439.16    7.50
   0  -1  -5  442.26    7.00
   0   1   5  447.36    7.10
   0   1   5  441.96    6.90
   0   1   5  433.86    7.10
  -1  -1  -5   34.70    0.90
  -1  -1  -5   34.40    1.30
  -1  -1  -5   34.50    1.50
   1   1   5   34.90    0.70
   1   1   5   33.30    1.00
   1   1   5   34.80    1.00
  -2  -1  -5   35.20    1.30
  -2  -1  -5   35.30    1.40
   2   1   5   36.90    1.00
   2   1   5   34.50    1.00
   2   1   5   36.10    1.00
  -3  -1  -5   12.70    0.90
  -3  -1  -5   12.80    0.80
   3   1   5   11.30    0.50
   3   1   5   11.90    0.80
   3   1   5   13.00    0.60
   3   1   5   11.90    0.60
   3   1   5   11.30    0.50
  -4  -1  -5  234.18    4.30
   4   1   5  233.08    4.20
   4   1   5  241.28    3.90
   4   1   5  242.48    4.20
   4   1   5  234.08    4.20
   4   1   5  235.68    3.90
  -5  -1  -5  177.08    3.50
   5   1   5  184.28    3.20
   5   1   5  178.28    3.40
   5   1   5  178.58    3.00
   5   1   5  180.58    3.00
   5   1   5  179.78    3.40
   5   1   5  181.08    3.60
  -6  -1  -5    0.30    0.30
   6   1   5   -0.10    0.30
   6   1   5   -0.40    0.40
   6   1   5    0.00    0.10
   6   1   5    0.40    0.20
   6   1   5    0.20    0.20
   6   1   5    0.50    0.30
   7   1   5    3.30    0.20
   7   1   5    3.20    0.20
   7   1   5    2.90    0.30
   7   1   5    2.30    0.50
   7   1   5    2.50    0.50
   7   1   5    3.00    0.60
   8   1   5    1.70    0.60
   8   1   5    1.30    0.50
   8   1   5    1.50    0.50
   9   1   5    5.50    0.90
   9   1   5    5.90    0.90
   9   1   5    5.90    0.80
  10   1   5   26.30    1.50
  10   1   5   26.90    1.50
  10   1   5   26.80    1.40
  11   1   5  166.68    4.30
  11   1   5  163.48    4.10
  11   1   5  163.78    3.90
  12   1   5   20.60    1.60
  12   1   5   20.60    1.70
  12   1   5   20.20    1.50
  10  -2  -5    5.20    1.10
  10  -2  -5    4.60    1.50
   9  -2  -5    5.20    1.40
   9  -2  -5    4.60    1.00
   8  -2  -5   20.30    2.10
   8  -2  -5   23.50    2.20
   8  -2  -5   25.80    1.70
   7  -2  -5    1.70    0.70
   7  -2  -5    2.30    1.10
   7  -2  -5    1.10    1.00
   6  -2  -5    1.60    1.00
   6  -2  -5    1.30    0.60
   6  -2  -5    0.70    0.90
   5  -2  -5  144.79    4.20
   4  -2  -5   38.60    2.10
  -4   2   5   36.50    1.20
   3  -2  -5  261.07    5.70
   3  -2  -5  260.77    4.10
   3  -2  -5  255.47    4.20
  -3   2   5  254.77    4.50
   2  -2  -5   21.00    0.80
   2  -2  -5   20.10    0.60
   2  -2  -5   21.50    1.50
   2  -2  -5   18.00    1.10
  -2   2   5   19.30    0.80
   1  -2  -5   69.39    1.60
   1  -2  -5   67.39    2.30
   1  -2  -5   69.49    1.90
  -1   2   5   69.29    1.60
  -1   2   5   69.09    1.60
   0  -2  -5  435.26    6.90
   0  -2  -5  430.06    7.80
   0  -2  -5  424.66    7.30
   0   2   5  440.76    6.80
   0   2   5  430.16    6.90
   0   2   5  429.66    7.00
  -1  -2  -5   36.70    1.00
  -1  -2  -5   36.30    1.60
  -1  -2  -5   37.00    1.60
  -1  -2  -5   38.60    1.30
   1   2   5   37.00    1.00
   1   2   5   37.70    1.00
   1   2   5   36.80    0.70
   1   2   5   37.20    1.10
   1   2   5   38.40    0.80
  -2  -2  -5  272.87    4.80
  -2  -2  -5  265.17    5.10
   2   2   5  267.27    4.40
   2   2   5  265.67    4.50
   2   2   5  274.77    4.40
   2   2   5  271.77    4.60
  -3  -2  -5  928.21   14.30
  -3  -2  -5  895.61   14.40
   3   2   5  911.71   13.90
   3   2   5  920.71   14.50
   3   2   5  922.51   14.10
   3   2   5  918.51   13.90
   3   2   5  915.81   14.00
  -4  -2  -5  105.29    2.30
   4   2   5  105.19    2.40
   4   2   5  106.19    1.90
   4   2   5  100.99    2.20
   4   2   5  107.99    2.20
   4   2   5  104.29    2.00
  -5  -2  -5  134.99    2.70
   5   2   5  132.39    2.40
   5   2   5  130.39    2.70
   5   2   5  130.59    2.70
   5   2   5  135.49    2.70
   5   2   5  132.19    2.30
  -6  -2  -5   38.10    1.20
   6   2   5   37.60    1.10
   6   2   5   38.60    1.40
   6   2   5   37.00    1.00
   6   2   5   38.20    0.80
   6   2   5   37.40    1.30
   6   2   5   37.70    1.30
  -7  -2  -5    5.50    0.60
   7   2   5    6.20    0.70
   7   2   5    6.20    0.70
   7   2   5    4.80    0.40
   7   2   5    6.00    0.70
   7   2   5    5.40    0.20
   7   2   5    6.00    0.40
  -8  -2  -5   51.89    1.50
   8   2   5   51.59    1.80
   8   2   5   52.79    1.30
   8   2   5   50.49    1.70
   8   2   5   50.79    1.80
   9   2   5  181.68    4.10
   9   2   5  176.28    4.00
   9   2   5  174.08    3.90
  10   2   5   33.10    1.60
  10   2   5   35.60    1.70
  10   2   5   34.50    1.70
  11   2   5    1.90    0.70
  11   2   5    2.10    0.80
  11   2   5    2.80    0.90
  12   2   5    1.40    0.80
  12   2   5    1.20    0.80
  12   2   5    0.70    0.70
  10  -3  -5    1.50    1.20
  10  -3  -5    6.40    1.20
   9  -3  -5    5.60    1.10
   9  -3  -5    4.80    1.40
   8  -3  -5   17.20    2.00
   8  -3  -5   20.90    1.70
   7  -3  -5   83.69    3.50
   7  -3  -5   80.49    2.70
   6  -3  -5   46.20    2.00
   6  -3  -5   48.40    2.60
   5  -3  -5    9.40    1.30
   4  -3  -5   74.69    2.90
   4  -3  -5   77.19    2.90
  -4   3   5   77.49    1.80
   3  -3  -5  166.58    2.90
   3  -3  -5  170.58    2.80
   3  -3  -5  170.98    4.40
   3  -3  -5  160.98    4.30
  -3   3   5  164.98    3.20
   2  -3  -5  283.97    6.00
   2  -3  -5  289.37    6.10
   2  -3  -5  283.17    4.80
  -2   3   5  292.37    4.90
  -2   3   5  283.87    4.90
   1  -3  -5   32.90    1.30
   1  -3  -5   31.00    1.70
   1  -3  -5   34.30    1.00
  -1   3   5   33.40    1.00
  -1   3   5   33.80    1.00
  -1   3   5   33.90    1.00
   0  -3  -5  139.49    3.50
   0  -3  -5  138.29    2.60
   0  -3  -5  135.69    2.90
   0   3   5  137.59    2.60
   0   3   5  136.89    2.60
   0   3   5  142.29    2.60
   0   3   5  140.09    2.50
  -1  -3  -5   81.59    1.70
  -1  -3  -5   78.69    1.90
  -1  -3  -5   80.19    2.30
   1   3   5   80.99    1.70
   1   3   5   79.69    1.70
   1   3   5   81.69    1.50
   1   3   5   82.89    1.50
   1   3   5   79.29    1.70
   1   3   5   80.39    1.40
  -2  -3  -5    9.00    0.70
  -2  -3  -5   11.00    0.90
   2   3   5   10.00    0.60
   2   3   5    9.10    0.40
   2   3   5    9.10    0.50
  -3  -3  -5  547.25    8.70
  -3  -3  -5  539.95    8.90
   3   3   5  535.85    8.40
   3   3   5  559.24    9.50
   3   3   5  541.95    9.40
   3   3   5  534.85    8.50
   3   3   5  538.15    8.40
   3   3   5  543.85    8.70
  -4  -3  -5   81.09    1.80
   4   3   5   82.09    1.90
   4   3   5   82.59    1.60
   4   3   5   79.69    2.10
   4   3   5   80.19    1.80
   4   3   5   81.29    1.70
  -5  -3  -5    4.50    0.50
   5   3   5    4.30    0.40
   5   3   5    4.00    0.50
   5   3   5    3.40    0.50
   5   3   5    5.00    0.30
   5   3   5    4.00    0.60
  -6  -3  -5   24.90    0.90
   6   3   5   23.90    1.10
   6   3   5   24.70    1.00
   6   3   5   24.80    1.00
   6   3   5   26.80    1.10
   6   3   5   26.60    0.90
   6   3   5   24.00    0.60
  -7  -3  -5    0.10    0.30
   7   3   5    0.30    0.50
   7   3   5    0.20    0.30
   7   3   5    0.10    0.30
   7   3   5   -0.10    0.40
   7   3   5   -0.10    0.10
   7   3   5    0.10    0.40
  -8  -3  -5   18.10    0.80
   8   3   5   19.20    1.10
   8   3   5   16.90    1.10
   8   3   5   18.10    1.10
   8   3   5   17.30    0.80
   8   3   5   18.30    0.80
   8   3   5   17.20    0.50
   9   3   5   91.89    2.60
   9   3   5   89.29    2.60
   9   3   5   92.69    2.10
   9   3   5   92.69    2.70
  10   3   5   55.19    2.10
  10   3   5   52.29    2.10
  10   3   5   48.80    2.00
  11   3   5    3.30    0.80
  11   3   5    2.20    0.80
  12   3   5    1.90    0.80
  12   3   5    2.40    0.90
   9  -4  -5    0.00    1.10
   9  -4  -5   -0.80    0.70
   8  -4  -5    2.30    0.90
   8  -4  -5    2.70    1.20
  -8   4   5    3.20    0.70
   7  -4  -5    9.00    1.50
   7  -4  -5    8.40    1.10
  -7   4   5   10.50    0.80
   6  -4  -5    6.50    1.30
   6  -4  -5    7.70    1.00
  -6   4   5    7.30    0.70
   5  -4  -5  178.68    4.90
  -5   4   5  171.18    3.40
   4  -4  -5  106.19    3.50
  -4   4   5  102.39    2.30
  -4   4   5  100.89    2.20
   3  -4  -5   17.40    1.60
   3  -4  -5   16.10    0.60
   3  -4  -5   17.00    0.50
  -3   4   5   16.40    0.70
  -3   4   5   15.40    0.80
  -3   4   5   17.40    0.80
   2  -4  -5    1.00    0.30
   2  -4  -5    0.60    0.70
  -2   4   5    1.10    0.30
  -2   4   5    0.90    0.30
  -2   4   5    0.90    0.30
   1  -4  -5    4.00    0.40
   1  -4  -5    4.50    0.90
  -1   4   5    5.30    0.50
  -1   4   5    4.60    0.40
  -1   4   5    4.70    0.40
   0  -4  -5  245.88    5.20
   0  -4  -5  248.58    4.20
   0   4   5  244.88    3.90
   0   4   5  246.78    4.20
   0   4   5  245.58    4.30
   0   4   5  243.68    4.20
   0   4   5  242.78    4.20
   0   4   5  246.88    3.70
  -1  -4  -5  528.65    8.40
  -1  -4  -5  527.95    9.30
   1   4   5  537.15    8.00
   1   4   5  533.15    8.20
   1   4   5  540.15    8.40
   1   4   5  517.95    8.40
   1   4   5  525.85    8.00
   1   4   5  533.65    8.40
  -2  -4  -5  239.68    4.60
  -2  -4  -5  238.38    4.20
   2   4   5  237.08    4.10
   2   4   5  230.28    4.10
   2   4   5  238.78    3.80
   2   4   5  233.28    4.00
  -3  -4  -5    7.30    0.60
  -3  -4  -5    7.80    0.70
   3   4   5    7.90    0.50
   3   4   5    7.80    0.50
   3   4   5    7.10    0.50
   3   4   5    7.80    0.40
  -4  -4  -5    4.30    0.40
   4   4   5    3.60    0.40
   4   4   5    4.40    0.70
   4   4   5    3.80    0.40
   4   4   5    2.60    0.40
   4   4   5    4.60    0.40
  -5  -4  -5    5.00    0.40
   5   4   5    4.40    0.50
   5   4   5    4.90    0.40
   5   4   5    4.40    0.50
   5   4   5    3.90    0.50
   5   4   5    5.20    0.70
  -6  -4  -5   63.39    1.30
   6   4   5   61.19    1.80
   6   4   5   62.79    1.30
   6   4   5   63.19    1.70
   6   4   5   61.49    1.60
   6   4   5   62.29    1.80
   7   4   5  410.96    6.90
   7   4   5  424.36    7.30
   7   4   5  411.36    7.30
   7   4   5  400.36    7.20
   7   4   5  411.16    6.50
   7   4   5  418.06    7.10
   8   4   5  132.79    3.20
   8   4   5  131.29    3.20
   8   4   5  130.79    3.10
   8   4   5  129.89    2.80
   8   4   5  130.09    2.40
   8   4   5  136.19    3.00
   9   4   5    1.50    0.30
   9   4   5    1.30    0.40
   9   4   5    1.70    0.60
   9   4   5    1.30    0.60
  10   4   5    0.60    0.60
  10   4   5   -0.40    0.40
  10   4   5    0.80    0.60
  10   4   5    0.30    0.20
  11   4   5    3.00    0.80
  11   4   5    2.70    0.90
  12   4   5   -0.50    0.70
   9  -5  -5   25.20    1.80
   9  -5  -5   30.40    2.60
   8  -5  -5    2.30    1.20
   8  -5  -5    3.80    1.00
   7  -5  -5   32.20    2.40
   7  -5  -5   32.10    1.80
  -7   5   5   31.40    1.20
   6  -5  -5    1.30    1.00
   6  -5  -5    1.30    0.70
  -6   5   5    1.80    0.40
   5  -5  -5   13.80    1.60
  -5   5   5   11.90    0.70
  -5   5   5   11.80    0.80
   4  -5  -5   16.60    1.60
  -4   5   5   19.00    0.80
  -4   5   5   20.40    0.90
  -4   5   5   19.10    0.90
   3  -5  -5   19.70    0.70
   3  -5  -5   17.20    1.60
  -3   5   5   19.80    0.80
  -3   5   5   19.80    0.90
  -3   5   5   19.60    0.80
   2  -5  -5  303.77    5.10
   2  -5  -5  313.37    6.60
  -2   5   5  301.87    5.20
  -2   5   5  313.97    5.40
  -2   5   5  306.77    5.10
   1  -5  -5   47.00    2.10
   1  -5  -5   46.40    1.20
  -1   5   5   44.70    1.10
  -1   5   5   44.20    1.00
  -1   5   5   42.70    1.30
  -1   5   5   44.00    1.20
   0  -5  -5   30.00    1.00
   0  -5  -5   32.80    1.70
   0   5   5   30.90    1.00
   0   5   5   31.00    0.80
   0   5   5   32.20    1.00
   0   5   5   30.10    1.00
   0   5   5   31.90    1.00
  -1  -5  -5   48.50    1.30
  -1  -5  -5   51.79    1.90
   1   5   5   48.60    1.00
   1   5   5   49.50    1.30
   1   5   5   48.50    1.10
   1   5   5   50.49    1.30
   1   5   5   48.10    1.30
  -2  -5  -5    7.40    0.80
   2   5   5    8.60    0.50
   2   5   5    8.00    0.60
   2   5   5    6.80    0.50
  -3  -5  -5   69.09    1.80
   3   5   5   68.29    1.60
   3   5   5   65.99    1.60
   3   5   5   69.09    1.70
  -4  -5  -5   47.70    1.30
   4   5   5   45.40    1.40
   4   5   5   50.39    1.40
   4   5   5   48.20    1.20
   5   5   5  192.28    3.60
   5   5   5  183.98    3.30
   5   5   5  185.38    4.00
   5   5   5  186.38    3.70
   6   5   5    9.50    0.90
   6   5   5    7.90    0.50
   6   5   5    6.90    0.60
   7   5   5   69.19    1.90
   7   5   5   69.09    2.10
   7   5   5   67.39    1.60
   8   5   5    0.10    0.30
   8   5   5    0.10    0.40
   8   5   5   -0.20    0.40
   9   5   5   12.30    1.20
   9   5   5   12.90    0.70
   9   5   5   12.20    0.90
   9   5   5   14.50    1.20
  10   5   5    2.20    0.40
  10   5   5    1.40    0.70
  10   5   5    2.60    0.80
  10   5   5    1.90    0.60
  11   5   5    0.70    0.40
  11   5   5    1.30    0.70
  11   5   5    0.80    0.70
   9  -6  -5   -0.60    1.10
   9  -6  -5   -0.20    0.80
   8  -6  -5    4.10    1.00
   8  -6  -5    3.70    1.30
   7  -6  -5   43.00    2.10
   7  -6  -5   47.10    2.70
   6  -6  -5   30.50    2.30
   6  -6  -5   29.10    1.70
  -6   6   5   29.00    1.10
   5  -6  -5    7.20    1.30
  -5   6   5    6.80    0.60
  -5   6   5    7.40    0.70
   4  -6  -5   18.70    1.80
  -4   6   5   19.70    0.70
  -4   6   5   20.90    0.90
  -4   6   5   20.10    1.00
   3  -6  -5    4.50    0.40
   3  -6  -5    4.10    1.00
  -3   6   5    5.20    0.40
  -3   6   5    4.80    0.40
  -3   6   5    5.60    0.60
  -3   6   5    4.80    0.50
   2  -6  -5   55.39    2.40
  -2   6   5   59.99    1.60
  -2   6   5   58.59    1.60
  -2   6   5   61.89    1.30
  -2   6   5   59.09    1.40
   1  -6  -5  121.89    3.50
   1  -6  -5  128.29    2.50
  -1   6   5  129.19    2.70
  -1   6   5  126.09    2.30
  -1   6   5  123.89    2.60
  -1   6   5  123.19    2.40
   0  -6  -5  155.38    3.90
   0  -6  -5  161.68    3.10
   0   6   5  159.08    3.10
   0   6   5  165.58    3.20
   0   6   5  162.38    3.10
   0   6   5  165.28    3.00
   0   6   5  164.48    2.80
  -1  -6  -5   18.10    0.80
  -1  -6  -5   18.10    1.20
   1   6   5   17.00    0.50
   1   6   5   17.80    0.80
   1   6   5   16.70    0.80
   1   6   5   17.00    0.70
   1   6   5   17.10    0.80
  -2  -6  -5    5.90    0.50
  -2  -6  -5    7.00    0.80
   2   6   5    6.70    0.30
   2   6   5    7.50    0.60
   2   6   5    6.80    0.30
   2   6   5    7.50    0.70
   2   6   5    7.10    0.60
  -3  -6  -5    0.40    0.40
   3   6   5    0.50    0.30
   3   6   5    0.40    0.30
   3   6   5   -0.20    0.30
  -4  -6  -5   25.10    1.00
   4   6   5   24.20    1.10
   4   6   5   24.90    0.90
   4   6   5   27.20    1.10
   5   6   5  437.06    7.70
   5   6   5  449.06    7.30
   5   6   5  450.75    7.60
   6   6   5  141.09    3.20
   6   6   5  138.69    3.00
   6   6   5  138.69    2.80
   7   6   5   44.70    1.60
   7   6   5   42.20    1.30
   7   6   5   40.00    1.60
   8   6   5    3.00    0.70
   8   6   5    3.60    0.60
   8   6   5    2.90    0.40
   9   6   5    3.50    0.70
   9   6   5    5.10    0.90
   9   6   5    5.20    0.60
  10   6   5    0.30    0.40
  10   6   5    0.20    0.70
  10   6   5    1.00    0.60
  11   6   5    1.70    0.90
  11   6   5    2.50    0.60
   8  -7  -5    5.70    1.10
   8  -7  -5    4.00    1.30
   7  -7  -5    2.00    0.90
   7  -7  -5    3.90    1.20
   6  -7  -5   30.70    1.70
   6  -7  -5   27.10    2.20
  -6   7   5   30.20    1.10
   5  -7  -5    6.90    1.30
   5  -7  -5   10.50    1.20
  -5   7   5    9.80    0.70
   4  -7  -5   54.79    2.60
  -4   7   5   54.99    1.60
  -4   7   5   54.19    1.80
   3  -7  -5  201.58    5.10
   3  -7  -5  197.58    3.40
  -3   7   5  191.98    3.30
  -3   7   5  195.28    3.50
  -3   7   5  193.08    3.90
  -3   7   5  194.38    3.70
   2  -7  -5   31.30    1.90
   2  -7  -5   32.00    1.00
  -2   7   5   33.10    1.20
  -2   7   5   34.10    1.00
  -2   7   5   34.00    0.90
  -2   7   5   34.10    1.30
   1  -7  -5   43.80    2.00
   1  -7  -5   44.90    1.30
  -1   7   5   45.30    1.40
  -1   7   5   45.10    1.50
  -1   7   5   45.40    1.20
  -1   7   5   47.20    1.10
   0  -7  -5   68.19    2.40
   0  -7  -5   67.39    1.70
   0   7   5   64.19    1.70
   0   7   5   63.69    1.70
   0   7   5   68.49    1.40
   0   7   5   65.99    1.80
   0   7   5   68.49    1.60
  -1  -7  -5   -0.20    0.50
  -1  -7  -5    0.30    0.30
   1   7   5    0.40    0.20
   1   7   5    0.00    0.20
   1   7   5    0.30    0.30
   1   7   5    0.30    0.30
   1   7   5    0.70    0.40
  -2  -7  -5    9.80    0.90
  -2  -7  -5   12.00    0.70
   2   7   5   11.80    0.70
   2   7   5   10.50    0.70
   2   7   5   11.80    0.50
   2   7   5   11.60    0.80
   2   7   5   11.10    0.40
  -3  -7  -5  214.08    4.30
   3   7   5  211.78    4.10
   3   7   5  217.58    4.10
   3   7   5  211.58    4.10
   4   7   5  115.09    2.60
   4   7   5  116.39    2.70
   4   7   5  111.99    2.70
   5   7   5   40.60    1.30
   5   7   5   39.00    1.50
   5   7   5   40.80    1.50
   6   7   5    0.10    0.30
   6   7   5    0.60    0.50
   6   7   5    0.00    0.40
   7   7   5   30.00    1.50
   7   7   5   36.70    1.50
   7   7   5   32.70    1.20
   8   7   5    9.70    1.00
   8   7   5    9.30    0.80
   8   7   5    8.40    1.00
   9   7   5    1.20    0.60
   9   7   5    0.90    0.40
   9   7   5    0.10    0.60
  10   7   5    4.40    0.80
  10   7   5    5.20    0.70
  10   7   5    4.40    0.90
  11   7   5   -0.20    0.40
   8  -8  -5   19.40    2.10
   8  -8  -5   21.90    1.80
   7  -8  -5    1.70    1.10
   7  -8  -5    2.60    0.90
   6  -8  -5    8.00    1.10
   6  -8  -5    7.30    1.40
   5  -8  -5   15.50    1.40
   5  -8  -5   13.30    1.60
  -5   8   5   16.40    0.90
   4  -8  -5    6.70    1.30
  -4   8   5   10.10    0.80
   3  -8  -5   89.69    1.90
   3  -8  -5   90.79    3.20
  -3   8   5   88.69    2.20
  -3   8   5   94.69    2.40
  -3   8   5   99.49    2.30
   2  -8  -5    8.30    1.20
   2  -8  -5    4.80    0.50
  -2   8   5    5.40    0.70
  -2   8   5    5.20    0.60
  -2   8   5    5.50    0.50
   1  -8  -5    3.70    0.80
   1  -8  -5    3.90    0.50
  -1   8   5    3.20    0.40
  -1   8   5    2.80    0.50
  -1   8   5    3.80    0.40
  -1   8   5    3.70    0.60
   0  -8  -5   24.10    1.00
   0  -8  -5   24.30    1.50
   0   8   5   25.10    0.80
   0   8   5   24.30    1.10
   0   8   5   25.10    0.90
   0   8   5   26.30    1.20
  -1  -8  -5   23.50    1.00
  -1  -8  -5   20.90    1.40
   1   8   5   21.40    0.90
   1   8   5   21.70    1.10
   1   8   5   21.80    1.10
   1   8   5   24.70    0.90
   1   8   5   21.30    0.70
  -2  -8  -5   27.80    1.50
  -2  -8  -5   28.40    1.20
   2   8   5   28.10    0.80
   2   8   5   31.00    1.20
   2   8   5   27.90    0.80
   2   8   5   31.10    1.30
  -3  -8  -5  316.47    6.10
   3   8   5  316.37    5.70
   3   8   5  318.17    5.80
   3   8   5  324.87    5.90
   4   8   5  167.98    3.60
   4   8   5  161.18    3.60
   4   8   5  168.88    3.50
   5   8   5    0.20    0.40
   5   8   5    0.40    0.50
   5   8   5   -0.20    0.30
   6   8   5    8.40    0.90
   6   8   5    9.80    0.80
   6   8   5    8.80    1.00
   7   8   5    0.40    0.50
   7   8   5    0.90    0.60
   7   8   5    0.60    0.40
   8   8   5   20.90    1.40
   8   8   5   20.10    1.10
   8   8   5   22.00    1.30
   9   8   5   12.60    1.30
   9   8   5   12.80    1.00
   9   8   5   13.00    1.20
  10   8   5   31.90    1.70
  10   8   5   31.80    1.50
   7  -9  -5    0.00    0.80
   7  -9  -5   -0.20    0.90
   6  -9  -5    3.00    1.20
   6  -9  -5    3.30    0.90
   5  -9  -5  103.19    3.10
   5  -9  -5  106.99    3.80
  -5   9   5  102.79    2.50
   4  -9  -5   48.70    2.00
   4  -9  -5   52.49    2.60
  -4   9   5   50.39    1.60
   3  -9  -5   27.50    0.90
   3  -9  -5   30.30    2.00
  -3   9   5   27.70    1.30
  -3   9   5   28.60    1.20
   2  -9  -5   56.79    1.50
   2  -9  -5   58.19    2.50
  -2   9   5   60.29    1.50
  -2   9   5   56.79    1.70
  -2   9   5   58.89    1.90
   1  -9  -5    2.40    0.40
   1  -9  -5    3.20    0.90
  -1   9   5    2.30    0.60
  -1   9   5    3.80    0.60
  -1   9   5    2.20    0.40
   0  -9  -5   -0.50    0.30
   0  -9  -5    0.50    0.60
   0   9   5    0.10    0.20
   0   9   5    0.00    0.40
   0   9   5   -0.20    0.30
   0   9   5    0.00    0.40
  -1  -9  -5  274.07    5.70
  -1  -9  -5  259.87    4.90
   1   9   5  269.27    4.80
   1   9   5  261.97    4.50
   1   9   5  272.97    5.20
   1   9   5  266.47    5.20
  -2  -9  -5  185.28    4.30
   2   9   5  180.58    3.10
   2   9   5  184.88    3.90
   2   9   5  179.78    3.60
   2   9   5  180.28    3.20
   2   9   5  179.78    3.90
   3   9   5    3.30    0.60
   3   9   5    4.00    0.60
   3   9   5    2.60    0.60
   4   9   5    0.20    0.40
   4   9   5   -0.30    0.50
   4   9   5    0.50    0.50
   5   9   5   59.39    2.10
   5   9   5   57.99    1.90
   5   9   5   58.29    2.00
   6   9   5   10.60    0.90
   6   9   5   11.40    1.00
   6   9   5   12.30    1.10
   7   9   5    3.30    0.60
   7   9   5    2.30    0.70
   7   9   5    1.40    0.70
   8   9   5    3.30    0.70
   8   9   5    2.90    0.90
   8   9   5    3.60    0.80
   9   9   5    3.30    0.80
   9   9   5    4.90    0.80
   6 -10  -5   19.30    1.60
   6 -10  -5   21.30    2.10
   5 -10  -5   84.29    3.40
   5 -10  -5   87.49    2.90
   4 -10  -5   21.00    1.40
   4 -10  -5   20.20    1.90
  -4  10   5   19.00    1.10
   3 -10  -5    7.00    0.90
   3 -10  -5    6.00    1.20
   3 -10  -5    6.00    0.50
  -3  10   5    6.90    0.80
   2 -10  -5   38.10    1.20
   2 -10  -5   36.60    2.10
  -2  10   5   37.30    1.50
  -2  10   5   38.10    1.70
  -2  10   5   37.00    1.20
   1 -10  -5    5.10    1.00
   1 -10  -5    4.00    0.50
  -1  10   5    4.70    0.50
  -1  10   5    4.00    0.70
  -1  10   5    5.10    0.80
   0 -10  -5    0.20    0.30
   0 -10  -5   -0.30    0.70
   0  10   5    0.10    0.50
   0  10   5    0.10    0.30
   0  10   5    0.20    0.50
  -1 -10  -5   30.60    1.20
  -1 -10  -5   28.70    1.70
   1  10   5   30.20    1.40
   1  10   5   28.30    1.00
   1  10   5   26.70    1.40
   1  10   5   26.70    1.10
   2  10   5   82.09    2.40
   2  10   5   84.69    2.20
   2  10   5   83.59    1.70
   2  10   5   83.99    2.50
   2  10   5   81.69    1.80
   3  10   5    0.00    0.40
   3  10   5    0.10    0.50
   3  10   5    0.50    0.50
   4  10   5    0.00    0.50
   4  10   5   -0.40    0.50
   4  10   5   -0.20    0.50
   5  10   5    0.00    0.50
   5  10   5    0.30    0.60
   5  10   5   -0.20    0.40
   6  10   5    3.30    0.80
   6  10   5    3.40    0.70
   6  10   5    2.90    0.70
   7  10   5    2.40    0.70
   7  10   5    1.20    0.70
   7  10   5    0.70    0.70
   8  10   5    2.30    0.70
   8  10   5    2.60    0.80
   5 -11  -5   13.20    1.40
   5 -11  -5   11.40    1.60
   4 -11  -5   30.10    1.70
   4 -11  -5   33.90    2.30
   3 -11  -5   -0.40    0.20
   3 -11  -5   -0.30    0.80
  -3  11   5   -0.20    0.50
   2 -11  -5    2.70    0.40
   2 -11  -5    1.90    0.90
  -2  11   5    3.60    0.70
  -2  11   5    2.70    0.50
   1 -11  -5   94.19    2.30
   1 -11  -5   93.99    3.30
  -1  11   5   98.59    2.70
  -1  11   5   97.89    2.90
  -1  11   5  100.29    2.20
   0 -11  -5  179.58    4.80
   0 -11  -5  182.78    3.70
   0  11   5  181.78    3.50
   0  11   5  186.68    4.10
   0  11   5  189.08    4.40
  -1 -11  -5    3.30    1.30
  -1 -11  -5    3.30    0.60
   1  11   5    2.80    0.70
   1  11   5    3.90    0.80
   1  11   5    3.90    0.50
   2  11   5    2.00    0.40
   2  11   5    2.60    0.40
   2  11   5    2.50    0.70
   2  11   5    3.20    0.70
   3  11   5   29.50    1.60
   3  11   5   29.00    1.40
   3  11   5   33.50    1.70
   4  11   5    1.00    0.60
   4  11   5    1.10    0.60
   5  11   5    9.90    1.10
   5  11   5    9.90    1.20
   6  11   5    1.10    0.60
   6  11   5    1.30    0.70
   7  11   5   10.20    1.20
   7  11   5    9.50    1.20
   3 -12  -5   36.40    2.30
   3 -12  -5   33.10    1.00
  -3  12   5   33.80    1.60
   2 -12  -5   16.90    1.80
   2 -12  -5   13.30    0.80
  -2  12   5   15.10    0.90
  -2  12   5   15.30    1.20
   1 -12  -5   20.00    1.00
   1 -12  -5   25.00    2.10
  -1  12   5   23.30    1.60
  -1  12   5   23.80    1.10
  -1  12   5   20.40    1.40
   0 -12  -5    2.30    0.50
   0 -12  -5    4.50    1.30
   0  12   5    3.20    0.50
   0  12   5    2.70    0.70
   0  12   5    4.50    0.90
  -1 -12  -5    2.60    0.50
   1  12   5    3.60    0.80
   1  12   5    3.60    0.80
   1  12   5    2.90    0.50
   2  12   5    0.50    0.30
   2  12   5    0.40    0.60
   2  12   5    0.20    0.60
   2  12   5    0.50    0.30
   3  12   5    0.60    0.70
   3  12   5    0.50    0.60
   4  12   5    3.10    0.80
   4  12   5    3.40    0.90
   5  12   5    0.00    0.60
   5  12   5    0.00    0.60
   0 -13  -5    0.70    0.40
   0  13   5    0.40    0.60
   0  13   5    0.50    0.70
  -1 -13  -5    0.30    0.40
   1  13   5   -0.30    0.30
   1  13   5    0.30    0.70
   1  13   5    0.00    0.60
   2  13   5    0.60    0.70
   1   8  -6    9.70    1.40
   1   8  -6    8.40    2.00
   1   8  -6    9.80    0.90
   0   8  -6   11.60    1.00
   0   8  -6   13.80    1.60
   0  -8   6   12.60    1.40
  -1   8  -6    0.90    0.50
  -1   8  -6    0.30    0.80
   1  -8   6    0.70    0.70
  -2   8  -6    2.70    1.10
   2  -8   6    3.30    0.80
   2  -8   6    4.80    1.00
  -3   8  -6   16.80    1.70
   3  -8   6   14.10    1.30
   3  -8   6   14.40    1.40
  -4   8  -6   13.70    1.60
   4  -8   6   14.70    1.40
   4  -8   6   15.30    1.40
  -5   8  -6    1.20    1.00
   5  -8   6    1.60    0.70
   5  -8   6    0.10    0.70
   3   7  -6    7.50    1.30
   3   7  -6    5.30    1.30
   3   7  -6    6.20    0.70
   2   7  -6   -0.10    0.90
   2   7  -6    0.10    0.50
   2   7  -6   -0.40    0.80
   1   7  -6    1.10    0.90
   1   7  -6   -1.00    0.70
   1   7  -6    0.20    0.40
  -1  -7   6   -0.10    0.60
   0   7  -6   17.80    1.70
   0   7  -6   17.80    1.20
   0   7  -6   18.30    1.80
   0  -7   6   18.90    1.50
  -1   7  -6    8.50    0.90
  -1   7  -6    8.60    1.30
   1  -7   6    9.20    0.90
   1  -7   6   10.00    1.20
  -2   7  -6   15.10    1.50
   2  -7   6   14.60    1.30
  -3   7  -6    0.40    0.80
   3  -7   6   -0.50    0.50
   3  -7   6    0.00    0.50
  -4   7  -6    7.60    1.30
   4  -7   6    9.60    1.20
   4  -7   6    8.40    1.00
  -5   7  -6   43.60    2.30
   5  -7   6   42.20    1.90
   5  -7   6   44.80    2.10
  -6   7  -6   28.50    2.00
   6  -7   6   29.10    1.70
   6  -7   6   27.30    1.60
  -7   7  -6   10.60    1.50
   7  -7   6   15.70    1.40
   7  -7   6   15.40    1.40
   5   6  -6   21.20    2.30
   4   6  -6    5.70    1.10
   4   6  -6    6.00    1.30
   3   6  -6   12.80    1.70
   3   6  -6   12.70    1.40
   3   6  -6   12.60    0.90
   2   6  -6   43.40    2.50
   2   6  -6   44.80    2.20
   2   6  -6   45.50    1.60
  -2  -6   6   44.90    1.90
   1   6  -6    2.30    0.50
   1   6  -6    2.10    0.90
   1   6  -6    2.00    0.90
  -1  -6   6    3.70    0.80
   0   6  -6   -0.30    0.40
   0   6  -6    0.20    0.70
   0   6  -6    0.50    0.70
   0  -6   6    0.00    0.50
  -1   6  -6   19.70    1.70
  -1   6  -6   19.00    1.70
  -1   6  -6   19.20    1.10
   1  -6   6   19.60    1.40
  -2   6  -6   41.50    2.10
   2  -6   6   37.60    0.90
   2  -6   6   38.20    1.80
   2  -6   6   39.70    1.50
  -3   6  -6   26.80    1.80
   3  -6   6   26.00    1.50
   3  -6   6   27.90    1.20
   3  -6   6   26.90    1.50
  -4   6  -6   21.90    1.60
   4  -6   6   22.10    1.40
   4  -6   6   23.50    1.40
  -5   6  -6   10.50    1.30
   5  -6   6   10.40    1.10
   5  -6   6    9.80    1.10
  -6   6  -6   11.20    1.40
   6  -6   6   14.70    1.30
   6  -6   6   13.30    1.20
  -7   6  -6   26.00    1.90
   7  -6   6   24.40    1.50
   7  -6   6   27.70    1.60
   8  -6   6   14.00    1.20
   8  -6   6   15.80    1.40
   6   5  -6   16.40    2.00
   5   5  -6    8.10    1.20
   5   5  -6    9.60    1.60
   4   5  -6    1.40    0.90
   4   5  -6    1.80    0.90
   3   5  -6    1.70    0.80
   3   5  -6    2.90    1.00
   3   5  -6    2.20    0.50
   2   5  -6    5.50    1.00
   2   5  -6    4.30    1.10
   2   5  -6    4.50    0.60
  -2  -5   6    6.10    0.90
   1   5  -6    7.00    0.70
   1   5  -6    6.60    1.10
   1   5  -6    5.90    1.00
  -1  -5   6    6.00    0.80
   0   5  -6   19.10    1.50
   0   5  -6   21.30    1.60
   0   5  -6   19.60    1.00
   0  -5   6   21.20    1.30
  -1   5  -6    4.10    0.90
  -1   5  -6    4.50    1.00
  -1   5  -6    3.30    0.50
   1  -5   6    3.50    0.70
  -2   5  -6    0.50    0.70
  -2   5  -6   -0.20    0.80
   2  -5   6    0.90    0.50
   2  -5   6    0.20    0.40
   2  -5   6    0.20    0.20
  -3   5  -6    4.60    0.90
   3  -5   6    4.70    0.80
   3  -5   6    4.00    0.70
   3  -5   6    4.20    0.60
  -4   5  -6   12.40    1.30
   4  -5   6   12.20    1.10
   4  -5   6   12.90    0.80
   4  -5   6   11.30    1.10
  -5   5  -6   33.30    1.80
   5  -5   6   31.10    1.50
   5  -5   6   34.80    1.60
  -6   5  -6   15.00    1.50
   6  -5   6   16.60    1.20
   6  -5   6   14.30    1.10
   7  -5   6    2.20    0.60
   7  -5   6    2.50    0.70
   8  -5   6    0.00    0.60
   8  -5   6    0.30    0.50
   8  -5   6    0.00    0.50
   9  -5   6    8.00    0.90
   9  -5   6    8.90    1.10
   9  -5   6    8.40    1.10
   7   4  -6    5.10    1.50
   6   4  -6    2.60    1.10
   6   4  -6    1.90    1.20
   5   4  -6    1.20    0.80
   5   4  -6    2.30    1.00
   4   4  -6   38.90    2.00
   4   4  -6   40.50    2.40
   3   4  -6    0.50    0.80
   3   4  -6    0.70    0.40
   3   4  -6    1.70    0.80
  -3  -4   6    1.90    0.60
   2   4  -6    3.70    0.90
   2   4  -6    3.90    0.90
   2   4  -6    2.20    0.50
  -2  -4   6    1.90    0.60
   1   4  -6   12.30    1.30
   1   4  -6   13.00    0.90
   1   4  -6   12.90    1.30
  -1  -4   6   12.30    1.00
   0   4  -6    5.30    0.60
   0   4  -6    5.50    1.00
   0   4  -6    6.00    1.00
   0  -4   6    5.80    0.70
  -1   4  -6    7.80    1.00
  -1   4  -6    7.30    0.60
  -1   4  -6    8.80    1.10
   1  -4   6    7.20    0.40
   1  -4   6    5.10    0.70
  -2   4  -6   33.70    1.70
  -2   4  -6   32.50    1.70
   2  -4   6   34.40    1.50
   2  -4   6   32.40    1.30
   2  -4   6   34.10    0.80
  -3   4  -6   74.89    2.50
   3  -4   6   68.99    2.10
   3  -4   6   71.69    2.10
   3  -4   6   70.99    1.80
  -4   4  -6   -0.60    0.50
   4  -4   6    0.10    0.30
   4  -4   6    0.20    0.50
   4  -4   6    0.10    0.40
  -5   4  -6    0.20    0.50
   5  -4   6   -0.20    0.40
   5  -4   6    0.70    0.50
   5  -4   6    0.50    0.30
  -6   4  -6    4.00    0.90
   6  -4   6    4.30    0.50
   6  -4   6    4.80    0.80
   6  -4   6    3.80    0.70
   7  -4   6    5.10    0.70
   7  -4   6    5.10    0.80
   8  -4   6   19.10    1.30
   8  -4   6   16.90    1.10
   8  -4   6   17.50    1.30
   9  -4   6    2.40    0.80
   9  -4   6    3.00    0.80
   9  -4   6    3.20    0.60
  10  -4   6    8.90    0.80
  10  -4   6    7.00    1.10
  10  -4   6    5.40    1.00
   7   3  -6   23.30    2.30
   6   3  -6    8.90    1.50
   5   3  -6   -0.40    0.60
   5   3  -6   -0.30    0.80
   5   3  -6    0.50    0.50
   4   3  -6    0.10    0.70
   4   3  -6    0.00    0.20
   4   3  -6    0.20    0.20
   4   3  -6    0.40    0.40
   4   3  -6    0.10    0.60
   3   3  -6   22.10    1.50
   3   3  -6   26.20    1.80
   3   3  -6   23.00    1.00
   3   3  -6   24.90    0.90
  -3  -3   6   22.90    1.20
   2   3  -6   64.49    2.60
   2   3  -6   67.29    1.80
   2   3  -6   63.59    2.30
  -2  -3   6   66.19    2.00
   1   3  -6   39.80    1.30
   1   3  -6   40.40    1.90
   1   3  -6   43.00    2.00
  -1  -3   6   44.00    1.60
   0   3  -6   33.90    1.80
   0   3  -6   34.10    1.20
   0   3  -6   32.80    1.70
   0  -3   6   33.40    1.40
  -1   3  -6   19.90    1.40
  -1   3  -6   20.80    0.90
  -1   3  -6   19.50    1.40
   1  -3   6   18.10    0.60
   1  -3   6   19.60    1.10
  -2   3  -6    1.00    0.30
  -2   3  -6    1.10    0.60
  -2   3  -6    0.30    0.50
   2  -3   6    0.80    0.10
   2  -3   6    0.30    0.40
   2  -3   6    1.30    0.40
  -3   3  -6   30.80    1.60
  -3   3  -6   33.30    1.60
   3  -3   6   33.50    1.20
   3  -3   6   31.00    1.30
   3  -3   6   31.80    1.30
  -4   3  -6   25.50    1.50
   4  -3   6   27.90    1.30
   4  -3   6   26.90    1.00
   4  -3   6   25.50    1.20
  -5   3  -6    1.50    0.60
   5  -3   6    2.40    0.40
   5  -3   6    2.30    0.50
   5  -3   6    1.60    0.50
  -6   3  -6   -0.10    0.50
   6  -3   6    0.60    0.40
   6  -3   6    0.30    0.50
   6  -3   6    0.30    0.30
   7  -3   6    8.50    0.90
   7  -3   6    7.40    0.70
   7  -3   6    7.00    0.90
   7  -3   6    7.80    0.70
   8  -3   6    5.50    0.80
   8  -3   6    5.90    0.90
   8  -3   6    6.90    0.70
   9  -3   6    7.30    0.70
   9  -3   6    7.10    1.00
   9  -3   6    7.50    1.00
  10  -3   6   -0.20    0.60
  10  -3   6    0.40    0.70
  10  -3   6    0.30    0.40
  11  -3   6   -0.10    0.70
  11  -3   6    1.60    0.40
  11  -3   6    1.60    0.80
   8   2  -6    1.10    0.70
   8   2  -6    2.00    1.20
   7   2  -6    9.00    1.00
   7   2  -6    9.00    1.70
   6   2  -6    4.20    1.20
   6   2  -6    5.70    0.90
   5   2  -6    1.50    0.70
   5   2  -6    1.20    0.60
   5   2  -6    2.20    1.00
   4   2  -6   45.90    1.00
   4   2  -6   47.90    2.40
   4   2  -6   46.30    1.10
   4   2  -6   46.00    2.00
   3   2  -6   76.39    2.50
   3   2  -6   70.49    1.80
   3   2  -6   74.99    1.60
   3   2  -6   75.59    2.90
  -3  -2   6   74.69    2.10
   2   2  -6   27.20    1.50
   2   2  -6   25.60    1.20
   2   2  -6   26.70    1.70
   2   2  -6   26.80    1.10
  -2  -2   6   29.50    1.20
   1   2  -6    9.30    0.70
   1   2  -6   10.40    1.10
   1   2  -6    8.30    1.10
  -1  -2   6   10.40    0.80
   0   2  -6   97.79    2.70
   0   2  -6   98.79    2.90
   0   2  -6  100.69    2.20
   0  -2   6   98.49    2.40
   0  -2   6   97.99    1.90
  -1   2  -6  128.09    3.30
  -1   2  -6  129.39    2.60
  -1   2  -6  131.09    3.20
   1  -2   6  124.39    2.80
   1  -2   6  129.09    2.70
   1  -2   6  124.99    2.20
  -2   2  -6   19.90    0.80
  -2   2  -6   19.50    1.30
  -2   2  -6   21.70    1.30
   2  -2   6   20.40    0.50
   2  -2   6   20.30    1.00
   2  -2   6   20.40    0.90
  -3   2  -6   25.70    1.40
  -3   2  -6   27.10    1.40
   3  -2   6   25.30    1.10
   3  -2   6   26.30    1.10
   3  -2   6   25.90    1.00
  -4   2  -6   31.20    1.50
   4  -2   6   33.30    1.20
   4  -2   6   34.20    1.10
   4  -2   6   35.20    1.30
  -5   2  -6   23.50    1.30
   5  -2   6   24.00    1.00
   5  -2   6   25.40    1.00
   5  -2   6   23.70    1.10
  -6   2  -6    4.30    0.80
   6  -2   6    4.40    0.50
   6  -2   6    3.30    0.50
   6  -2   6    3.90    0.60
   7  -2   6    9.30    0.90
   7  -2   6    8.20    0.90
   7  -2   6    8.10    0.70
   7  -2   6    9.40    0.70
   8  -2   6   16.30    1.20
   8  -2   6   16.30    0.80
   8  -2   6   17.90    0.90
   8  -2   6   16.80    1.20
   9  -2   6    5.00    0.50
   9  -2   6    5.10    0.60
   9  -2   6    4.20    0.80
   9  -2   6    2.60    0.70
  10  -2   6   39.80    2.00
  10  -2   6   42.70    1.20
  10  -2   6   39.50    1.80
  11  -2   6    2.50    0.80
  11  -2   6    2.70    0.80
  11  -2   6    2.50    0.40
   8   1  -6    9.20    1.80
   8   1  -6    9.40    1.20
   7   1  -6    1.10    0.70
   7   1  -6    0.60    1.00
   6   1  -6   17.50    1.90
   6   1  -6   20.90    1.30
   5   1  -6    2.90    1.00
   5   1  -6    0.80    0.70
   4   1  -6   13.60    1.20
   4   1  -6   12.90    0.40
   4   1  -6   14.20    1.60
   4   1  -6   12.90    0.50
  -4  -1   6   12.50    0.80
   3   1  -6   33.00    1.10
   3   1  -6   31.10    1.60
   3   1  -6   34.10    0.90
   3   1  -6   30.40    1.90
  -3  -1   6   33.40    1.30
   2   1  -6   80.69    2.50
   2   1  -6   80.59    2.80
   2   1  -6   78.59    1.90
   2   1  -6   84.69    1.70
  -2  -1   6   83.89    2.10
   1   1  -6   62.79    1.60
   1   1  -6   63.19    2.10
   1   1  -6   64.69    2.40
  -1  -1   6   62.49    1.80
   0   1  -6   28.40    1.40
   0   1  -6   31.50    1.60
   0   1  -6   29.80    1.00
   0  -1   6   29.60    1.10
   0  -1   6   29.10    0.80
  -1   1  -6  155.78    2.90
  -1   1  -6  155.78    3.60
  -1   1  -6  149.49    3.70
   1  -1   6  154.08    2.60
   1  -1   6  156.68    3.10
   1  -1   6  158.58    3.10
  -2   1  -6  103.29    2.70
  -2   1  -6   98.39    2.00
  -2   1  -6   95.89    2.70
   2  -1   6   96.19    2.20
   2  -1   6   99.29    1.60
   2  -1   6   99.09    2.20
  -3   1  -6    1.20    0.50
  -3   1  -6    1.40    0.50
   3  -1   6    1.20    0.40
   3  -1   6    1.90    0.40
   3  -1   6    1.40    0.40
  -4   1  -6   14.70    1.00
  -4   1  -6   16.30    1.00
   4  -1   6   14.90    0.80
   4  -1   6   14.90    0.80
   4  -1   6   14.90    0.90
  -5   1  -6   26.70    1.30
   5  -1   6   27.50    1.10
   5  -1   6   26.50    1.00
   5  -1   6   26.60    1.00
   5  -1   6   25.70    0.80
  -6   1  -6    1.90    0.60
   6  -1   6    2.00    0.50
   6  -1   6    1.80    0.40
   6  -1   6    1.90    0.20
   6  -1   6    2.20    0.40
  -7   1  -6   66.19    2.10
   7  -1   6   65.59    2.00
   7  -1   6   62.89    2.00
   7  -1   6   64.69    1.60
   7  -1   6   65.19    1.80
   8  -1   6   23.80    1.10
   8  -1   6   24.40    1.30
   8  -1   6   25.30    0.90
   8  -1   6   24.80    1.40
   9  -1   6    3.00    0.70
   9  -1   6    2.80    0.80
   9  -1   6    4.00    0.40
   9  -1   6    4.50    0.60
  10  -1   6    0.80    0.30
  10  -1   6    2.10    0.70
  10  -1   6    0.90    0.70
  10  -1   6    1.60    0.50
  11  -1   6   32.40    1.90
  11  -1   6   32.30    1.80
  12  -1   6   21.90    1.70
  12  -1   6   17.40    1.60
   9   0  -6    0.40    0.80
   9   0  -6    0.90    1.30
   8   0  -6    0.60    0.70
   8   0  -6    0.40    1.10
   7   0  -6    2.30    0.80
   7   0  -6    3.00    1.20
   6   0  -6   23.30    1.50
   6   0  -6   19.40    2.00
   5   0  -6   24.90    2.00
   4   0  -6   -0.20    0.70
   4   0  -6    0.40    0.20
   4   0  -6    0.80    0.20
   4   0  -6    0.50    0.60
  -4   0   6    0.40    0.30
   3   0  -6   13.90    1.50
   3   0  -6   13.70    0.60
   3   0  -6   13.20    0.70
   3   0  -6   13.90    1.20
  -3   0   6   13.20    0.80
   2   0  -6   27.30    0.80
   2   0  -6   29.00    1.50
   2   0  -6   28.90    1.70
   2   0  -6   27.90    1.00
  -2   0   6   29.90    1.10
   1   0  -6   26.40    1.00
   1   0  -6   26.50    1.40
   1   0  -6   28.20    1.60
  -1   0   6   25.70    1.00
   0   0  -6   45.50    1.30
   0   0  -6   48.30    1.90
   0   0  -6   43.40    1.70
   0   0   6   43.20    1.30
   0   0   6   46.40    1.10
  -1   0  -6    0.50    0.20
  -1   0  -6    0.50    0.50
  -1   0  -6    0.60    0.50
   1   0   6    0.40    0.10
   1   0   6    0.20    0.30
   1   0   6    0.80    0.40
  -2   0  -6    1.40    0.60
  -2   0  -6    1.10    0.50
   2   0   6    2.10    0.40
   2   0   6    1.60    0.30
  -3   0  -6    4.00    0.60
  -3   0  -6    3.30    0.70
   3   0   6    4.70    0.50
   3   0   6    4.30    0.40
   3   0   6    4.00    0.50
  -4   0  -6    3.20    0.90
  -4   0  -6    5.30    0.60
   4   0   6    4.80    0.40
   4   0   6    5.50    0.60
   4   0   6    4.30    0.50
   4   0   6    5.00    0.40
  -5   0  -6   47.60    1.70
   5   0   6   49.30    1.40
   5   0   6   52.49    1.40
   5   0   6   49.10    1.50
   5   0   6   51.89    1.20
   5   0   6   50.09    1.30
  -6   0  -6   17.50    1.10
   6   0   6   17.90    0.80
   6   0   6   16.20    0.90
   6   0   6   17.10    0.70
   6   0   6   16.90    0.60
   6   0   6   18.60    0.90
  -7   0  -6   11.10    1.00
   7   0   6    8.60    0.50
   7   0   6    8.50    0.70
   7   0   6   10.80    0.50
   7   0   6    8.90    0.50
   7   0   6   10.80    1.00
   7   0   6    9.60    0.90
  -8   0  -6   73.49    2.20
   8   0   6   74.49    2.30
   8   0   6   75.19    1.50
   8   0   6   76.59    2.10
   8   0   6   79.49    2.40
   9   0   6    0.20    0.50
   9   0   6    0.40    0.20
   9   0   6    0.50    0.50
   9   0   6    0.80    0.60
  10   0   6    2.30    0.60
  10   0   6    2.60    0.80
  10   0   6    1.80    0.80
  11   0   6   14.50    1.20
  11   0   6   12.60    1.30
  12   0   6  114.99    3.50
  12   0   6  115.49    3.60
  12   0   6  108.19    3.10
   9  -1  -6    4.60    1.00
   9  -1  -6    3.00    1.50
   9  -1  -6    3.40    1.50
   8  -1  -6    1.00    0.80
   8  -1  -6    1.70    1.30
   7  -1  -6    6.10    1.00
   7  -1  -6    3.20    1.30
   6  -1  -6   24.70    1.50
   6  -1  -6   20.00    1.90
   5  -1  -6    5.00    1.20
   4  -1  -6    1.00    0.80
   4  -1  -6    1.00    0.20
   4  -1  -6    0.70    0.10
  -4   1   6    1.50    0.40
   3  -1  -6    2.60    0.30
   3  -1  -6    2.70    0.90
   3  -1  -6    3.30    0.40
   3  -1  -6    3.10    0.80
  -3   1   6    2.30    0.40
   2  -1  -6  112.79    2.10
   2  -1  -6  115.29    3.00
   2  -1  -6  110.09    2.30
   2  -1  -6  114.39    3.40
  -2   1   6  114.79    2.50
   1  -1  -6   10.00    1.00
   1  -1  -6    9.30    0.60
   1  -1  -6    8.70    1.10
  -1   1   6    9.30    0.60
   0  -1  -6   45.30    1.20
   0  -1  -6   45.10    1.90
   0  -1  -6   44.50    1.70
   0   1   6   44.30    1.30
   0   1   6   45.10    1.10
   0   1   6   44.40    1.30
  -1  -1  -6  233.88    4.90
  -1  -1  -6  231.98    4.60
  -1  -1  -6  230.68    4.00
   1   1   6  231.38    4.20
   1   1   6  234.48    3.70
   1   1   6  229.38    4.10
  -2  -1  -6   29.50    1.40
  -2  -1  -6   28.50    1.30
   2   1   6   29.60    1.00
   2   1   6   27.50    0.90
   2   1   6   27.70    0.90
  -3  -1  -6   21.60    1.20
  -3  -1  -6   19.80    1.00
   3   1   6   20.70    0.80
   3   1   6   22.30    0.90
   3   1   6   21.30    0.90
   3   1   6   21.40    0.80
  -4  -1  -6   42.20    1.50
   4   1   6   44.10    1.10
   4   1   6   43.60    1.40
   4   1   6   45.20    1.30
   4   1   6   41.10    1.30
   4   1   6   43.40    1.10
  -5  -1  -6  117.99    2.70
   5   1   6  119.29    2.60
   5   1   6  116.79    2.60
   5   1   6  124.39    2.50
   5   1   6  118.09    2.20
   5   1   6  120.29    2.20
  -6  -1  -6   15.90    1.00
   6   1   6   16.10    0.70
   6   1   6   17.10    0.90
   6   1   6   16.20    0.60
   6   1   6   17.60    0.90
   6   1   6   16.80    0.60
  -7  -1  -6    4.30    0.60
   7   1   6    2.70    0.60
   7   1   6    4.00    0.60
   7   1   6    4.60    0.40
   7   1   6    3.70    0.70
   7   1   6    4.30    0.30
   7   1   6    4.70    0.40
  -8  -1  -6    2.50    0.60
   8   1   6    2.90    0.60
   8   1   6    4.10    0.70
   8   1   6    2.70    0.70
   8   1   6    2.90    0.20
   8   1   6    3.50    0.30
  -9  -1  -6   63.09    2.00
   9   1   6   62.59    2.10
   9   1   6   64.19    2.00
   9   1   6   65.69    2.30
 -10  -1  -6  170.98    3.70
  10   1   6  166.48    4.10
  10   1   6  161.98    3.80
  10   1   6  165.78    4.00
  11   1   6   52.79    2.20
  11   1   6   55.49    2.30
  11   1   6   48.40    1.90
  12   1   6    0.70    0.80
  12   1   6    0.10    0.60
  12   1   6    0.60    0.80
   9  -2  -6    3.70    1.50
   9  -2  -6    6.60    1.10
   8  -2  -6   21.80    2.40
   8  -2  -6   19.60    2.20
   8  -2  -6   19.40    1.70
   7  -2  -6    1.70    0.70
   7  -2  -6    2.60    1.20
   7  -2  -6    0.80    1.10
   6  -2  -6   18.10    2.00
   5  -2  -6   46.50    2.60
   4  -2  -6   22.80    2.00
   4  -2  -6   22.50    0.50
  -4   2   6   23.00    1.00
   3  -2  -6    0.10    0.80
   3  -2  -6    0.80    0.30
   3  -2  -6    0.50    0.20
  -3   2   6    0.20    0.30
   2  -2  -6   75.89    1.80
   2  -2  -6   73.69    2.30
   2  -2  -6   75.49    2.80
   2  -2  -6   76.49    1.50
  -2   2   6   74.29    1.80
   1  -2  -6   20.60    1.50
   1  -2  -6   21.00    1.20
   1  -2  -6   21.10    0.90
  -1   2   6   23.00    0.90
  -1   2   6   20.90    0.90
   0  -2  -6    7.30    1.00
   0  -2  -6    9.00    0.60
   0  -2  -6    8.40    0.90
   0   2   6    8.30    0.50
   0   2   6    8.50    0.60
   0   2   6    7.70    0.60
  -1  -2  -6   22.00    1.40
  -1  -2  -6   21.20    0.80
  -1  -2  -6   21.10    1.10
   1   2   6   20.70    0.80
   1   2   6   21.70    0.60
   1   2   6   20.70    0.50
   1   2   6   21.60    0.80
  -2  -2  -6  216.68    4.60
  -2  -2  -6  217.08    4.20
  -2  -2  -6  221.38    4.60
   2   2   6  212.18    3.80
   2   2   6  215.68    3.80
   2   2   6  218.08    3.70
   2   2   6  215.08    3.90
  -3  -2  -6  285.17    5.50
  -3  -2  -6  296.37    5.30
   3   2   6  288.57    5.10
   3   2   6  296.97    4.90
   3   2   6  295.17    4.90
   3   2   6  299.37    5.00
  -4  -2  -6   17.40    0.90
   4   2   6   18.20    0.80
   4   2   6   18.30    0.70
   4   2   6   19.60    1.00
   4   2   6   17.70    0.70
   4   2   6   17.20    0.80
  -5  -2  -6   32.00    1.20
   5   2   6   33.00    1.20
   5   2   6   30.90    1.10
   5   2   6   32.50    0.90
   5   2   6   34.00    1.10
   5   2   6   33.20    1.00
  -6  -2  -6   99.39    2.30
   6   2   6   97.69    2.00
   6   2   6  103.29    2.20
   6   2   6   98.19    1.80
   6   2   6   99.79    2.40
   6   2   6  100.59    2.40
  -7  -2  -6   -0.10    0.40
   7   2   6    1.60    0.60
   7   2   6    0.40    0.40
   7   2   6    0.60    0.30
   7   2   6    0.70    0.20
   7   2   6    0.90    0.40
   7   2   6    0.90    0.30
  -8  -2  -6   55.19    1.70
   8   2   6   56.29    1.40
   8   2   6   54.89    2.00
   8   2   6   57.79    1.90
   8   2   6   59.19    1.10
   8   2   6   56.79    1.00
   8   2   6   54.09    1.80
  -9  -2  -6    4.10    0.60
   9   2   6    2.70    0.60
   9   2   6    5.00    0.80
   9   2   6    1.70    0.60
  10   2   6  120.39    3.10
  10   2   6  121.99    3.40
  10   2   6  121.99    3.30
  11   2   6   61.89    2.20
  11   2   6   61.89    2.40
  11   2   6   61.29    2.40
  12   2   6   -0.10    0.60
  12   2   6    0.20    0.70
  12   2   6   -0.40    0.70
   9  -3  -6    0.40    0.80
   9  -3  -6   -0.90    1.10
   8  -3  -6    4.80    1.50
   8  -3  -6    5.10    1.10
   7  -3  -6    4.60    1.00
   7  -3  -6    3.10    1.30
   6  -3  -6   10.20    1.60
   6  -3  -6   12.60    1.80
   5  -3  -6    0.70    0.90
   5  -3  -6    1.00    1.00
   4  -3  -6   50.09    2.50
   4  -3  -6   47.10    2.50
   4  -3  -6   48.50    0.90
   4  -3  -6   48.90    0.90
  -4   3   6   49.10    1.50
   3  -3  -6    1.40    0.80
   3  -3  -6    0.60    0.20
   3  -3  -6    1.10    0.30
   3  -3  -6    1.60    0.90
  -3   3   6    0.90    0.30
   2  -3  -6   18.60    0.60
   2  -3  -6   19.30    1.70
   2  -3  -6   18.60    1.70
   2  -3  -6   18.70    0.80
  -2   3   6   18.10    0.80
  -2   3   6   17.80    0.80
   1  -3  -6   74.79    1.80
   1  -3  -6   76.19    2.20
   1  -3  -6   73.99    2.60
   1  -3  -6   71.89    2.60
  -1   3   6   76.49    1.80
  -1   3   6   79.49    1.80
   0  -3  -6   81.79    2.20
   0  -3  -6   87.79    1.90
   0  -3  -6   86.19    2.80
   0   3   6   88.39    1.90
   0   3   6   86.79    1.80
   0   3   6   88.39    1.90
   0   3   6   84.99    1.90
  -1  -3  -6   51.09    2.00
  -1  -3  -6   48.40    1.50
  -1  -3  -6   48.80    1.30
   1   3   6   48.00    1.30
   1   3   6   46.10    1.30
   1   3   6   46.50    1.00
   1   3   6   48.00    1.30
   1   3   6   47.80    1.10
   1   3   6   47.00    0.90
  -2  -3  -6   97.19    2.30
  -2  -3  -6   92.79    2.60
   2   3   6   94.29    2.00
   2   3   6   95.49    2.00
   2   3   6   95.29    2.10
   2   3   6   97.59    1.80
  -3  -3  -6    7.70    0.80
  -3  -3  -6    6.70    0.70
   3   3   6    6.70    0.50
   3   3   6    7.40    0.50
   3   3   6    6.70    0.50
   3   3   6    7.20    0.60
  -4  -3  -6   74.89    1.90
   4   3   6   72.29    1.70
   4   3   6   73.69    1.80
   4   3   6   74.69    1.70
   4   3   6   79.29    2.20
   4   3   6   72.09    1.60
  -5  -3  -6    7.90    0.70
   5   3   6    8.70    0.60
   5   3   6    8.80    0.50
   5   3   6    7.90    0.70
   5   3   6    8.70    0.80
   5   3   6    9.50    0.60
  -6  -3  -6    2.60    0.50
   6   3   6    3.20    0.30
   6   3   6    3.00    0.40
   6   3   6    3.50    0.60
   6   3   6    3.70    0.60
   6   3   6    3.20    0.50
  -7  -3  -6  141.39    2.90
   7   3   6  139.89    2.70
   7   3   6  139.39    3.10
   7   3   6  137.39    3.10
   7   3   6  141.59    2.90
   7   3   6  140.99    2.40
  -8  -3  -6  265.07    4.70
   8   3   6  255.07    5.20
   8   3   6  264.17    4.10
   8   3   6  260.97    4.60
   8   3   6  264.67    4.40
   8   3   6  255.27    5.10
   8   3   6  257.77    5.10
   9   3   6  225.18    4.80
   9   3   6  224.28    4.70
   9   3   6  219.38    4.70
   9   3   6  223.78    4.10
  10   3   6    1.00    0.60
  10   3   6   -0.20    0.50
  10   3   6    0.60    0.60
  11   3   6    2.20    0.80
  11   3   6    2.90    0.80
  11   3   6    2.30    0.80
  12   3   6    1.40    0.80
  12   3   6    0.90    0.70
  12   3   6    0.90    0.70
   9  -4  -6    0.10    0.80
   9  -4  -6    1.00    1.30
   8  -4  -6    3.10    1.00
   8  -4  -6    5.10    1.50
  -8   4   6    4.90    0.70
   7  -4  -6    2.70    1.30
   7  -4  -6    3.40    0.90
  -7   4   6    3.10    0.60
   6  -4  -6    1.10    1.10
  -6   4   6    0.80    0.40
   5  -4  -6    3.70    1.20
  -5   4   6    1.90    0.50
   4  -4  -6    2.00    0.20
   4  -4  -6    3.40    1.10
   4  -4  -6    1.80    0.20
  -4   4   6    0.90    0.40
  -4   4   6    1.80    0.40
   3  -4  -6   12.80    1.50
   3  -4  -6   10.80    0.60
   3  -4  -6   12.20    0.50
  -3   4   6   11.00    0.70
  -3   4   6   11.50    0.70
  -3   4   6   11.70    0.70
   2  -4  -6   25.00    0.90
   2  -4  -6   23.10    1.80
  -2   4   6   24.00    0.90
  -2   4   6   24.30    1.00
  -2   4   6   24.90    1.00
   1  -4  -6   67.99    1.70
   1  -4  -6   68.99    2.60
  -1   4   6   66.89    1.60
  -1   4   6   68.49    1.70
  -1   4   6   66.19    1.70
   0  -4  -6    2.50    0.60
   0  -4  -6    4.60    0.90
   0  -4  -6    2.40    0.40
   0   4   6    2.70    0.40
   0   4   6    3.50    0.40
   0   4   6    2.30    0.40
   0   4   6    2.70    0.40
   0   4   6    3.30    0.30
  -1  -4  -6   76.89    2.00
  -1  -4  -6   73.09    2.50
  -1  -4  -6   77.69    1.80
   1   4   6   73.39    1.70
   1   4   6   76.49    1.50
   1   4   6   73.99    1.70
   1   4   6   76.09    1.40
   1   4   6   75.29    1.80
   1   4   6   77.29    1.40
  -2  -4  -6   34.00    1.20
  -2  -4  -6   37.80    1.70
   2   4   6   34.50    1.10
   2   4   6   35.80    1.10
   2   4   6   37.50    0.90
   2   4   6   38.20    1.10
  -3  -4  -6   25.90    1.20
  -3  -4  -6   26.20    1.00
   3   4   6   24.20    1.00
   3   4   6   27.10    0.90
   3   4   6   26.30    0.80
   3   4   6   25.40    0.90
  -4  -4  -6   -0.20    0.30
   4   4   6    0.50    0.50
   4   4   6    0.30    0.30
   4   4   6    0.10    0.20
   4   4   6    0.00    0.20
   4   4   6   -0.10    0.20
  -5  -4  -6    7.80    0.60
   5   4   6    7.60    0.50
   5   4   6    7.40    0.60
   5   4   6    7.30    0.70
   5   4   6    8.60    0.90
   5   4   6    7.80    0.60
  -6  -4  -6   27.50    1.00
   6   4   6   27.30    0.80
   6   4   6   27.60    1.30
   6   4   6   27.20    1.00
   6   4   6   27.10    1.20
   6   4   6   26.40    1.10
  -7  -4  -6  173.98    3.20
   7   4   6  174.38    3.00
   7   4   6  173.38    3.80
   7   4   6  175.68    3.60
   7   4   6  176.78    3.40
   7   4   6  173.88    3.70
   8   4   6  124.19    2.60
   8   4   6  120.49    3.10
   8   4   6  120.19    3.00
   8   4   6  124.79    2.20
   9   4   6   86.29    2.60
   9   4   6   85.79    1.60
   9   4   6   88.99    2.60
   9   4   6   82.49    2.50
   9   4   6   86.19    2.10
  10   4   6   11.40    1.20
  10   4   6    7.00    1.00
  10   4   6    6.90    1.00
  11   4   6    2.70    0.90
  11   4   6    4.20    0.90
  12   4   6    5.60    1.10
  12   4   6    6.90    1.20
   9  -5  -6   14.70    2.10
   9  -5  -6   13.20    1.50
   8  -5  -6    3.10    0.90
   8  -5  -6    3.00    1.30
   7  -5  -6    1.20    1.10
   7  -5  -6    1.20    0.80
  -7   5   6    1.10    0.50
   6  -5  -6   47.30    2.80
  -6   5   6   53.19    1.60
   5  -5  -6    5.10    1.30
  -5   5   6    6.70    0.70
  -5   5   6    7.00    0.70
   4  -5  -6    0.70    0.20
   4  -5  -6    1.30    1.00
   4  -5  -6    0.90    0.10
  -4   5   6    1.00    0.40
  -4   5   6    1.10    0.40
  -4   5   6    0.30    0.30
   3  -5  -6    0.10    0.80
   3  -5  -6    0.40    0.20
   3  -5  -6    0.90    0.20
  -3   5   6    0.30    0.30
  -3   5   6    0.20    0.30
  -3   5   6    1.20    0.40
   2  -5  -6   19.70    0.80
   2  -5  -6   17.20    1.60
  -2   5   6   19.00    0.90
  -2   5   6   20.80    0.90
  -2   5   6   20.40    0.80
   1  -5  -6   49.60    1.40
   1  -5  -6   48.40    2.30
  -1   5   6   50.29    1.30
  -1   5   6   50.79    1.40
  -1   5   6   50.59    1.40
  -1   5   6   50.39    1.10
   0  -5  -6  115.09    2.40
   0  -5  -6  113.39    3.30
   0   5   6  111.89    2.40
   0   5   6  108.09    2.30
   0   5   6  113.29    2.00
   0   5   6  114.99    2.40
   0   5   6  111.49    2.30
  -1  -5  -6    4.40    0.90
  -1  -5  -6    3.10    0.40
   1   5   6    3.40    0.40
   1   5   6    2.50    0.40
   1   5   6    3.10    0.20
   1   5   6    3.40    0.40
   1   5   6    3.30    0.30
  -2  -5  -6  119.99    2.50
  -2  -5  -6  117.29    3.00
   2   5   6  118.29    2.40
   2   5   6  116.29    2.50
   2   5   6  120.39    2.00
  -3  -5  -6   24.70    1.00
  -3  -5  -6   22.30    1.10
   3   5   6   22.60    0.90
   3   5   6   24.10    0.90
   3   5   6   23.10    0.90
   3   5   6   23.00    0.70
  -4  -5  -6   16.20    0.80
  -4  -5  -6   17.60    0.90
   4   5   6   15.40    0.70
   4   5   6   15.20    0.70
   4   5   6   14.70    0.80
  -5  -5  -6   30.80    0.90
   5   5   6   30.70    1.00
   5   5   6   33.50    2.10
   5   5   6   30.40    1.00
   5   5   6   28.50    1.20
   5   5   6   31.50    1.10
  -6  -5  -6  588.44    9.00
   6   5   6  582.64    9.50
   6   5   6  580.34    9.80
   6   5   6  585.34    9.20
   6   5   6  582.04    9.50
   7   5   6  280.07    4.70
   7   5   6  277.37    5.20
   7   5   6  277.57    5.10
   7   5   6  278.47    5.40
   8   5   6    1.40    0.60
   8   5   6    2.00    0.30
   8   5   6    1.60    0.50
   8   5   6    2.40    0.60
   9   5   6    0.00    0.50
   9   5   6    0.20    0.40
   9   5   6   -0.40    0.20
  10   5   6    2.50    0.60
  10   5   6    1.90    0.70
  10   5   6    2.90    0.40
  11   5   6    8.80    1.10
  12   5   6   16.60    1.60
   8  -6  -6   30.10    2.70
   8  -6  -6   28.00    2.00
   7  -6  -6   21.80    1.70
   7  -6  -6   23.80    2.40
  -7   6   6   22.60    1.10
   6  -6  -6    0.20    0.70
   6  -6  -6   -0.90    1.00
  -6   6   6   -0.30    0.40
   5  -6  -6   48.30    2.70
  -5   6   6   48.00    1.50
  -5   6   6   48.90    1.40
   4  -6  -6  100.79    1.70
   4  -6  -6   99.29    3.70
   4  -6  -6   97.49    1.70
  -4   6   6  104.29    2.20
  -4   6   6   98.89    2.30
  -4   6   6  100.19    2.40
   3  -6  -6   33.50    2.20
   3  -6  -6   35.30    1.00
  -3   6   6   34.00    1.10
  -3   6   6   36.00    1.30
  -3   6   6   36.10    1.30
   2  -6  -6   -0.50    0.20
   2  -6  -6    0.70    0.80
  -2   6   6    0.00    0.30
  -2   6   6   -0.20    0.20
  -2   6   6   -0.20    0.20
  -2   6   6    0.40    0.40
   1  -6  -6  114.29    2.40
   1  -6  -6  118.09    3.60
  -1   6   6  115.89    2.30
  -1   6   6  114.59    2.50
  -1   6   6  114.39    2.60
  -1   6   6  117.59    2.20
   0  -6  -6   46.50    2.10
   0  -6  -6   38.80    1.30
   0   6   6   39.60    1.20
   0   6   6   41.80    1.30
   0   6   6   39.80    1.20
   0   6   6   41.50    1.30
   0   6   6   39.70    1.00
  -1  -6  -6    8.90    0.70
  -1  -6  -6   10.10    1.10
   1   6   6    9.30    0.40
   1   6   6    9.90    0.70
   1   6   6   10.30    0.70
   1   6   6   10.00    0.60
   1   6   6    9.70    0.70
  -2  -6  -6    1.80    0.40
  -2  -6  -6    2.40    0.60
   2   6   6    2.70    0.40
   2   6   6    2.10    0.20
   2   6   6    2.70    0.50
   2   6   6    2.40    0.40
   2   6   6    2.10    0.20
  -3  -6  -6   75.79    2.20
   3   6   6   78.69    2.00
   3   6   6   75.59    1.90
   3   6   6   76.39    1.80
  -4  -6  -6  200.48    4.00
   4   6   6  210.38    4.00
   4   6   6  204.38    3.80
   4   6   6  208.88    4.10
   5   6   6  168.68    3.50
   5   6   6  176.08    3.70
   5   6   6  176.98    3.30
   6   6   6    0.80    0.40
   6   6   6    0.50    0.30
   6   6   6    0.80    0.40
   7   6   6   44.60    1.30
   7   6   6   50.39    1.80
   7   6   6   47.00    1.60
   8   6   6    2.90    0.70
   8   6   6    2.20    0.60
   8   6   6    1.90    0.40
   9   6   6   24.20    1.50
   9   6   6   28.00    1.30
   9   6   6   25.90    1.00
  10   6   6   24.50    1.60
  10   6   6   23.60    0.90
  10   6   6   23.10    1.30
  11   6   6   10.00    0.70
  11   6   6    9.70    1.40
  11   6   6   11.00    1.30
   8  -7  -6   23.50    2.50
   8  -7  -6   19.90    1.70
   7  -7  -6   15.60    1.60
   7  -7  -6   15.00    2.00
   6  -7  -6   27.40    1.70
   6  -7  -6   24.10    2.20
  -6   7   6   26.30    1.20
   5  -7  -6    9.80    1.60
  -5   7   6   12.70    0.90
   4  -7  -6   16.60    0.50
   4  -7  -6   14.10    1.70
   4  -7  -6   17.30    0.50
  -4   7   6   17.00    0.90
   3  -7  -6   73.49    3.10
   3  -7  -6   76.19    1.70
  -3   7   6   69.99    1.90
  -3   7   6   75.69    1.70
  -3   7   6   75.99    2.10
  -3   7   6   73.69    1.70
   2  -7  -6   36.80    1.20
   2  -7  -6   34.60    2.10
  -2   7   6   36.10    1.40
  -2   7   6   39.40    1.10
  -2   7   6   38.30    1.10
  -2   7   6   35.30    1.30
   1  -7  -6   29.90    1.10
   1  -7  -6   28.10    1.90
  -1   7   6   28.50    1.00
  -1   7   6   28.00    1.10
  -1   7   6   28.70    1.20
  -1   7   6   27.90    0.90
   0  -7  -6  120.89    3.50
   0  -7  -6  123.19    2.60
   0   7   6  120.99    2.50
   0   7   6  120.59    2.50
   0   7   6  119.69    2.20
   0   7   6  121.19    2.70
   0   7   6  117.69    2.60
  -1  -7  -6   11.60    0.80
  -1  -7  -6   11.30    1.20
   1   7   6   10.00    0.60
   1   7   6    9.00    0.70
   1   7   6   10.60    0.80
   1   7   6    9.40    0.50
   1   7   6   10.00    0.70
  -2  -7  -6   16.40    0.80
  -2  -7  -6   15.30    1.10
   2   7   6   14.50    0.80
   2   7   6   15.30    0.90
   2   7   6   15.40    0.80
   2   7   6   14.20    0.50
   2   7   6   15.20    0.50
  -3  -7  -6   11.00    1.00
   3   7   6   13.00    0.80
   3   7   6   13.20    0.80
   3   7   6   12.30    0.90
   4   7   6  369.46    6.50
   4   7   6  361.76    6.50
   4   7   6  379.06    6.40
   5   7   6  211.08    4.30
   5   7   6  208.08    4.00
   5   7   6  204.18    4.10
   6   7   6   49.50    1.80
   6   7   6   49.00    1.50
   6   7   6   48.80    1.70
   7   7   6   35.30    1.60
   7   7   6   32.80    1.20
   7   7   6   35.40    1.50
   8   7   6   24.00    1.10
   8   7   6   25.90    1.50
   8   7   6   27.30    1.40
   9   7   6   -0.20    0.30
   9   7   6   -0.30    0.50
   9   7   6   -0.50    0.60
  10   7   6   75.79    2.40
  10   7   6   74.29    2.80
  10   7   6   74.39    2.00
  11   7   6   11.10    0.90
  11   7   6   12.90    1.50
  11   7   6   13.00    1.20
   8  -8  -6   -0.50    1.00
   8  -8  -6    0.30    0.90
   7  -8  -6    3.50    1.30
   7  -8  -6    3.90    1.00
   6  -8  -6    9.40    1.60
   6  -8  -6   13.50    1.40
   5  -8  -6   -0.20    0.90
  -5   8   6    0.30    0.40
   4  -8  -6    3.00    0.20
   4  -8  -6    2.50    1.00
   4  -8  -6    2.80    0.20
  -4   8   6    3.30    0.60
   3  -8  -6   17.50    0.80
   3  -8  -6   18.40    1.80
  -3   8   6   17.20    0.80
  -3   8   6   17.70    1.00
  -3   8   6   16.30    1.00
   2  -8  -6    0.70    0.80
   2  -8  -6    0.20    0.30
  -2   8   6    0.60    0.30
  -2   8   6    0.70    0.30
  -2   8   6   -0.20    0.40
  -2   8   6    0.60    0.40
   1  -8  -6    0.10    0.70
   1  -8  -6    1.10    0.40
  -1   8   6    1.30    0.50
  -1   8   6    0.80    0.30
  -1   8   6    1.30    0.30
  -1   8   6    0.40    0.40
   0  -8  -6    3.90    0.90
   0  -8  -6    1.70    0.40
   0   8   6    2.90    0.40
   0   8   6    2.00    0.50
   0   8   6    2.10    0.30
   0   8   6    2.30    0.50
  -1  -8  -6   24.40    1.10
  -1  -8  -6   20.90    1.40
   1   8   6   22.10    1.10
   1   8   6   22.00    0.90
   1   8   6   22.90    1.10
   1   8   6   22.30    0.70
   1   8   6   24.30    1.00
  -2  -8  -6  508.95    9.20
   2   8   6  504.55    8.60
   2   8   6  489.55    8.60
   2   8   6  504.35    7.80
   2   8   6  523.25    8.50
   2   8   6  511.15    7.90
  -3  -8  -6  170.58    3.90
   3   8   6  172.88    3.60
   3   8   6  176.68    3.60
   3   8   6  172.98    3.70
   4   8   6   47.40    1.70
   4   8   6   44.70    1.60
   4   8   6   47.80    1.60
   5   8   6    4.20    0.60
   5   8   6    5.60    0.80
   5   8   6    5.70    0.80
   6   8   6   -0.10    0.50
   6   8   6    0.00    0.30
   6   8   6    0.10    0.50
   7   8   6    4.80    0.60
   7   8   6    4.80    0.80
   7   8   6    6.20    0.80
   8   8   6   23.50    1.20
   8   8   6   22.30    1.40
   8   8   6   26.30    1.40
   9   8   6   26.90    1.50
   9   8   6   25.70    1.20
   9   8   6   25.30    1.60
  10   8   6    8.10    1.20
  10   8   6    9.60    0.90
  10   8   6    7.70    1.00
   7  -9  -6    0.30    0.80
   7  -9  -6    0.50    1.10
   6  -9  -6    0.50    0.80
   6  -9  -6    0.50    1.00
   5  -9  -6    5.60    1.00
   5  -9  -6    3.20    1.20
  -5   9   6    5.20    0.70
   4  -9  -6    5.30    1.30
  -4   9   6    6.00    0.70
   3  -9  -6    9.30    0.60
   3  -9  -6   10.70    1.40
  -3   9   6   12.00    1.00
  -3   9   6   10.30    0.90
   2  -9  -6    0.60    0.30
   2  -9  -6    0.90    0.80
  -2   9   6    0.70    0.30
  -2   9   6    0.50    0.50
  -2   9   6    1.10    0.50
   1  -9  -6   54.69    1.60
   1  -9  -6   51.09    2.40
  -1   9   6   54.49    1.80
  -1   9   6   52.39    1.80
  -1   9   6   55.09    1.40
   0  -9  -6  175.78    4.50
   0  -9  -6  174.98    3.50
   0   9   6  171.18    3.20
   0   9   6  171.98    3.30
   0   9   6  169.68    3.70
   0   9   6  179.78    3.80
  -1  -9  -6   20.80    1.50
  -1  -9  -6   21.50    1.00
   1   9   6   19.00    1.10
   1   9   6   19.60    1.00
   1   9   6   23.00    1.10
   1   9   6   20.90    1.20
   1   9   6   19.90    0.70
  -2  -9  -6  228.88    5.00
   2   9   6  225.88    4.30
   2   9   6  220.98    3.80
   2   9   6  222.48    4.50
   2   9   6  224.48    3.70
   2   9   6  224.78    4.60
   3   9   6   59.49    1.90
   3   9   6   56.89    1.80
   3   9   6   57.29    1.90
   4   9   6   15.90    1.10
   4   9   6   16.90    1.10
   4   9   6   14.20    1.00
   5   9   6    1.40    0.60
   5   9   6    1.10    0.60
   5   9   6    1.00    0.50
   6   9   6   -0.20    0.50
   6   9   6    0.20    0.40
   6   9   6    1.00    0.60
   7   9   6   17.10    1.30
   7   9   6   14.30    1.20
   7   9   6   15.70    1.10
   8   9   6   27.10    1.70
   8   9   6   24.90    1.50
   8   9   6   24.40    1.30
   9   9   6   43.60    1.70
   9   9   6   41.80    1.90
   9   9   6   41.80    2.20
   6 -10  -6    1.20    0.80
   6 -10  -6    0.80    1.00
   5 -10  -6    2.90    1.10
   5 -10  -6    3.30    0.90
   4 -10  -6    6.30    1.00
   4 -10  -6   10.20    1.60
  -4  10   6    7.50    0.80
   3 -10  -6   16.00    0.70
   3 -10  -6   17.50    1.80
  -3  10   6   14.80    1.10
   2 -10  -6   11.80    1.50
   2 -10  -6   11.60    0.80
  -2  10   6    9.50    0.90
  -2  10   6   12.50    1.00
  -2  10   6   11.20    0.70
   1 -10  -6    7.70    1.30
   1 -10  -6    8.00    0.70
  -1  10   6    8.40    0.90
  -1  10   6    7.20    0.80
  -1  10   6    7.60    0.60
   0 -10  -6  477.15    8.20
   0 -10  -6  490.65    9.50
   0  10   6  491.75    7.90
   0  10   6  484.35    8.50
   0  10   6  489.25    8.70
  -1 -10  -6  115.79    3.50
  -1 -10  -6  117.59    2.70
   1  10   6  117.69    3.00
   1  10   6  116.39    3.00
   1  10   6  118.09    2.60
   1  10   6  117.99    2.30
   2  10   6   50.19    1.90
   2  10   6   50.99    1.60
   2  10   6   47.50    1.10
   2  10   6   48.10    1.20
   2  10   6   48.70    1.80
   3  10   6   22.00    1.20
   3  10   6   19.70    1.30
   3  10   6   22.00    1.30
   4  10   6    5.60    0.80
   4  10   6    6.40    0.80
   4  10   6    6.40    0.90
   5  10   6    7.00    0.80
   5  10   6    7.10    0.90
   5  10   6    8.40    1.00
   6  10   6   30.50    1.60
   6  10   6   31.90    1.60
   6  10   6   28.90    1.50
   7  10   6   42.10    1.90
   7  10   6   44.40    1.80
   7  10   6   45.60    2.10
   8  10   6   22.90    1.40
   8  10   6   22.80    1.70
   8  10   6   27.50    1.70
   5 -11  -6    2.50    1.20
   5 -11  -6    1.60    0.90
   4 -11  -6    1.10    1.00
   4 -11  -6    0.10    0.70
  -4  11   6    0.60    0.50
   3 -11  -6    3.60    0.40
   3 -11  -6    2.80    0.80
   3 -11  -6    4.90    1.20
  -3  11   6    4.10    0.70
   2 -11  -6  105.59    2.40
   2 -11  -6  105.69    3.70
  -2  11   6  106.79    2.80
  -2  11   6  107.89    2.40
   1 -11  -6   71.99    2.90
   1 -11  -6   67.99    1.90
  -1  11   6   69.99    2.20
  -1  11   6   68.49    1.80
  -1  11   6   69.99    2.40
   0 -11  -6    5.60    0.70
   0 -11  -6    6.10    1.20
   0  11   6    5.20    0.80
   0  11   6    6.20    0.90
   0  11   6    5.30    0.50
  -1 -11  -6   29.40    1.30
   1  11   6   30.20    1.60
   1  11   6   31.40    1.60
   1  11   6   29.50    1.00
   2  11   6    3.90    0.40
   2  11   6    4.00    0.40
   2  11   6    3.80    0.80
   2  11   6    3.90    0.60
   2  11   6    4.10    0.80
   3  11   6   19.80    1.40
   3  11   6   19.60    1.30
   3  11   6   21.20    1.20
   4  11   6   22.80    1.30
   4  11   6   23.30    1.50
   4  11   6   22.30    1.40
   5  11   6    7.40    0.90
   5  11   6    8.30    1.00
   5  11   6    8.10    1.10
   6  11   6    1.30    0.60
   6  11   6    0.40    0.70
   6  11   6   -0.30    0.60
   7  11   6   24.90    1.70
   7  11   6   27.40    1.70
   7  11   6   23.50    1.50
   3 -12  -6   -0.50    0.20
   3 -12  -6    0.40    0.90
  -3  12   6    0.80    0.60
   2 -12  -6  144.39    4.50
   2 -12  -6  138.29    2.90
  -2  12   6  135.19    3.00
  -2  12   6  137.99    3.50
   1 -12  -6  146.89    3.10
   1 -12  -6  144.39    4.40
  -1  12   6  144.99    3.60
  -1  12   6  139.79    3.80
  -1  12   6  144.19    3.00
   0 -12  -6   15.50    1.00
   0  12   6   14.70    1.30
   0  12   6   15.00    1.40
   0  12   6   15.80    0.90
  -1 -12  -6    1.40    0.50
   1  12   6    1.10    0.60
   1  12   6    1.20    0.40
   1  12   6    0.60    0.60
   2  12   6   25.20    0.70
   2  12   6   24.30    0.70
   2  12   6   24.90    1.60
   2  12   6   25.60    1.60
   3  12   6    2.60    0.80
   3  12   6    2.60    0.70
   4  12   6   24.60    1.50
   4  12   6   24.00    1.60
   4  12   6   26.50    1.70
   5  12   6    6.10    1.00
   5  12   6    6.80    1.10
   6  12   6   63.19    2.60
   0 -13  -6   -0.20    0.40
   0  13   6    0.00    0.60
   0  13   6   -0.50    0.30
   0  13   6    0.40    0.60
  -1 -13  -6    8.70    0.80
   1  13   6    5.10    1.00
   1  13   6    7.20    0.60
   1  13   6    5.30    1.00
   2  13   6   14.50    1.40
   2  13   6   13.80    1.40
   1   7  -7   46.40    1.80
   1   7  -7   39.40    2.30
   0   7  -7    5.50    0.80
   0   7  -7    5.20    1.20
   0  -7   7    3.70    0.90
  -1   7  -7   -0.60    0.80
   1  -7   7    0.40    0.50
   1  -7   7   -0.50    0.60
  -2   7  -7    0.50    0.90
   2  -7   7   -0.30    0.60
   2  -7   7   -0.20    0.60
  -3   7  -7    1.00    0.90
   3  -7   7    1.80    0.80
   3  -7   7    2.00    0.70
  -4   7  -7    1.30    0.90
   4  -7   7    0.90    0.70
   4  -7   7    1.60    0.70
  -5   7  -7   77.39    3.20
   5  -7   7   78.89    2.80
   5  -7   7   76.69    2.70
  -6   7  -7    1.30    1.00
   6  -7   7    2.20    0.80
   6  -7   7    2.40    0.80
   3   6  -7   55.09    3.10
   3   6  -7   62.29    2.70
   3   6  -7   60.69    1.80
   2   6  -7   17.30    1.70
   2   6  -7   17.40    2.00
   2   6  -7   18.00    1.20
   1   6  -7   -0.10    0.80
   1   6  -7   -0.10    0.70
   1   6  -7    0.10    0.40
  -1  -6   7    0.00    0.60
   0   6  -7   15.50    1.10
   0   6  -7   15.60    1.60
   0   6  -7   18.30    2.00
   0  -6   7   21.20    1.50
  -1   6  -7    7.40    1.30
   1  -6   7    7.20    1.00
   1  -6   7    6.40    0.80
  -2   6  -7    0.00    0.80
   2  -6   7    2.90    0.80
   2  -6   7    1.10    0.50
  -3   6  -7   13.10    1.50
   3  -6   7   17.90    1.50
   3  -6   7   13.10    0.90
   3  -6   7   11.60    1.20
  -4   6  -7    0.20    0.80
   4  -6   7    0.60    0.60
   4  -6   7    0.70    0.60
  -5   6  -7   17.30    1.70
   5  -6   7   19.00    1.40
   5  -6   7   18.40    1.40
  -6   6  -7    7.70    1.30
   6  -6   7    6.40    1.00
   6  -6   7    6.60    1.00
  -7   6  -7   11.50    1.50
   7  -6   7    8.90    1.10
   7  -6   7   11.60    1.30
   5   5  -7   13.10    2.00
   4   5  -7   79.99    3.00
   4   5  -7   89.29    3.80
   3   5  -7    3.40    1.00
   3   5  -7    4.40    1.20
   3   5  -7    4.30    0.60
   2   5  -7   31.70    2.00
   2   5  -7   30.10    2.20
   2   5  -7   28.20    1.30
  -2  -5   7   34.00    1.70
   1   5  -7   -0.10    0.80
   1   5  -7    0.70    0.50
   1   5  -7    1.00    0.80
  -1  -5   7    0.90    0.50
   0   5  -7   -0.40    0.40
   0   5  -7    0.60    0.80
   0   5  -7   -1.10    0.70
   0  -5   7    1.20    0.60
  -1   5  -7    0.60    0.80
  -1   5  -7    0.60    0.80
  -1   5  -7    0.10    0.40
   1  -5   7   -0.30    0.40
   1  -5   7    0.10    0.50
  -2   5  -7    0.80    0.80
   2  -5   7    0.30    0.50
   2  -5   7    0.80    0.20
   2  -5   7    0.60    0.50
  -3   5  -7   94.59    3.20
   3  -5   7  103.59    2.90
   3  -5   7  104.29    2.60
   3  -5   7  107.79    2.90
  -4   5  -7    2.20    0.90
   4  -5   7    0.50    0.40
   4  -5   7    1.30    0.60
   4  -5   7   -0.30    0.50
  -5   5  -7    2.30    0.80
   5  -5   7    2.40    0.70
   5  -5   7    2.60    0.70
  -6   5  -7   -0.20    0.80
   6  -5   7    0.70    0.60
   6  -5   7    0.40    0.50
  -7   5  -7    5.50    1.20
   7  -5   7    7.60    1.00
   7  -5   7    6.80    0.90
  -8   5  -7    4.70    1.10
   8  -5   7    4.50    0.90
   8  -5   7    5.50    0.80
  -9   5  -7   16.70    1.80
   9  -5   7   16.10    1.20
   9  -5   7   18.50    1.60
   6   4  -7   28.40    2.70
   5   4  -7   30.40    2.00
   5   4  -7   33.90    2.90
   4   4  -7   10.10    1.50
   4   4  -7   12.00    1.40
   3   4  -7    4.30    1.20
   3   4  -7    5.10    0.60
   3   4  -7    3.40    1.00
   2   4  -7    9.10    0.80
   2   4  -7    6.60    1.20
   2   4  -7    9.20    1.40
  -2  -4   7    7.70    0.90
   1   4  -7   15.60    1.50
   1   4  -7   18.70    1.80
   1   4  -7   14.60    1.00
  -1  -4   7   17.00    1.20
   0   4  -7   10.40    1.30
   0   4  -7   10.50    1.30
   0   4  -7    9.70    0.80
   0  -4   7   12.30    1.10
  -1   4  -7   70.49    2.70
  -1   4  -7   74.19    2.70
  -1   4  -7   69.89    1.90
   1  -4   7   71.49    2.30
   1  -4   7   70.69    1.60
   1  -4   7   68.79    2.00
  -2   4  -7    2.20    0.80
   2  -4   7    1.90    0.20
   2  -4   7    1.90    0.50
   2  -4   7    1.60    0.50
  -3   4  -7   25.50    1.70
   3  -4   7   25.40    1.40
   3  -4   7   25.90    1.40
   3  -4   7   23.90    1.10
  -4   4  -7   54.79    2.30
   4  -4   7   58.19    1.70
   4  -4   7   55.99    2.00
   4  -4   7   53.39    2.00
  -5   4  -7   44.70    2.10
   5  -4   7   46.10    1.80
   5  -4   7   43.60    1.80
   5  -4   7   46.30    1.50
  -6   4  -7   35.90    1.90
   6  -4   7   31.10    1.60
   6  -4   7   36.50    1.30
   6  -4   7   32.10    1.50
  -7   4  -7    3.70    1.00
   7  -4   7    4.20    0.70
   7  -4   7    4.50    0.90
  -8   4  -7    2.90    1.00
   8  -4   7    2.00    0.70
   8  -4   7    2.00    0.60
  -9   4  -7    4.60    1.10
   9  -4   7    4.50    1.00
   9  -4   7    5.20    0.70
 -10   4  -7    0.60    0.90
  10  -4   7    0.40    0.70
  10  -4   7    1.50    0.50
   6   3  -7    9.40    1.70
   5   3  -7   30.70    2.40
   5   3  -7   28.30    1.90
   4   3  -7   18.30    2.00
   4   3  -7   17.30    1.60
   4   3  -7   16.90    0.60
   4   3  -7   15.90    0.70
   3   3  -7    9.60    0.80
   3   3  -7    9.60    1.40
   3   3  -7    7.60    1.10
  -3  -3   7   11.40    1.00
   2   3  -7   39.60    1.40
   2   3  -7   42.10    2.30
   2   3  -7   40.10    2.00
  -2  -3   7   43.40    1.70
   1   3  -7   21.60    1.60
   1   3  -7   22.70    1.80
   1   3  -7   21.60    1.10
  -1  -3   7   22.60    1.20
   0   3  -7   40.30    2.10
   0   3  -7   36.70    1.90
   0   3  -7   36.30    1.30
   0  -3   7   37.40    1.50
  -1   3  -7  389.16    7.90
  -1   3  -7  389.56    6.80
  -1   3  -7  400.46    7.70
   1  -3   7  392.86    6.90
   1  -3   7  404.06    7.20
   1  -3   7  392.06    6.20
  -2   3  -7  108.09    3.20
  -2   3  -7  102.79    3.10
   2  -3   7  105.19    2.70
   2  -3   7  104.29    2.50
   2  -3   7  105.49    1.80
  -3   3  -7   45.80    2.00
   3  -3   7   45.30    1.50
   3  -3   7   43.80    1.60
   3  -3   7   47.90    1.70
  -4   3  -7    0.30    0.60
   4  -3   7   -0.30    0.50
   4  -3   7    0.30    0.40
   4  -3   7    0.50    0.40
  -5   3  -7   42.60    1.90
   5  -3   7   38.60    1.50
   5  -3   7   40.20    1.40
   5  -3   7   42.90    1.70
  -6   3  -7   30.70    1.70
   6  -3   7   30.30    1.30
   6  -3   7   27.80    1.40
   6  -3   7   30.30    1.20
  -7   3  -7   21.00    1.60
   7  -3   7   21.30    1.30
   7  -3   7   22.00    1.00
   7  -3   7   22.40    1.20
  -8   3  -7    8.90    1.20
   8  -3   7    9.00    0.80
   8  -3   7    9.00    1.10
  -9   3  -7   23.30    1.70
   9  -3   7   25.30    1.20
   9  -3   7   24.20    1.60
 -10   3  -7    8.30    1.30
  10  -3   7    6.30    1.10
  10  -3   7    6.20    0.70
  10  -3   7    5.70    1.00
   7   2  -7   29.90    2.00
   7   2  -7   35.20    3.00
   6   2  -7   36.50    2.70
   6   2  -7   38.90    1.80
   5   2  -7    9.30    1.70
   5   2  -7    7.30    0.90
   5   2  -7    6.80    1.10
   4   2  -7    0.00    0.70
   4   2  -7    1.10    0.90
   4   2  -7    0.00    0.20
   4   2  -7    0.40    0.20
   3   2  -7   10.00    0.70
   3   2  -7    9.10    1.30
   3   2  -7    6.60    1.10
  -3  -2   7    9.90    0.90
   2   2  -7   59.79    2.30
   2   2  -7   56.39    1.70
   2   2  -7   61.09    2.70
  -2  -2   7   57.09    1.90
   1   2  -7  375.76    6.50
   1   2  -7  359.06    7.20
   1   2  -7  374.16    7.70
  -1  -2   7  365.86    6.70
   0   2  -7   48.90    2.20
   0   2  -7   51.49    2.20
   0   2  -7   53.19    1.60
   0  -2   7   52.79    1.70
  -1   2  -7   -0.70    0.50
  -1   2  -7   -0.30    0.20
  -1   2  -7    1.00    0.70
   1  -2   7   -0.10    0.40
   1  -2   7    0.60    0.40
   1  -2   7    0.00    0.20
  -2   2  -7  126.39    3.50
  -2   2  -7  128.19    3.40
   2  -2   7  130.29    2.10
   2  -2   7  130.99    3.00
   2  -2   7  133.09    2.90
  -3   2  -7  115.89    3.10
  -3   2  -7  115.49    3.20
   3  -2   7  112.09    2.70
   3  -2   7  106.79    2.70
   3  -2   7  111.69    2.50
  -4   2  -7   72.49    2.40
   4  -2   7   71.49    2.00
   4  -2   7   76.39    2.10
   4  -2   7   74.49    1.90
  -5   2  -7    6.40    0.90
   5  -2   7    4.00    0.60
   5  -2   7    6.30    0.80
   5  -2   7    6.20    0.60
  -6   2  -7   18.50    1.50
   6  -2   7   20.40    1.20
   6  -2   7   20.00    1.00
   6  -2   7   17.40    1.00
  -7   2  -7   15.20    1.30
   7  -2   7   15.70    0.90
   7  -2   7   13.80    1.10
   7  -2   7   16.40    0.90
  -8   2  -7    9.60    1.20
   8  -2   7    7.60    0.80
   8  -2   7    9.00    0.70
   8  -2   7    8.80    1.00
  -9   2  -7   11.40    1.30
   9  -2   7   11.00    1.10
   9  -2   7   10.00    0.90
   9  -2   7   11.80    1.30
   9  -2   7   11.40    0.80
 -10   2  -7    2.60    0.90
  10  -2   7    3.40    0.90
  10  -2   7    2.40    0.40
  10  -2   7    2.10    0.80
 -11   2  -7    8.40    1.20
  11  -2   7    9.30    0.60
  11  -2   7   10.50    1.30
  11  -2   7    8.50    1.20
   8   1  -7    1.40    1.40
   8   1  -7    0.00    0.70
   7   1  -7    9.60    1.20
   7   1  -7    9.60    1.80
   6   1  -7   30.60    2.70
   6   1  -7   28.20    1.60
   5   1  -7   35.10    2.50
   5   1  -7   33.30    1.90
   4   1  -7   57.79    1.20
   4   1  -7   57.89    1.30
   4   1  -7   60.29    2.40
   4   1  -7   58.59    2.90
   3   1  -7   38.40    1.10
   3   1  -7   35.30    2.20
   3   1  -7   36.80    1.30
   3   1  -7   39.30    1.90
  -3  -1   7   37.80    1.50
   2   1  -7   41.60    2.20
   2   1  -7   41.80    2.00
   2   1  -7   40.20    1.40
  -2  -1   7   40.50    1.50
   1   1  -7  204.38    5.10
   1   1  -7  222.08    4.10
   1   1  -7  219.98    4.90
  -1  -1   7  220.68    4.30
   0   1  -7   71.69    2.40
   0   1  -7   74.39    2.70
   0   1  -7   73.19    1.90
   0  -1   7   73.49    1.60
   0  -1   7   73.39    2.00
  -1   1  -7   48.20    1.40
  -1   1  -7   46.60    1.90
  -1   1  -7   48.60    2.10
   1  -1   7   47.60    1.10
   1  -1   7   46.60    1.50
   1  -1   7   46.60    1.50
  -2   1  -7   33.30    1.60
  -2   1  -7   34.80    1.10
  -2   1  -7   35.00    1.70
   2  -1   7   33.50    1.20
   2  -1   7   32.30    1.20
   2  -1   7   35.10    0.70
  -3   1  -7   10.50    1.00
  -3   1  -7    9.90    1.00
   3  -1   7   12.20    0.80
   3  -1   7   11.00    0.80
   3  -1   7   11.90    0.80
  -4   1  -7    8.70    1.00
   4  -1   7   12.50    0.90
   4  -1   7    9.90    0.80
   4  -1   7   10.00    0.70
  -5   1  -7   19.40    1.30
   5  -1   7   17.90    0.90
   5  -1   7   17.20    0.90
   5  -1   7   19.40    1.00
   5  -1   7   17.40    0.70
  -6   1  -7    1.10    0.60
   6  -1   7    1.10    0.40
   6  -1   7    0.90    0.50
   6  -1   7    1.90    0.50
   6  -1   7    1.40    0.30
  -7   1  -7   15.50    1.20
   7  -1   7   14.60    1.10
   7  -1   7   16.10    0.90
   7  -1   7   14.00    0.80
  -8   1  -7    3.20    0.80
   8  -1   7    2.90    0.60
   8  -1   7    2.60    0.40
   8  -1   7    1.90    0.60
  -9   1  -7    0.30    0.60
   9  -1   7   -0.10    0.60
   9  -1   7    0.10    0.30
   9  -1   7   -0.30    0.50
   9  -1   7    0.30    0.40
 -10   1  -7    1.90    0.80
  10  -1   7    1.80    0.60
  10  -1   7    1.80    0.30
  10  -1   7    2.20    0.80
  10  -1   7    0.90    0.70
 -11   1  -7    1.50    0.80
  11  -1   7    1.20    0.80
  11  -1   7    2.30    0.30
  11  -1   7    3.10    0.80
   8   0  -7   70.09    2.70
   8   0  -7   78.79    4.00
   7   0  -7    4.30    0.90
   7   0  -7    5.00    1.50
   6   0  -7    0.60    1.10
   6   0  -7   -0.70    0.50
   5   0  -7   13.10    1.70
   4   0  -7   85.99    1.70
   4   0  -7   83.59    1.60
   4   0  -7   82.99    2.80
   4   0  -7   89.19    3.40
  -4   0   7   83.89    2.20
   3   0  -7  339.87    6.80
   3   0  -7  344.37    5.60
   3   0  -7  344.87    7.60
   3   0  -7  340.77    5.80
  -3   0   7  346.87    6.20
   2   0  -7   11.90    1.20
   2   0  -7   12.80    0.80
   2   0  -7   11.30    1.30
  -2   0   7   13.20    0.90
   1   0  -7    0.30    0.70
   1   0  -7    0.00    0.30
   1   0  -7    0.20    0.60
  -1   0   7    0.60    0.40
   0   0  -7   34.90    1.90
   0   0  -7   32.70    1.10
   0   0  -7   35.00    1.70
   0   0   7   34.40    1.20
   0   0   7   33.10    1.20
   0   0   7   33.50    0.90
  -1   0  -7    0.00    0.60
  -1   0  -7   -0.80    0.50
  -1   0  -7    0.30    0.30
   1   0   7    0.10    0.30
   1   0   7    0.10    0.10
   1   0   7    0.00    0.40
  -2   0  -7    0.20    0.60
  -2   0  -7    0.30    0.20
  -2   0  -7    0.30    0.50
   2   0   7    0.20    0.30
   2   0   7    0.20    0.30
  -3   0  -7    1.20    0.60
  -3   0  -7    1.30    0.60
   3   0   7    0.50    0.30
   3   0   7    0.90    0.40
   3   0   7    0.80    0.40
  -4   0  -7    8.60    0.90
  -4   0  -7    7.30    0.90
   4   0   7    6.50    0.70
   4   0   7    8.00    0.60
   4   0   7    7.60    0.70
   4   0   7    8.60    0.60
  -5   0  -7   14.00    1.10
   5   0   7   13.20    0.80
   5   0   7   14.80    0.90
   5   0   7   14.00    0.70
   5   0   7   14.40    0.70
  -6   0  -7    0.00    0.50
   6   0   7    0.40    0.20
   6   0   7    0.20    0.40
   6   0   7    0.50    0.40
   6   0   7    1.00    0.30
  -7   0  -7    6.80    0.90
   7   0   7    6.10    0.50
   7   0   7    6.50    0.70
   7   0   7    7.10    0.80
  -8   0  -7    5.40    0.80
   8   0   7    4.90    0.70
   8   0   7    6.20    0.50
   8   0   7    5.50    0.80
  -9   0  -7    1.60    0.60
   9   0   7    1.80    0.60
   9   0   7    2.80    0.70
   9   0   7    2.30    0.30
   9   0   7    3.10    0.80
 -10   0  -7    5.10    0.90
  10   0   7    4.70    0.40
  10   0   7    4.50    0.80
  10   0   7    5.30    1.00
  10   0   7    5.70    0.80
 -11   0  -7    1.60    0.70
  11   0   7    2.60    0.80
  11   0   7    1.60    0.80
  11   0   7    2.00    0.60
  12   0   7   57.89    2.50
  12   0   7   60.49    2.60
   8  -1  -7   16.70    1.60
   8  -1  -7   17.60    2.40
   7  -1  -7   43.90    3.10
   7  -1  -7   45.20    2.10
   6  -1  -7   65.49    3.30
   5  -1  -7   86.79    3.60
   4  -1  -7    3.40    0.30
   4  -1  -7    3.60    0.80
   4  -1  -7    3.30    1.10
   4  -1  -7    3.30    0.30
  -4   1   7    3.00    0.50
   3  -1  -7   29.10    1.00
   3  -1  -7   27.80    2.00
   3  -1  -7   28.60    1.70
   3  -1  -7   27.80    0.80
  -3   1   7   26.10    1.10
   2  -1  -7    9.00    0.50
   2  -1  -7    7.60    0.60
   2  -1  -7    6.10    1.20
   2  -1  -7    8.00    1.00
  -2   1   7    7.80    0.70
   1  -1  -7    1.80    0.60
   1  -1  -7    1.00    0.40
   1  -1  -7    1.60    0.80
  -1   1   7    0.90    0.40
   0  -1  -7   30.30    1.80
   0  -1  -7   27.00    1.00
   0  -1  -7   26.60    1.50
   0   1   7   27.80    1.10
   0   1   7   28.20    0.80
   0   1   7   29.10    1.10
  -1  -1  -7    8.80    1.00
  -1  -1  -7   11.30    1.10
  -1  -1  -7   11.80    0.70
   1   1   7   12.30    0.80
   1   1   7   11.00    0.70
   1   1   7   11.50    0.50
  -2  -1  -7    0.10    0.50
  -2  -1  -7    0.60    0.50
  -2  -1  -7    0.60    0.20
   2   1   7    0.60    0.30
   2   1   7    0.50    0.30
  -3  -1  -7    0.80    0.50
  -3  -1  -7    1.60    0.60
   3   1   7    1.10    0.30
   3   1   7    0.20    0.30
   3   1   7    0.90    0.30
   3   1   7    0.90    0.30
  -4  -1  -7    6.60    0.80
  -4  -1  -7    4.40    0.70
  -4  -1  -7    4.80    0.80
   4   1   7    3.50    0.50
   4   1   7    4.30    0.60
   4   1   7    4.20    0.50
   4   1   7    4.10    0.40
  -5  -1  -7    5.40    0.70
   5   1   7    5.90    0.60
   5   1   7    5.00    0.60
   5   1   7    6.00    0.70
   5   1   7    5.30    0.50
   5   1   7    6.40    0.50
  -6  -1  -7  100.39    2.60
   6   1   7   97.79    2.40
   6   1   7  102.79    2.00
   6   1   7   96.09    2.40
   6   1   7  100.59    2.00
  -7  -1  -7    2.20    0.60
   7   1   7    2.40    0.30
   7   1   7    2.70    0.50
   7   1   7    2.20    0.60
   7   1   7    2.80    0.30
  -8  -1  -7    6.70    0.90
   8   1   7    6.30    0.70
   8   1   7    6.70    0.40
   8   1   7    7.20    0.90
  -9  -1  -7    6.70    0.90
   9   1   7    6.00    0.40
   9   1   7    4.90    0.80
   9   1   7    5.60    0.90
   9   1   7    5.20    0.70
 -10  -1  -7   24.00    1.40
  10   1   7   22.20    1.30
  10   1   7   22.00    1.50
  10   1   7   21.80    1.40
  11   1   7   -0.40    0.60
  11   1   7   -1.20    0.60
  11   1   7   -0.50    0.50
  12   1   7    2.60    0.80
  12   1   7    2.90    0.90
  12   1   7    2.30    0.90
   8  -2  -7   10.00    1.30
   8  -2  -7   15.40    2.30
   8  -2  -7   11.90    2.00
   7  -2  -7   14.60    2.00
   7  -2  -7   13.80    2.00
   7  -2  -7   13.40    1.40
   6  -2  -7    3.50    1.30
   5  -2  -7  126.39    4.40
   4  -2  -7    3.30    0.30
   4  -2  -7    3.00    0.30
   4  -2  -7    2.90    1.10
  -4   2   7    3.40    0.50
   3  -2  -7   12.60    0.70
   3  -2  -7   10.90    0.50
   3  -2  -7    9.30    1.30
   3  -2  -7   11.00    1.10
  -3   2   7    9.90    0.80
   2  -2  -7    2.10    0.60
   2  -2  -7    1.20    0.20
   2  -2  -7    1.30    0.80
   2  -2  -7    1.30    0.40
  -2   2   7    1.70    0.40
   1  -2  -7    2.40    0.90
   1  -2  -7    1.90    0.70
   1  -2  -7    2.20    0.40
  -1   2   7    1.40    0.40
  -1   2   7    3.00    0.50
   0  -2  -7   34.70    1.20
   0  -2  -7   33.70    1.60
   0  -2  -7   33.30    1.90
   0   2   7   36.80    1.00
   0   2   7   36.10    1.20
   0   2   7   34.80    1.20
  -1  -2  -7  106.19    2.20
  -1  -2  -7  102.39    2.70
  -1  -2  -7  105.39    3.10
   1   2   7  105.09    2.30
   1   2   7  104.69    2.30
   1   2   7  105.59    1.90
  -2  -2  -7   50.69    2.00
  -2  -2  -7   51.19    2.00
  -2  -2  -7   51.99    1.80
   2   2   7   50.19    1.40
   2   2   7   50.29    1.40
   2   2   7   49.50    1.40
   2   2   7   51.19    1.30
  -3  -2  -7    0.90    0.60
  -3  -2  -7    1.30    0.50
  -3  -2  -7   -0.30    0.50
   3   2   7    0.30    0.20
   3   2   7    0.70    0.30
   3   2   7    0.70    0.30
   3   2   7    0.60    0.30
  -4  -2  -7    3.40    0.60
   4   2   7    2.30    0.50
   4   2   7    3.60    0.50
   4   2   7    2.30    0.40
   4   2   7    2.80    0.40
  -5  -2  -7   18.10    1.10
   5   2   7   17.70    0.90
   5   2   7   17.70    0.90
   5   2   7   17.50    1.00
   5   2   7   17.90    0.70
   5   2   7   18.40    0.80
  -6  -2  -7   19.60    1.10
   6   2   7   17.50    0.70
   6   2   7   18.00    0.90
   6   2   7   19.20    0.80
   6   2   7   18.50    1.00
   6   2   7   19.40    1.00
  -7  -2  -7   -0.10    0.40
   7   2   7    0.30    0.20
   7   2   7    0.00    0.30
   7   2   7    0.30    0.30
   7   2   7    0.50    0.40
   7   2   7    0.00    0.30
  -8  -2  -7    0.00    0.50
   8   2   7    1.10    0.50
   8   2   7   -0.20    0.40
   8   2   7    0.10    0.20
   8   2   7    0.90    0.30
  -9  -2  -7    0.50    0.50
   9   2   7    1.00    0.50
   9   2   7    1.40    0.60
   9   2   7    2.20    0.60
   9   2   7    1.50    0.20
   9   2   7    1.20    0.20
  10   2   7   53.09    2.20
  10   2   7   51.69    2.10
  10   2   7   51.09    2.00
  11   2   7    1.50    0.70
  11   2   7    2.10    0.70
  11   2   7    1.80    0.80
  12   2   7    0.20    0.80
  12   2   7    1.60    0.80
  12   2   7    1.50    0.70
   8  -3  -7    5.40    1.10
   8  -3  -7    6.90    1.70
   7  -3  -7   61.19    2.60
   7  -3  -7   61.49    3.50
   6  -3  -7    2.70    1.20
   6  -3  -7    2.30    1.30
   5  -3  -7    6.90    1.40
   5  -3  -7    8.20    1.50
   4  -3  -7   -1.50    0.80
   4  -3  -7    0.30    1.00
   4  -3  -7   -0.10    0.10
   4  -3  -7    0.00    0.20
  -4   3   7   -0.40    0.30
   3  -3  -7   -0.10    0.80
   3  -3  -7    0.80    0.20
   3  -3  -7    1.00    0.90
   3  -3  -7    1.20    0.30
  -3   3   7    1.20    0.40
   2  -3  -7  112.49    3.00
   2  -3  -7  109.79    3.70
   2  -3  -7  115.49    3.70
   2  -3  -7  114.49    2.20
   2  -3  -7  118.19    2.50
  -2   3   7  114.09    2.60
  -2   3   7  116.39    2.60
   1  -3  -7   21.30    1.80
   1  -3  -7   19.20    0.90
   1  -3  -7   22.80    1.80
   1  -3  -7   20.10    1.30
  -1   3   7   20.40    0.90
  -1   3   7   18.50    0.90
   0  -3  -7   38.40    2.00
   0  -3  -7   39.60    1.30
   0  -3  -7   41.20    1.60
   0  -3  -7   41.20    2.10
   0   3   7   40.90    1.30
   0   3   7   40.40    1.10
   0   3   7   39.20    1.20
  -1  -3  -7    1.60    0.50
  -1  -3  -7    1.90    0.70
  -1  -3  -7    1.90    0.30
   1   3   7    1.90    0.40
   1   3   7    2.10    0.40
   1   3   7    2.00    0.20
   1   3   7    2.40    0.30
   1   3   7    1.50    0.40
  -2  -3  -7   -0.40    0.40
  -2  -3  -7   -0.90    0.50
   2   3   7   -0.10    0.20
   2   3   7    0.20    0.30
   2   3   7   -0.10    0.20
   2   3   7    0.40    0.30
  -3  -3  -7   27.90    1.30
  -3  -3  -7   25.90    1.40
   3   3   7   26.50    1.10
   3   3   7   27.70    1.00
   3   3   7   28.50    0.90
   3   3   7   27.60    0.90
  -4  -3  -7   14.10    1.00
   4   3   7   13.80    0.70
   4   3   7   13.70    0.60
   4   3   7   12.30    0.80
   4   3   7   12.80    0.70
  -5  -3  -7   73.29    2.00
   5   3   7   76.59    2.20
   5   3   7   77.19    1.80
   5   3   7   72.79    1.80
   5   3   7   71.09    1.90
   5   3   7   71.29    1.60
  -6  -3  -7    2.20    0.50
   6   3   7    2.10    0.50
   6   3   7    2.70    0.30
   6   3   7    2.70    0.50
   6   3   7    3.10    0.40
   6   3   7    2.60    0.50
  -7  -3  -7   -1.00    0.40
   7   3   7    0.00    0.20
   7   3   7    0.60    0.40
   7   3   7   -0.30    0.40
   7   3   7    0.30    0.30
   7   3   7    0.00    0.40
  -8  -3  -7    6.30    0.70
   8   3   7    7.30    0.80
   8   3   7    6.50    0.40
   8   3   7    6.40    0.60
   8   3   7    5.40    0.80
   9   3   7    6.90    0.90
   9   3   7    7.40    0.90
   9   3   7    6.70    0.30
  10   3   7   -0.80    0.50
  10   3   7    0.30    0.60
  11   3   7   12.20    1.30
  11   3   7   12.00    1.20
  11   3   7   12.00    1.30
  12   3   7   13.90    1.50
  12   3   7   14.30    1.50
  12   3   7   12.20    1.30
   8  -4  -7    5.40    1.20
   8  -4  -7    7.60    1.70
  -8   4   7    5.40    0.80
   7  -4  -7   44.50    3.10
   7  -4  -7   50.49    2.40
  -7   4   7   46.60    1.70
   6  -4  -7    0.70    1.20
   5  -4  -7    1.10    1.10
   4  -4  -7   13.80    0.50
   4  -4  -7   13.70    1.70
   4  -4  -7   13.00    0.50
  -4   4   7   11.80    0.80
  -4   4   7   13.90    0.90
   3  -4  -7   13.00    1.70
   3  -4  -7   15.80    0.60
   3  -4  -7   14.60    0.70
  -3   4   7   15.00    0.90
  -3   4   7   15.70    0.90
  -3   4   7   14.30    0.90
   2  -4  -7    1.70    0.90
   2  -4  -7    2.30    0.40
  -2   4   7    1.60    0.40
  -2   4   7    1.40    0.40
  -2   4   7    2.20    0.50
   1  -4  -7    8.20    1.30
   1  -4  -7    5.70    0.50
  -1   4   7    5.50    0.60
  -1   4   7    5.20    0.60
  -1   4   7    6.10    0.60
   0  -4  -7    6.90    0.80
   0  -4  -7    7.00    0.60
   0  -4  -7    7.90    1.10
   0   4   7    8.80    0.70
   0   4   7    8.00    0.60
   0   4   7    7.10    0.40
   0   4   7    7.60    0.60
   0   4   7    7.40    0.50
  -1  -4  -7   35.60    1.90
  -1  -4  -7   36.90    1.20
  -1  -4  -7   34.80    1.50
   1   4   7   36.30    1.20
   1   4   7   35.50    0.80
   1   4   7   37.20    1.20
   1   4   7   35.00    0.90
   1   4   7   36.10    0.90
   1   4   7   37.30    1.20
  -2  -4  -7   21.80    1.50
  -2  -4  -7   22.10    1.10
   2   4   7   24.40    1.00
   2   4   7   24.60    0.70
   2   4   7   24.30    0.90
   2   4   7   25.60    1.00
  -3  -4  -7    8.40    0.90
  -3  -4  -7    7.20    0.70
   3   4   7    7.20    0.60
   3   4   7    8.40    0.50
   3   4   7    7.80    0.50
   3   4   7    6.30    0.60
  -4  -4  -7   30.80    1.30
  -4  -4  -7   31.80    1.30
   4   4   7   29.80    1.00
   4   4   7   28.80    1.10
   4   4   7   30.20    1.00
   4   4   7   29.80    1.00
  -5  -4  -7   13.90    0.90
   5   4   7   14.70    1.20
   5   4   7   13.90    0.60
   5   4   7   13.60    0.70
   5   4   7   11.60    0.90
   5   4   7   13.10    0.70
  -6  -4  -7    0.30    0.40
   6   4   7    0.10    0.20
   6   4   7   -0.10    0.30
   6   4   7    0.60    0.40
   6   4   7    0.00    0.40
  -7  -4  -7    0.60    0.40
   7   4   7    0.50    0.40
   7   4   7    0.40    0.40
   7   4   7    0.30    0.20
   7   4   7    0.40    0.50
   8   4   7   43.60    1.70
   8   4   7   44.40    1.00
   8   4   7   44.20    1.40
   8   4   7   43.20    1.60
   9   4   7    2.90    0.70
   9   4   7    4.20    0.30
   9   4   7    3.00    0.70
   9   4   7    3.90    0.50
  10   4   7   18.80    1.30
  10   4   7   19.30    1.40
  11   4   7   -0.10    0.60
  11   4   7    0.50    0.60
  12   4   7    2.20    0.80
   8  -5  -7    0.00    0.80
   8  -5  -7    1.50    1.30
   7  -5  -7    1.00    1.20
   7  -5  -7    0.20    0.70
  -7   5   7    0.20    0.50
  -7   5   7    0.60    0.50
   6  -5  -7   20.30    2.30
  -6   5   7   17.80    1.10
  -6   5   7   15.70    1.00
   5  -5  -7    2.80    1.30
  -5   5   7    2.80    0.60
  -5   5   7    4.70    0.60
   4  -5  -7   -0.20    0.10
   4  -5  -7    0.20    0.20
   4  -5  -7   -1.10    0.90
  -4   5   7   -0.60    0.30
  -4   5   7   -0.50    0.30
  -4   5   7    0.20    0.40
   3  -5  -7   19.30    1.90
   3  -5  -7   21.90    0.90
   3  -5  -7   22.10    0.70
  -3   5   7   21.40    1.00
  -3   5   7   24.20    1.10
  -3   5   7   23.10    1.00
   2  -5  -7    0.00    0.80
   2  -5  -7    0.00    0.30
  -2   5   7   -0.20    0.30
  -2   5   7   -0.10    0.30
  -2   5   7    0.10    0.30
   1  -5  -7    8.10    0.60
   1  -5  -7    8.10    1.30
  -1   5   7    9.80    0.70
  -1   5   7    9.40    0.70
  -1   5   7    9.50    0.70
  -1   5   7    8.70    0.50
   0  -5  -7   65.69    2.70
   0  -5  -7   67.59    1.80
   0   5   7   66.29    1.70
   0   5   7   68.19    1.70
   0   5   7   69.19    1.60
   0   5   7   67.79    1.20
   0   5   7   69.39    1.80
   0   5   7   69.29    1.40
  -1  -5  -7  165.08    3.20
  -1  -5  -7  168.98    4.20
   1   5   7  165.08    2.70
   1   5   7  165.38    3.20
   1   5   7  161.58    3.20
   1   5   7  159.18    3.20
   1   5   7  165.18    2.90
   1   5   7  163.18    2.70
  -2  -5  -7    2.40    0.70
  -2  -5  -7    2.20    0.50
  -2  -5  -7    2.10    0.40
   2   5   7    1.90    0.20
   2   5   7    2.30    0.40
   2   5   7    1.60    0.40
   2   5   7    1.60    0.40
  -3  -5  -7    4.70    0.60
  -3  -5  -7    4.50    0.70
   3   5   7    4.50    0.40
   3   5   7    4.10    0.50
   3   5   7    4.20    0.50
   3   5   7    4.00    0.50
  -4  -5  -7   27.00    1.10
  -4  -5  -7   24.00    1.20
   4   5   7   25.30    0.90
   4   5   7   24.30    1.10
   4   5   7   25.10    0.90
   4   5   7   24.40    1.00
  -5  -5  -7   15.70    0.80
   5   5   7   14.50    0.90
   5   5   7   14.20    0.70
   5   5   7   15.20    0.80
   5   5   7   14.40    0.80
  -6  -5  -7   60.29    1.60
   6   5   7   59.39    1.70
   6   5   7   58.49    1.70
   6   5   7   59.09    1.40
   6   5   7   60.09    1.90
   7   5   7    6.90    0.80
   7   5   7    8.50    0.80
   7   5   7    9.10    0.70
   7   5   7    8.80    0.60
   8   5   7    5.10    0.70
   8   5   7    6.20    0.80
   8   5   7    6.40    0.50
   8   5   7    7.00    0.70
   9   5   7   34.90    1.70
   9   5   7   36.70    1.40
   9   5   7   34.30    1.60
   9   5   7   36.90    1.00
  10   5   7    0.10    0.60
  10   5   7    0.60    0.50
  10   5   7    0.80    0.60
  10   5   7    0.70    0.30
  11   5   7    1.00    0.70
   8  -6  -7   -0.80    0.70
   8  -6  -7    0.80    1.30
   7  -6  -7    1.50    0.90
   7  -6  -7    0.90    1.20
  -7   6   7    1.60    0.50
   6  -6  -7    3.90    1.40
  -6   6   7    1.50    0.50
   5  -6  -7    1.90    1.20
  -5   6   7    0.80    0.40
  -5   6   7    0.60    0.40
   4  -6  -7    3.20    0.30
   4  -6  -7    1.20    1.10
   4  -6  -7    3.50    0.30
  -4   6   7    3.40    0.60
  -4   6   7    3.70    0.50
  -4   6   7    2.80    0.90
   3  -6  -7   13.10    1.70
   3  -6  -7    8.90    0.60
  -3   6   7    9.20    0.80
  -3   6   7    8.90    0.70
  -3   6   7    8.60    0.80
   2  -6  -7  145.19    3.00
   2  -6  -7  150.38    4.50
  -2   6   7  149.19    2.70
  -2   6   7  149.29    3.20
  -2   6   7  145.99    3.10
  -2   6   7  146.89    2.90
   1  -6  -7  136.59    4.20
   1  -6  -7  142.09    2.90
  -1   6   7  141.69    2.60
  -1   6   7  142.39    3.00
  -1   6   7  139.99    2.80
  -1   6   7  139.99    3.00
   0  -6  -7   24.90    1.80
   0  -6  -7   24.20    1.00
   0   6   7   23.70    1.00
   0   6   7   25.30    1.10
   0   6   7   24.70    0.70
   0   6   7   23.10    1.00
   0   6   7   24.80    0.90
  -1  -6  -7    7.30    0.60
  -1  -6  -7    6.80    1.00
   1   6   7    6.00    0.40
   1   6   7    5.30    0.40
   1   6   7    5.80    0.60
   1   6   7    6.30    0.60
   1   6   7    5.10    0.50
  -2  -6  -7   53.99    1.50
   2   6   7   54.39    1.60
   2   6   7   55.39    1.00
   2   6   7   56.19    1.60
   2   6   7   56.09    1.00
   2   6   7   55.69    1.60
  -3  -6  -7   20.40    1.30
   3   6   7   21.80    0.90
   3   6   7   21.60    1.00
   3   6   7   21.00    0.70
   3   6   7   20.80    1.00
   4   6   7    7.50    0.60
   4   6   7    7.20    0.70
   4   6   7    8.20    0.50
   4   6   7    5.70    0.60
   5   6   7    6.30    0.70
   5   6   7    6.30    0.60
   5   6   7    7.10    0.60
   5   6   7    7.10    0.80
   6   6   7    3.00    0.60
   6   6   7    2.20    0.50
   6   6   7    3.10    0.50
   6   6   7    2.60    0.40
   7   6   7   16.10    1.10
   7   6   7   17.30    0.80
   7   6   7   16.90    1.00
   7   6   7   17.30    1.00
   8   6   7    7.60    0.80
   8   6   7    8.10    1.00
   8   6   7    7.70    0.60
   9   6   7   18.30    0.80
   9   6   7   19.20    1.40
   9   6   7   19.70    1.10
  10   6   7    0.90    0.70
  10   6   7    0.90    0.30
  10   6   7    0.30    0.50
  11   6   7    7.30    0.60
  11   6   7    7.40    1.10
   8  -7  -7    0.50    0.80
   8  -7  -7    0.40    1.20
   7  -7  -7   20.80    2.30
   7  -7  -7   19.70    1.70
   6  -7  -7    5.30    1.50
   6  -7  -7   10.10    1.30
  -6   7   7    9.50    0.90
   5  -7  -7    3.90    1.40
  -5   7   7    2.60    0.60
   4  -7  -7    1.30    0.20
   4  -7  -7    0.60    1.10
   4  -7  -7    1.40    0.20
  -4   7   7    1.50    0.40
  -4   7   7    0.80    0.50
   3  -7  -7    2.00    0.40
   3  -7  -7    0.90    1.10
  -3   7   7    0.90    0.30
  -3   7   7    1.40    0.40
  -3   7   7    1.20    0.50
  -3   7   7    1.20    0.50
   2  -7  -7    2.10    1.00
   2  -7  -7    3.30    0.50
  -2   7   7    3.30    0.60
  -2   7   7    3.50    0.40
  -2   7   7    3.60    0.60
  -2   7   7    3.70    0.50
   1  -7  -7   20.30    1.90
   1  -7  -7   15.70    0.90
  -1   7   7   17.40    0.70
  -1   7   7   16.30    0.80
  -1   7   7   16.50    0.90
  -1   7   7   16.10    0.90
   0  -7  -7    0.90    0.80
   0  -7  -7    1.50    0.40
   0   7   7    1.00    0.20
   0   7   7    1.40    0.40
   0   7   7    1.30    0.40
   0   7   7    1.30    0.40
  -1  -7  -7    0.20    0.60
  -1  -7  -7   -0.10    0.30
   1   7   7    0.30    0.30
   1   7   7    0.10    0.40
   1   7   7    0.60    0.40
   1   7   7    0.10    0.20
   1   7   7    0.30    0.20
  -2  -7  -7    0.10    0.50
   2   7   7    0.10    0.40
   2   7   7    0.10    0.30
   2   7   7    0.00    0.10
   2   7   7   -0.20    0.30
   2   7   7   -0.20    0.10
  -3  -7  -7    0.00    0.50
   3   7   7    0.50    0.40
   3   7   7    0.00    0.30
   3   7   7   -0.10    0.30
   4   7   7   85.39    2.30
   4   7   7   87.49    2.10
   4   7   7   87.79    2.30
   5   7   7    0.10    0.40
   5   7   7    0.40    0.30
   5   7   7    0.20    0.40
   6   7   7   17.60    1.10
   6   7   7   15.40    1.00
   6   7   7   16.90    0.90
   7   7   7   57.49    2.00
   7   7   7   53.59    1.80
   7   7   7   53.89    1.60
   8   7   7    1.20    0.60
   8   7   7    1.10    0.40
   8   7   7    1.20    0.50
   9   7   7   17.90    1.20
   9   7   7   20.70    1.00
   9   7   7   20.00    1.40
  10   7   7   30.80    1.50
  10   7   7   30.90    1.80
  10   7   7   28.60    1.10
  11   7   7   -0.20    0.70
  11   7   7   -0.20    0.30
  11   7   7    0.90    0.60
   7  -8  -7   -0.50    0.80
   7  -8  -7   -1.00    1.10
   6  -8  -7    8.20    1.30
   6  -8  -7    9.60    1.80
  -6   8   7    9.00    0.90
   5  -8  -7    1.90    1.20
  -5   8   7    2.20    0.60
   4  -8  -7   18.60    2.00
   4  -8  -7   19.00    0.60
   4  -8  -7   18.70    0.60
  -4   8   7   20.30    1.10
   3  -8  -7    3.00    0.40
   3  -8  -7    3.60    1.10
  -3   8   7    3.40    0.40
  -3   8   7    4.60    0.70
  -3   8   7    3.10    0.60
   2  -8  -7   41.40    2.40
   2  -8  -7   42.00    1.30
  -2   8   7   38.20    1.50
  -2   8   7   40.90    1.20
  -2   8   7   40.40    1.20
  -2   8   7   40.50    1.50
   1  -8  -7   14.60    1.50
   1  -8  -7   16.30    0.90
  -1   8   7   16.10    0.70
  -1   8   7   17.20    1.00
  -1   8   7   16.80    0.80
  -1   8   7   16.10    1.00
   0  -8  -7   11.20    0.80
   0  -8  -7   14.80    1.50
   0   8   7   12.20    0.70
   0   8   7   11.90    0.60
   0   8   7   11.80    0.90
   0   8   7   11.50    0.90
  -1  -8  -7   66.49    1.80
  -1  -8  -7   59.19    2.40
   1   8   7   62.59    1.60
   1   8   7   61.39    1.40
   1   8   7   63.09    1.90
   1   8   7   62.39    1.90
   1   8   7   65.79    1.70
  -2  -8  -7   -0.60    0.50
   2   8   7   -0.10    0.20
   2   8   7    0.00    0.20
   2   8   7    0.20    0.40
   2   8   7   -0.10    0.40
   2   8   7    0.30    0.40
   3   8   7   54.59    1.70
   3   8   7   49.20    1.70
   3   8   7   50.19    1.70
   4   8   7   77.29    2.20
   4   8   7   78.29    2.20
   4   8   7   79.39    2.10
   5   8   7  107.99    2.60
   5   8   7  107.79    2.80
   5   8   7  113.09    2.90
   6   8   7   13.70    0.90
   6   8   7   14.70    1.10
   6   8   7   15.20    1.20
   7   8   7    0.10    0.50
   7   8   7    0.30    0.40
   7   8   7    0.10    0.50
   8   8   7    2.60    0.80
   8   8   7    2.90    0.70
   8   8   7    2.30    0.50
   9   8   7   11.10    1.20
   9   8   7   10.30    1.00
   9   8   7   11.50    0.90
  10   8   7    1.20    0.50
  10   8   7    0.20    0.60
  10   8   7    0.60    0.80
   6  -9  -7    5.50    1.40
   6  -9  -7    3.10    1.00
   5  -9  -7    2.10    1.10
  -5   9   7    2.90    0.60
   4  -9  -7    0.60    0.20
   4  -9  -7    0.20    0.20
   4  -9  -7    1.10    1.00
  -4   9   7    0.70    0.50
   3  -9  -7    0.00    0.30
   3  -9  -7    0.10    0.90
  -3   9   7   -0.40    0.70
  -3   9   7    0.50    0.40
  -3   9   7    0.10    0.40
   2  -9  -7    0.60    0.90
   2  -9  -7    0.30    0.30
  -2   9   7    0.00    0.40
  -2   9   7    0.20    0.40
  -2   9   7    0.20    0.30
   1  -9  -7   10.70    1.40
   1  -9  -7   11.80    0.80
  -1   9   7   12.40    0.70
  -1   9   7   12.40    1.00
  -1   9   7   11.20    0.70
  -1   9   7   12.90    1.00
   0  -9  -7   22.10    1.70
   0  -9  -7   24.00    1.10
   0   9   7   24.10    1.20
   0   9   7   24.00    1.00
   0   9   7   23.10    1.20
   0   9   7   22.80    0.80
  -1  -9  -7   47.60    2.20
  -1  -9  -7   43.50    1.50
   1   9   7   47.10    1.70
   1   9   7   46.30    1.10
   1   9   7   46.80    1.50
   1   9   7   44.90    1.70
   1   9   7   45.10    1.30
  -2  -9  -7  219.28    5.00
   2   9   7  218.28    3.50
   2   9   7  222.38    4.50
   2   9   7  216.68    4.50
   2   9   7  219.58    4.30
   2   9   7  219.88    3.60
   3   9   7    3.60    0.70
   3   9   7    5.90    0.70
   3   9   7    5.70    0.70
   4   9   7   32.20    1.40
   4   9   7   32.50    1.50
   4   9   7   36.50    1.50
   5   9   7   34.90    1.40
   5   9   7   33.60    1.60
   5   9   7   36.00    1.60
   6   9   7   -0.20    0.50
   6   9   7    0.40    0.40
   6   9   7    0.90    0.60
   7   9   7   45.80    1.70
   7   9   7   49.70    2.00
   7   9   7   45.10    1.90
   8   9   7   20.80    1.40
   8   9   7   22.10    1.60
   8   9   7   21.30    1.20
   9   9   7   35.20    1.80
   9   9   7   40.20    2.00
   9   9   7   34.50    1.50
   6 -10  -7    2.00    1.20
   6 -10  -7    1.50    0.90
   5 -10  -7    3.30    1.00
   5 -10  -7    2.20    1.20
   4 -10  -7   -0.60    0.90
  -4  10   7    0.10    0.50
   3 -10  -7   39.30    1.20
   3 -10  -7   33.20    2.40
  -3  10   7   39.00    1.60
   2 -10  -7   24.60    2.00
   2 -10  -7   20.30    1.00
  -2  10   7   22.80    1.40
  -2  10   7   21.10    1.20
  -2  10   7   21.70    0.90
   1 -10  -7   10.90    0.80
   1 -10  -7   11.40    1.40
  -1  10   7   10.40    0.70
  -1  10   7   11.60    1.00
  -1  10   7   10.10    1.00
   0 -10  -7    3.00    0.50
   0 -10  -7    2.70    0.90
   0  10   7    3.90    0.70
   0  10   7    3.50    0.40
   0  10   7    2.00    0.60
  -1 -10  -7   18.40    1.10
  -1 -10  -7   19.40    1.70
   1  10   7   21.30    1.00
   1  10   7   21.20    1.30
   1  10   7   19.60    0.80
   1  10   7   19.80    1.30
   2  10   7   10.70    0.50
   2  10   7   11.10    1.00
   2  10   7   11.10    1.00
   2  10   7   10.40    0.50
   2  10   7   11.00    0.90
   3  10   7   59.29    2.00
   3  10   7   58.59    1.90
   3  10   7   54.89    2.00
   4  10   7    6.70    0.80
   4  10   7    5.70    0.80
   4  10   7    7.50    0.90
   5  10   7    0.50    0.60
   5  10   7    0.10    0.50
   5  10   7    0.50    0.50
   6  10   7    4.90    0.90
   6  10   7    3.00    0.70
   6  10   7    3.20    0.60
   7  10   7    2.90    0.80
   7  10   7    3.60    0.70
   7  10   7    5.20    0.90
   8  10   7    0.00    0.70
   8  10   7    0.00    0.50
   8  10   7    0.50    0.60
   9  10   7   26.00    1.40
   9  10   7   26.90    1.90
   9  10   7   27.40    1.70
   4 -11  -7    0.10    0.70
   4 -11  -7    0.50    0.90
  -4  11   7    0.60    0.50
   3 -11  -7    3.80    1.20
   3 -11  -7    2.50    0.40
  -3  11   7    5.00    0.80
   2 -11  -7   39.40    1.30
   2 -11  -7   41.20    2.40
  -2  11   7   39.60    1.70
  -2  11   7   36.00    1.30
   1 -11  -7   34.70    1.30
   1 -11  -7   32.20    2.20
  -1  11   7   33.60    1.20
  -1  11   7   34.40    1.70
  -1  11   7   35.50    1.60
   0 -11  -7   72.79    2.90
   0 -11  -7   73.99    2.10
   0  11   7   72.29    2.40
   0  11   7   70.19    2.30
   0  11   7   73.19    1.70
   1  11   7    0.20    0.30
   1  11   7    0.40    0.60
   1  11   7    0.30    0.60
   2  11   7   13.90    0.60
   2  11   7   13.60    1.20
   2  11   7   13.30    0.50
   2  11   7   14.80    1.00
   2  11   7   13.60    1.20
   3  11   7    4.10    0.80
   3  11   7    3.40    0.60
   3  11   7    3.60    0.70
   4  11   7   14.00    1.10
   4  11   7   15.40    1.20
   4  11   7   12.50    1.20
   5  11   7   51.39    2.00
   5  11   7   57.19    2.20
   5  11   7   54.49    2.10
   6  11   7   42.60    1.90
   6  11   7   44.20    1.90
   6  11   7   47.70    2.10
   7  11   7   17.70    1.60
   7  11   7   20.40    1.40
   7  11   7   21.80    1.50
   3 -12  -7   13.30    0.70
   3 -12  -7   11.80    1.70
  -3  12   7   14.80    1.20
   2 -12  -7   41.50    2.60
   2 -12  -7   41.40    1.40
  -2  12   7   43.10    1.80
  -2  12   7   41.20    1.40
   1 -12  -7    4.30    0.60
   1 -12  -7    4.70    1.20
  -1  12   7    4.10    0.50
  -1  12   7    4.70    0.90
  -1  12   7    4.60    0.80
   0 -12  -7    2.30    0.50
   0  12   7    1.30    0.40
   0  12   7    3.00    0.80
   0  12   7    2.50    0.70
   1  12   7   27.30    1.60
   1  12   7   30.80    1.70
   1  12   7   28.90    1.00
   2  12   7    6.20    1.00
   2  12   7    6.70    0.90
   3  12   7   13.40    1.30
   3  12   7   17.10    1.40
   4  12   7   13.40    1.30
   4  12   7   12.90    1.20
   4  12   7   12.40    1.20
   5  12   7   -0.20    0.60
   5  12   7   -0.10    0.60
   5  12   7   -0.50    0.50
   6  12   7    2.90    0.80
   6  12   7    4.00    0.90
   6  12   7    3.40    0.90
   0 -13  -7    0.00    0.40
   0  13   7    0.40    0.70
   1  13   7    1.80    0.70
   1  13   7    1.30    0.40
   1  13   7    1.50    0.70
   2  13   7    1.10    0.70
   2  13   7   -0.30    0.60
   1   6  -8    8.60    1.40
   1   6  -8    9.70    1.00
  -1  -6   8   10.00    1.20
   0   6  -8    7.60    1.40
   0   6  -8    6.20    0.80
   0  -6   8    5.30    0.90
   0  -6   8    8.30    1.20
  -1   6  -8    1.90    1.00
   1  -6   8    0.60    0.70
   1  -6   8    0.60    0.60
  -2   6  -8   11.20    1.50
   2  -6   8   15.90    1.50
   2  -6   8   12.30    1.10
  -3   6  -8   -0.20    0.90
   3  -6   8    0.40    0.60
   3  -6   8    0.60    0.70
  -4   6  -8   46.80    2.60
   4  -6   8   43.50    2.10
   4  -6   8   44.40    2.10
  -5   6  -8   15.10    1.80
   5  -6   8   14.90    1.50
   5  -6   8   12.60    1.20
  -6   6  -8    2.00    1.10
   6  -6   8    1.60    0.80
   6  -6   8    2.20    0.70
   3   5  -8    1.50    0.50
   3   5  -8    3.70    1.30
   3   5  -8    1.10    1.00
   2   5  -8    4.90    1.30
   2   5  -8    4.70    1.20
   2   5  -8    4.20    0.70
   1   5  -8    3.40    1.10
   1   5  -8    0.90    0.90
   1   5  -8    3.30    0.70
  -1  -5   8    3.40    0.80
   0   5  -8   15.80    1.70
   0   5  -8   15.90    1.10
   0  -5   8   16.80    1.20
   0  -5   8   15.70    1.40
  -1   5  -8    3.90    1.10
   1  -5   8    6.50    0.80
   1  -5   8    7.20    1.00
  -2   5  -8    9.10    1.30
   2  -5   8    8.70    0.90
   2  -5   8    9.40    1.10
  -3   5  -8   32.10    2.10
   3  -5   8   36.20    1.80
   3  -5   8   34.10    1.50
   3  -5   8   35.40    1.80
  -4   5  -8   20.50    1.80
   4  -5   8   21.10    1.40
   4  -5   8   25.20    1.50
   4  -5   8   20.90    1.10
  -5   5  -8   12.20    1.60
   5  -5   8   12.20    1.20
   5  -5   8   14.70    1.40
  -6   5  -8    7.40    1.20
   6  -5   8    6.60    0.90
   6  -5   8    7.80    1.00
  -7   5  -8    0.30    0.90
   7  -5   8    0.50    0.70
   7  -5   8   -0.60    0.50
  -8   5  -8   62.39    2.90
   8  -5   8   60.59    2.20
   8  -5   8   63.39    2.50
   4   4  -8    8.10    1.30
   4   4  -8    6.60    1.50
   3   4  -8   17.70    2.10
   3   4  -8   17.30    1.10
   3   4  -8   18.40    1.80
   2   4  -8    1.20    0.50
   2   4  -8    1.50    0.90
   2   4  -8    2.70    1.00
  -2  -4   8    2.40    0.70
   1   4  -8   31.00    1.40
   1   4  -8   31.60    2.00
   1   4  -8   30.20    2.20
  -1  -4   8   27.60    1.50
   0   4  -8   37.30    1.50
   0   4  -8   32.50    2.10
   0   4  -8   37.30    2.30
   0  -4   8   33.10    1.60
  -1   4  -8    3.50    1.00
   1  -4   8    3.20    0.70
   1  -4   8    3.00    0.70
  -2   4  -8   32.50    2.00
   2  -4   8   33.30    1.40
   2  -4   8   32.00    1.60
  -3   4  -8   52.99    2.50
   3  -4   8   52.99    2.00
   3  -4   8   53.59    1.80
   3  -4   8   57.09    2.10
  -4   4  -8    4.60    1.10
   4  -4   8    4.30    0.80
   4  -4   8    4.50    0.80
   4  -4   8    5.50    0.70
  -5   4  -8   15.00    1.50
   5  -4   8   15.10    1.30
   5  -4   8   16.40    1.20
   5  -4   8   16.30    1.00
  -6   4  -8   39.40    2.20
   6  -4   8   36.80    1.60
   6  -4   8   35.30    1.80
  -7   4  -8   61.49    2.70
   7  -4   8   60.99    2.30
   7  -4   8   63.89    2.10
  -8   4  -8   41.40    2.40
   8  -4   8   39.00    2.00
   8  -4   8   38.90    1.70
  -9   4  -8   50.89    2.60
   9  -4   8   47.90    1.80
   9  -4   8   49.90    2.30
   5   3  -8    2.50    1.40
   5   3  -8    1.20    0.90
   4   3  -8    3.70    1.30
   4   3  -8    4.30    0.40
   4   3  -8    3.30    0.30
   4   3  -8    5.30    1.10
   3   3  -8    5.90    0.70
   3   3  -8    5.80    1.10
   3   3  -8    6.50    1.40
   2   3  -8   34.60    2.10
   2   3  -8   34.70    2.40
   2   3  -8   31.90    1.40
  -2  -3   8   37.50    1.70
   1   3  -8    4.40    1.20
   1   3  -8    5.60    1.10
   1   3  -8    5.00    0.70
  -1  -3   8    4.80    0.80
   0   3  -8   22.10    2.00
   0   3  -8   18.80    1.10
   0   3  -8   17.80    1.60
   0  -3   8   18.70    1.20
  -1   3  -8   88.89    3.00
  -1   3  -8   87.69    3.20
  -1   3  -8   83.69    2.40
   1  -3   8   82.89    2.50
   1  -3   8   88.99    2.40
   1  -3   8   83.59    1.70
  -2   3  -8    2.40    0.90
   2  -3   8    3.80    0.70
   2  -3   8    2.70    0.60
  -3   3  -8   69.49    2.60
   3  -3   8   67.09    2.20
   3  -3   8   70.39    2.20
   3  -3   8   71.29    2.00
  -4   3  -8   56.49    2.40
   4  -3   8   56.59    2.00
   4  -3   8   60.39    1.80
   4  -3   8   59.69    2.00
  -5   3  -8   19.70    1.70
   5  -3   8   16.70    1.20
   5  -3   8   18.40    1.00
   5  -3   8   16.20    1.10
  -6   3  -8  128.59    3.80
   6  -3   8  133.09    3.40
   6  -3   8  132.59    3.00
   6  -3   8  129.39    3.10
  -7   3  -8   12.90    1.40
   7  -3   8   15.20    1.30
   7  -3   8   14.10    1.00
   7  -3   8   13.00    1.00
  -8   3  -8   19.80    1.80
   8  -3   8   19.00    1.10
   8  -3   8   19.80    1.50
  -9   3  -8   49.30    2.40
   9  -3   8   48.20    2.20
   9  -3   8   44.70    1.60
 -10   3  -8    2.60    1.00
  10  -3   8    1.90    0.50
  10  -3   8    2.10    0.90
   6   2  -8    5.10    1.50
   5   2  -8    0.00    0.60
   5   2  -8    0.20    1.00
   5   2  -8   -0.20    0.70
   4   2  -8    2.30    1.10
   4   2  -8    2.00    0.40
   4   2  -8    1.70    0.90
   4   2  -8    2.70    0.30
   3   2  -8   39.90    2.10
   3   2  -8   36.20    1.40
   3   2  -8   36.70    2.50
  -3  -2   8   37.20    1.60
   2   2  -8    0.20    0.40
   2   2  -8   -0.20    0.80
   2   2  -8    0.10    0.80
  -2  -2   8   -0.10    0.40
   1   2  -8    0.00    0.40
   1   2  -8    0.20    0.70
   1   2  -8   -0.10    0.70
  -1  -2   8   -0.50    0.40
   0   2  -8    8.00    0.70
   0   2  -8    8.90    1.20
   0   2  -8    7.30    1.30
   0  -2   8    6.80    0.80
   0  -2   8    9.20    0.90
  -1   2  -8   52.59    2.30
  -1   2  -8   46.70    2.30
  -1   2  -8   48.10    1.50
   1  -2   8   45.70    1.10
   1  -2   8   47.70    1.70
   1  -2   8   49.40    1.70
  -2   2  -8    0.50    0.70
  -2   2  -8    0.10    0.60
   2  -2   8    0.90    0.50
   2  -2   8    0.40    0.50
   2  -2   8    1.20    0.10
  -3   2  -8   22.70    1.50
   3  -2   8   23.20    1.30
   3  -2   8   23.90    1.20
   3  -2   8   24.20    1.20
  -4   2  -8   98.99    3.10
   4  -2   8  100.39    2.70
   4  -2   8   99.89    2.60
   4  -2   8  100.39    2.50
  -5   2  -8   30.40    1.80
   5  -2   8   33.20    1.30
   5  -2   8   30.00    1.30
   5  -2   8   31.40    1.50
  -6   2  -8   37.00    1.90
   6  -2   8   39.40    1.50
   6  -2   8   40.20    1.70
   6  -2   8   33.90    1.40
  -7   2  -8  114.69    3.40
   7  -2   8  112.19    2.70
   7  -2   8  111.09    2.70
   7  -2   8  111.09    3.00
  -8   2  -8   18.20    1.60
   8  -2   8   16.70    1.00
   8  -2   8   17.10    1.30
   8  -2   8   17.20    1.10
  -9   2  -8    1.00    0.80
   9  -2   8   -0.50    0.40
   9  -2   8    0.70    0.70
 -10   2  -8   -0.40    0.70
  10  -2   8    0.10    0.30
  10  -2   8    0.00    0.70
   7   1  -8    3.90    1.50
   7   1  -8    3.90    1.00
   6   1  -8   16.60    2.20
   6   1  -8   18.40    1.40
   5   1  -8    9.10    1.30
   5   1  -8    4.70    1.30
   4   1  -8    5.90    1.40
   4   1  -8    5.80    0.50
   4   1  -8    6.00    1.10
   4   1  -8    6.40    0.50
   3   1  -8   29.40    1.20
   3   1  -8   25.20    2.30
   3   1  -8   30.70    1.90
  -3  -1   8   30.30    1.40
   2   1  -8   21.30    2.00
   2   1  -8   20.70    1.70
   2   1  -8   19.70    1.10
  -2  -1   8   20.40    1.20
   1   1  -8   37.70    2.20
   1   1  -8   35.10    1.90
   1   1  -8   37.70    1.40
  -1  -1   8   33.80    1.40
   0   1  -8   58.59    2.40
   0   1  -8   60.99    1.80
   0   1  -8   60.49    2.60
   0  -1   8   58.89    1.90
   0  -1   8   58.29    1.90
  -1   1  -8  185.18    4.70
  -1   1  -8  176.08    3.60
  -1   1  -8  183.78    4.40
   1  -1   8  181.58    3.80
   1  -1   8  184.08    3.80
   1  -1   8  177.98    3.10
  -2   1  -8   64.19    2.40
  -2   1  -8   70.19    2.60
   2  -1   8   69.59    2.00
   2  -1   8   68.69    1.20
   2  -1   8   68.49    2.00
  -3   1  -8    3.60    0.90
   3  -1   8    5.00    0.70
   3  -1   8    4.80    0.70
   3  -1   8    3.90    0.60
  -4   1  -8  239.68    5.20
   4  -1   8  238.48    4.60
   4  -1   8  235.08    4.50
   4  -1   8  237.58    4.70
  -5   1  -8  181.68    4.30
   5  -1   8  185.58    3.40
   5  -1   8  180.58    3.90
   5  -1   8  174.68    3.60
   5  -1   8  182.18    3.70
  -6   1  -8   23.50    1.50
   6  -1   8   21.90    1.30
   6  -1   8   21.80    1.10
   6  -1   8   24.00    1.10
   6  -1   8   23.60    0.90
  -7   1  -8    6.60    1.00
   7  -1   8    4.60    0.70
   7  -1   8    6.50    0.60
   7  -1   8    6.10    0.70
  -8   1  -8    7.30    1.10
   8  -1   8    8.40    0.90
   8  -1   8    7.20    0.60
   8  -1   8    7.40    1.00
  -9   1  -8    6.10    1.00
   9  -1   8    6.90    0.80
   9  -1   8    4.90    0.90
   9  -1   8    6.70    0.60
 -10   1  -8    9.90    1.30
  10  -1   8   10.10    0.70
  10  -1   8    9.30    1.20
  10  -1   8   11.50    1.00
 -11   1  -8   23.60    1.80
  11  -1   8   25.60    1.70
  11  -1   8   24.50    0.80
   7   0  -8   -0.10    0.70
   7   0  -8   -0.50    1.30
   6   0  -8    0.90    1.20
   6   0  -8    1.10    0.70
   5   0  -8   20.20    2.20
   4   0  -8   17.40    0.70
   4   0  -8   18.40    2.10
   4   0  -8   14.80    1.40
   4   0  -8   17.80    0.60
   3   0  -8    0.50    0.80
   3   0  -8    1.30    0.90
   3   0  -8    0.70    0.40
  -3   0   8    0.00    0.40
   2   0  -8    4.00    1.10
   2   0  -8    5.20    0.60
   2   0  -8    5.50    1.00
  -2   0   8    4.20    0.60
   1   0  -8  118.59    2.70
   1   0  -8  121.59    3.50
   1   0  -8  117.99    3.80
  -1   0   8  121.19    2.90
   0   0  -8   54.29    1.60
   0   0  -8   55.89    2.50
   0   0  -8   52.19    2.20
   0   0   8   54.89    1.80
   0   0   8   55.89    1.70
  -1   0  -8    0.70    0.70
  -1   0  -8   -0.70    0.70
  -1   0  -8    0.30    0.30
   1   0   8    0.30    0.20
   1   0   8    0.60    0.40
   1   0   8    0.50    0.40
  -2   0  -8  142.29    3.60
  -2   0  -8  142.09    3.90
   2   0   8  144.29    3.10
   2   0   8  140.99    3.10
  -3   0  -8    3.70    0.80
  -3   0  -8    2.20    0.70
   3   0   8    2.90    0.50
   3   0   8    4.50    0.60
   3   0   8    3.30    0.50
  -4   0  -8   19.60    1.40
   4   0   8   19.70    1.00
   4   0   8   20.50    1.00
   4   0   8   18.30    1.00
  -5   0  -8  117.09    3.20
   5   0   8  118.29    2.40
   5   0   8  117.39    2.70
   5   0   8  115.29    2.60
   5   0   8  114.79    2.80
  -6   0  -8    1.50    0.70
   6   0   8    0.20    0.30
   6   0   8    0.30    0.50
   6   0   8    0.70    0.40
   6   0   8    0.40    0.30
  -7   0  -8   12.60    1.20
   7   0   8   10.30    1.00
   7   0   8   11.60    0.90
   7   0   8   10.40    0.70
  -8   0  -8    1.50    0.70
   8   0   8    1.20    0.30
   8   0   8    1.80    0.60
   8   0   8    2.40    0.70
  -9   0  -8    3.80    0.90
   9   0   8    4.50    0.70
   9   0   8    4.30    0.50
   9   0   8    3.60    0.80
 -10   0  -8    6.40    1.00
  10   0   8    5.90    0.50
  10   0   8    5.10    0.90
  10   0   8    5.80    0.80
 -11   0  -8   41.90    2.00
  11   0   8   35.70    1.90
  11   0   8   32.30    1.60
   7  -1  -8    2.80    1.50
   7  -1  -8    2.70    0.90
   6  -1  -8    2.90    1.40
   5  -1  -8    3.00    1.20
   4  -1  -8   16.60    0.70
   4  -1  -8   16.70    0.60
   4  -1  -8   20.40    2.10
   4  -1  -8   16.70    1.50
   3  -1  -8   90.89    2.20
   3  -1  -8  107.29    3.20
   3  -1  -8  104.59    3.90
   3  -1  -8   98.29    2.30
  -3   1   8  103.39    2.60
   2  -1  -8    1.40    0.40
   2  -1  -8    2.70    0.80
   2  -1  -8    1.40    0.90
  -2   1   8    1.00    0.40
   1  -1  -8    1.70    0.90
   1  -1  -8    2.40    0.80
   1  -1  -8    2.50    0.50
  -1   1   8    1.90    0.50
  -1   1   8    2.60    0.60
   0  -1  -8   15.30    1.50
   0  -1  -8   17.60    0.90
   0  -1  -8   16.20    1.30
   0   1   8   16.60    1.00
   0   1   8   17.30    0.90
   0   1   8   16.10    0.70
  -1  -1  -8   18.80    1.30
  -1  -1  -8   16.00    1.50
  -1  -1  -8   19.50    0.90
   1   1   8   19.80    0.60
   1   1   8   19.60    1.00
   1   1   8   19.00    1.00
  -2  -1  -8   63.29    2.50
  -2  -1  -8   60.29    1.60
  -2  -1  -8   62.49    2.20
   2   1   8   61.59    1.80
   2   1   8   60.39    1.70
  -3  -1  -8  572.94    9.90
  -3  -1  -8  544.45   10.20
   3   1   8  569.54    9.30
   3   1   8  574.14    9.20
   3   1   8  557.04    9.20
  -4  -1  -8   89.09    2.70
   4   1   8   92.89    2.10
   4   1   8   92.49    2.00
   4   1   8   93.39    2.30
   4   1   8   87.19    2.20
  -5  -1  -8   28.30    1.50
   5   1   8   27.20    1.00
   5   1   8   28.30    1.20
   5   1   8   25.80    1.00
   5   1   8   26.10    1.20
  -6  -1  -8   63.69    2.20
   6   1   8   63.79    1.90
   6   1   8   63.69    1.60
   6   1   8   67.39    1.60
   6   1   8   65.09    1.90
  -7  -1  -8   31.40    1.60
   7   1   8   30.90    1.40
   7   1   8   32.80    1.40
   7   1   8   31.70    1.00
   7   1   8   33.20    1.00
  -8  -1  -8   27.90    1.50
   8   1   8   27.70    0.90
   8   1   8   25.50    1.40
   8   1   8   26.50    1.30
  -9  -1  -8   52.39    2.00
   9   1   8   49.50    1.20
   9   1   8   53.89    1.90
   9   1   8   50.99    2.00
 -10  -1  -8    5.30    0.90
  10   1   8    6.10    0.90
  10   1   8    6.00    0.40
  10   1   8    6.30    1.00
  11   1   8   10.10    1.10
  11   1   8    8.40    1.10
   8  -2  -8    2.40    1.70
   8  -2  -8    1.20    1.40
   8  -2  -8    2.50    1.00
   7  -2  -8    2.00    0.90
   7  -2  -8    3.50    1.50
   7  -2  -8    4.50    1.60
   6  -2  -8   31.40    2.90
   5  -2  -8   53.49    3.20
   4  -2  -8    5.80    1.40
   4  -2  -8    6.00    0.40
   4  -2  -8    5.50    0.50
   3  -2  -8   14.00    1.30
   3  -2  -8   15.60    0.60
   3  -2  -8   15.20    0.90
   3  -2  -8   11.70    1.60
  -3   2   8   15.70    1.00
   2  -2  -8   45.80    2.50
   2  -2  -8   46.80    2.10
   2  -2  -8   50.19    1.50
  -2   2   8   48.40    1.70
  -2   2   8   49.70    1.60
   1  -2  -8   12.20    0.80
   1  -2  -8    8.70    1.00
   1  -2  -8   11.50    1.50
  -1   2   8   10.00    0.80
  -1   2   8   10.10    0.80
   0  -2  -8   60.49    2.60
   0  -2  -8   64.49    1.70
   0  -2  -8   59.99    2.20
   0   2   8   61.99    1.40
   0   2   8   63.59    1.80
   0   2   8   60.69    1.80
  -1  -2  -8  170.48    4.50
  -1  -2  -8  168.98    4.00
  -1  -2  -8  172.98    3.40
   1   2   8  172.08    3.40
   1   2   8  174.28    2.90
   1   2   8  173.08    3.50
  -2  -2  -8   32.10    1.60
  -2  -2  -8   27.80    1.00
  -2  -2  -8   28.70    1.80
   2   2   8   29.40    1.10
   2   2   8   29.00    1.10
   2   2   8   32.10    1.10
   2   2   8   28.60    1.20
  -3  -2  -8  333.27    6.70
  -3  -2  -8  336.57    6.40
  -3  -2  -8  326.37    6.70
   3   2   8  328.97    5.80
   3   2   8  334.07    5.70
   3   2   8  335.87    5.90
   3   2   8  344.77    5.80
  -4  -2  -8  184.58    4.10
   4   2   8  191.08    3.70
   4   2   8  188.28    3.80
   4   2   8  188.88    3.60
   4   2   8  193.08    3.60
  -5  -2  -8   63.99    2.10
   5   2   8   62.89    1.80
   5   2   8   65.39    1.90
   5   2   8   64.79    1.60
   5   2   8   63.79    1.60
  -6  -2  -8    0.90    0.50
   6   2   8    1.90    0.40
   6   2   8    1.60    0.30
   6   2   8    1.80    0.50
   6   2   8    1.70    0.50
  -7  -2  -8    2.50    0.70
   7   2   8    3.40    0.40
   7   2   8    2.80    0.60
   7   2   8    4.10    0.60
   7   2   8    3.90    0.50
  -8  -2  -8    3.20    0.70
   8   2   8    3.70    0.70
   8   2   8    4.10    0.50
   8   2   8    4.10    0.40
   8   2   8    3.10    0.70
  -9  -2  -8   22.70    1.40
   9   2   8   23.20    1.30
   9   2   8   24.90    1.40
   9   2   8   26.80    0.70
  10   2   8   44.50    1.80
  10   2   8   43.80    1.90
  11   2   8    0.30    0.60
  11   2   8   -0.20    0.60
  12   2   8    1.00    0.70
  12   2   8    1.10    0.80
   8  -3  -8   -1.20    1.20
   8  -3  -8   -0.20    0.80
   7  -3  -8   -0.60    0.60
   7  -3  -8    0.50    1.30
   6  -3  -8    6.60    1.70
   6  -3  -8    5.50    1.70
   5  -3  -8   61.39    3.40
   5  -3  -8   59.49    3.40
   4  -3  -8    4.10    1.40
   4  -3  -8    4.30    0.30
   4  -3  -8    4.30    0.40
   4  -3  -8    6.20    1.50
  -4   3   8    4.80    0.80
   3  -3  -8    0.60    1.00
   3  -3  -8   -1.20    0.80
   3  -3  -8    0.00    0.30
   3  -3  -8   -0.20    0.20
  -3   3   8    0.00    0.40
  -3   3   8    0.10    0.40
   2  -3  -8   25.30    1.60
   2  -3  -8   26.30    1.10
   2  -3  -8   28.70    2.20
   2  -3  -8   25.40    2.20
  -2   3   8   25.60    1.10
  -2   3   8   23.30    1.10
   1  -3  -8    1.90    1.00
   1  -3  -8    4.60    0.60
   1  -3  -8    3.10    0.70
   1  -3  -8    4.40    1.10
  -1   3   8    4.90    0.60
  -1   3   8    3.70    0.50
   0  -3  -8   12.30    1.40
   0  -3  -8   11.50    1.40
   0  -3  -8   11.40    0.80
   0  -3  -8   10.70    1.10
   0   3   8   11.50    0.80
   0   3   8   12.40    0.60
   0   3   8   11.60    0.80
  -1  -3  -8  667.53   12.20
  -1  -3  -8  680.83   10.80
  -1  -3  -8  676.63   11.50
  -1  -3  -8  669.93   12.20
   1   3   8  681.13   10.80
   1   3   8  662.73   10.90
   1   3   8  666.73   10.20
   1   3   8  664.73   10.80
   1   3   8  671.23   10.30
  -2  -3  -8   13.80    0.70
  -2  -3  -8   14.90    1.20
  -2  -3  -8   16.50    1.50
   2   3   8   12.20    0.80
   2   3   8   12.70    0.80
   2   3   8   13.70    0.80
   2   3   8   15.60    0.70
  -3  -3  -8   16.70    1.30
  -3  -3  -8   17.30    1.20
   3   3   8   15.80    0.80
   3   3   8   15.60    0.80
   3   3   8   16.00    0.90
   3   3   8   14.90    0.80
  -4  -3  -8    6.40    0.80
   4   3   8    7.20    0.60
   4   3   8    6.90    0.70
   4   3   8    6.60    0.60
   4   3   8    7.70    0.60
  -5  -3  -8   31.40    1.40
   5   3   8   31.90    1.10
   5   3   8   32.60    1.30
   5   3   8   29.80    1.20
   5   3   8   30.50    1.00
  -6  -3  -8   76.69    2.30
   6   3   8   79.69    2.20
   6   3   8   78.29    2.10
   6   3   8   77.09    1.70
   6   3   8   79.99    1.90
  -7  -3  -8  127.69    3.10
   7   3   8  129.89    2.50
   7   3   8  128.19    3.10
   7   3   8  131.49    3.00
   7   3   8  133.09    2.70
  -8  -3  -8   27.20    1.40
   8   3   8   26.30    1.30
   8   3   8   27.10    0.80
   8   3   8   27.60    1.00
   8   3   8   27.10    1.40
  -9  -3  -8   15.80    1.30
   9   3   8   14.90    1.20
   9   3   8   15.30    1.20
   9   3   8   15.50    0.60
  10   3   8    3.60    0.80
  10   3   8    4.30    0.80
  11   3   8    4.30    0.90
  11   3   8    5.10    0.90
  12   3   8    0.70    0.70
  12   3   8   -0.70    0.70
   8  -4  -8    2.80    1.00
   8  -4  -8    2.30    1.50
  -8   4   8    1.90    0.70
   7  -4  -8   90.99    4.30
   7  -4  -8   92.99    3.40
  -7   4   8   95.49    2.60
   6  -4  -8   -1.70    1.10
   5  -4  -8   27.90    2.60
  -5   4   8   24.20    1.30
   4  -4  -8   57.49    1.30
   4  -4  -8   56.99    1.20
   4  -4  -8   58.79    3.20
  -4   4   8   58.79    2.50
  -4   4   8   55.69    1.80
   3  -4  -8   -1.20    0.90
   3  -4  -8   -0.20    0.20
   3  -4  -8    0.20    0.30
  -3   4   8    0.30    0.40
  -3   4   8   -0.60    0.40
   2  -4  -8  129.59    2.70
   2  -4  -8  121.99    4.20
  -2   4   8  125.69    2.90
  -2   4   8  122.59    2.80
  -2   4   8  127.89    2.90
   1  -4  -8  255.87    4.70
   1  -4  -8  258.77    5.40
   1  -4  -8  247.68    6.20
  -1   4   8  252.17    4.80
  -1   4   8  258.77    4.80
  -1   4   8  248.98    4.70
   0  -4  -8   52.59    2.50
   0  -4  -8   52.89    1.60
   0  -4  -8   52.69    2.00
   0   4   8   52.89    1.20
   0   4   8   53.29    1.60
   0   4   8   49.99    1.50
   0   4   8   50.99    1.30
   0   4   8   50.59    1.60
  -1  -4  -8   36.20    2.10
  -1  -4  -8   34.80    1.60
  -1  -4  -8   34.70    1.20
   1   4   8   33.70    1.20
   1   4   8   35.00    0.90
   1   4   8   35.20    1.00
   1   4   8   34.00    1.20
   1   4   8   36.50    1.30
   1   4   8   34.20    0.80
  -2  -4  -8   68.39    2.10
  -2  -4  -8   67.69    1.70
  -2  -4  -8   66.59    2.50
   2   4   8   67.99    1.70
   2   4   8   66.59    1.50
   2   4   8   67.89    1.80
   2   4   8   64.99    1.80
  -3  -4  -8   25.50    1.60
  -3  -4  -8   23.60    1.30
   3   4   8   24.50    0.90
   3   4   8   23.90    1.00
   3   4   8   23.60    1.10
   3   4   8   25.10    1.00
  -4  -4  -8   82.39    2.30
   4   4   8   80.69    1.90
   4   4   8   79.69    1.90
   4   4   8   81.19    2.10
   4   4   8   81.49    2.00
  -5  -4  -8  149.29    3.30
   5   4   8  149.39    3.00
   5   4   8  150.18    3.30
   5   4   8  147.49    3.00
   5   4   8  150.68    2.90
  -6  -4  -8   49.10    1.70
   6   4   8   47.80    1.40
   6   4   8   47.50    1.50
   6   4   8   45.10    1.60
   6   4   8   46.00    1.30
  -7  -4  -8   30.40    1.30
   7   4   8   28.60    0.90
   7   4   8   29.40    1.20
   7   4   8   30.90    1.40
   7   4   8   31.30    1.20
  -8  -4  -8  134.89    3.30
   8   4   8  139.49    3.30
   8   4   8  137.89    2.90
   8   4   8  141.19    3.40
   8   4   8  143.29    2.60
   9   4   8    7.70    0.50
   9   4   8    7.40    0.70
   9   4   8    7.70    0.90
   9   4   8    6.20    0.90
  10   4   8    2.90    0.80
  10   4   8    2.70    0.20
  10   4   8    2.20    0.80
  11   4   8    4.20    0.90
  11   4   8    2.90    0.80
  12   4   8    0.10    0.70
  12   4   8    0.60    0.70
   7  -5  -8   23.20    2.50
   7  -5  -8   21.30    1.90
  -7   5   8   23.80    1.30
  -7   5   8   25.30    1.40
   6  -5  -8    9.60    1.80
  -6   5   8   10.80    1.00
  -6   5   8   11.80    1.00
   5  -5  -8    0.60    1.20
  -5   5   8    1.10    0.50
  -5   5   8    0.20    0.50
   4  -5  -8   56.29    1.30
   4  -5  -8   51.29    3.00
   4  -5  -8   54.99    1.20
  -4   5   8   54.39    1.80
  -4   5   8   56.29    1.80
   3  -5  -8    1.40    1.10
   3  -5  -8    0.80    0.20
   3  -5  -8    0.70    0.30
  -3   5   8    0.50    0.40
  -3   5   8    1.00    0.40
  -3   5   8    1.40    0.50
   2  -5  -8    2.90    1.10
   2  -5  -8    3.80    0.50
  -2   5   8    3.70    0.60
  -2   5   8    4.30    0.60
  -2   5   8    4.50    0.60
   1  -5  -8  261.27    4.80
   1  -5  -8  263.97    6.40
  -1   5   8  256.77    4.80
  -1   5   8  262.57    4.30
  -1   5   8  245.78    4.80
  -1   5   8  261.77    4.90
   0  -5  -8   -0.10    0.30
   0  -5  -8   -1.60    0.70
   0   5   8    0.00    0.20
   0   5   8   -0.10    0.30
   0   5   8    0.20    0.30
   0   5   8    0.00    0.30
   0   5   8   -0.20    0.40
   0   5   8    0.00    0.20
  -1  -5  -8   80.89    2.40
  -1  -5  -8   83.59    2.10
  -1  -5  -8   87.79    3.10
   1   5   8   84.69    1.60
   1   5   8   84.99    2.10
   1   5   8   84.89    1.70
   1   5   8   80.49    1.50
   1   5   8   81.29    2.10
   1   5   8   80.89    2.10
  -2  -5  -8   57.29    2.40
  -2  -5  -8   52.49    1.50
  -2  -5  -8   55.09    1.90
   2   5   8   55.09    1.60
   2   5   8   52.69    1.60
   2   5   8   53.79    1.60
   2   5   8   52.89    1.20
  -3  -5  -8    8.30    1.00
  -3  -5  -8    8.10    0.80
   3   5   8    9.60    0.70
   3   5   8    8.10    0.60
   3   5   8    8.00    0.50
   3   5   8    8.70    0.70
  -4  -5  -8    7.50    0.80
   4   5   8    6.80    0.70
   4   5   8    8.20    0.70
   4   5   8    7.90    0.60
   4   5   8    8.40    0.60
  -5  -5  -8  116.29    2.70
   5   5   8  118.99    2.80
   5   5   8  114.39    2.40
   5   5   8  110.99    2.40
   5   5   8  111.09    2.60
  -6  -5  -8  108.49    2.50
   6   5   8  106.69    2.40
   6   5   8  107.29    2.50
   6   5   8  106.09    2.70
   6   5   8  108.89    2.30
  -7  -5  -8    0.40    0.50
   7   5   8    0.20    0.40
   7   5   8    0.10    0.20
   7   5   8    0.30    0.40
   7   5   8    0.30    0.50
   8   5   8    4.60    0.70
   8   5   8    4.20    0.70
   8   5   8    4.80    0.60
   8   5   8    4.90    0.50
   9   5   8   24.20    1.50
   9   5   8   23.50    1.30
   9   5   8   22.70    1.10
   9   5   8   23.30    0.80
  10   5   8    2.80    0.80
  10   5   8    4.30    0.40
  10   5   8    3.30    0.80
  11   5   8    1.60    0.70
  11   5   8    1.00    0.70
   7  -6  -8    2.60    1.00
   7  -6  -8    0.10    1.30
  -7   6   8    0.90    0.60
   6  -6  -8    4.00    1.50
  -6   6   8    5.50    0.80
  -6   6   8    6.20    0.80
   5  -6  -8    5.80    1.50
  -5   6   8    5.50    0.70
  -5   6   8    5.60    0.80
   4  -6  -8   33.40    0.80
   4  -6  -8   32.70    0.90
   4  -6  -8   34.40    2.60
  -4   6   8   33.80    1.30
  -4   6   8   34.50    1.40
   3  -6  -8  460.95    7.60
   3  -6  -8  472.85   10.10
  -3   6   8  464.25    8.10
  -3   6   8  456.15    7.80
  -3   6   8  464.65    8.00
   2  -6  -8    2.40    1.10
   2  -6  -8    1.80    0.40
  -2   6   8    2.00    0.40
  -2   6   8    0.80    0.50
  -2   6   8    1.90    0.50
  -2   6   8    1.50    0.30
   1  -6  -8   12.80    0.90
   1  -6  -8   12.70    1.60
  -1   6   8   12.90    0.90
  -1   6   8   12.80    0.90
  -1   6   8   11.10    0.60
  -1   6   8   12.30    0.80
   0  -6  -8   19.30    1.80
   0  -6  -8   19.20    1.00
   0   6   8   17.20    0.90
   0   6   8   19.70    0.90
   0   6   8   21.70    1.10
   0   6   8   18.40    0.70
   0   6   8   18.90    1.00
  -1  -6  -8   14.10    1.50
  -1  -6  -8   12.80    0.80
   1   6   8   13.20    0.80
   1   6   8   13.50    0.50
   1   6   8   12.80    0.60
   1   6   8   11.90    0.90
   1   6   8   13.30    0.80
  -2  -6  -8   97.29    3.10
   2   6   8   95.99    1.70
   2   6   8   92.99    2.30
   2   6   8   97.29    2.30
   2   6   8   96.69    2.30
  -3  -6  -8  144.89    3.70
   3   6   8  142.19    3.10
   3   6   8  142.29    3.10
   3   6   8  144.79    3.00
   3   6   8  142.29    2.50
  -4  -6  -8   11.70    0.90
   4   6   8   11.60    0.90
   4   6   8   12.30    0.80
   4   6   8   13.70    0.90
   4   6   8   12.70    0.60
  -5  -6  -8   73.29    1.90
   5   6   8   72.19    1.80
   5   6   8   72.49    2.10
   5   6   8   73.89    2.00
   5   6   8   71.29    1.70
  -6  -6  -8   75.29    2.10
   6   6   8   76.29    1.80
   6   6   8   73.49    1.90
   6   6   8   75.49    2.30
   6   6   8   74.59    2.00
   7   6   8    0.50    0.40
   7   6   8    0.00    0.50
   7   6   8    0.30    0.30
   7   6   8    0.40    0.40
   8   6   8    0.20    0.30
   8   6   8   -0.30    0.40
   8   6   8   -0.30    0.40
   8   6   8    0.30    0.60
   9   6   8    1.40    0.40
   9   6   8    1.50    0.60
   9   6   8    0.30    0.60
   9   6   8    1.10    0.50
  10   6   8    1.40    0.70
  10   6   8    1.90    0.40
  10   6   8    2.80    0.60
  11   6   8   22.50    1.70
  11   6   8   20.70    0.80
   7  -7  -8    8.20    1.40
   7  -7  -8    7.00    1.80
   6  -7  -8   15.60    2.20
  -6   7   8   15.60    1.10
   5  -7  -8  111.69    4.50
  -5   7   8  109.59    2.70
   4  -7  -8   27.90    0.80
   4  -7  -8   30.50    0.80
   4  -7  -8   32.50    2.60
  -4   7   8   30.40    1.20
  -4   7   8   29.90    1.30
   3  -7  -8   52.99    1.50
   3  -7  -8   56.29    3.00
  -3   7   8   52.19    1.80
  -3   7   8   56.69    1.80
  -3   7   8   56.59    1.50
  -3   7   8   55.19    1.60
   2  -7  -8   44.70    1.50
   2  -7  -8   47.40    2.70
  -2   7   8   47.60    1.70
  -2   7   8   47.20    1.50
  -2   7   8   45.50    1.60
  -2   7   8   47.20    1.30
   1  -7  -8  112.49    2.60
   1  -7  -8  109.29    3.90
  -1   7   8  111.29    2.50
  -1   7   8  112.89    2.20
  -1   7   8  112.79    2.70
  -1   7   8  112.79    2.70
   0  -7  -8   54.69    1.70
   0  -7  -8   54.49    2.60
   0   7   8   53.89    1.30
   0   7   8   54.69    1.70
   0   7   8   52.69    1.70
   0   7   8   53.49    1.60
  -1  -7  -8    3.30    0.90
  -1  -7  -8    2.90    0.50
   1   7   8    2.80    0.50
   1   7   8    3.30    0.30
   1   7   8    2.90    0.50
   1   7   8    3.00    0.50
   1   7   8    2.50    0.40
  -2  -7  -8   47.30    2.10
   2   7   8   46.30    0.90
   2   7   8   45.00    1.50
   2   7   8   45.50    1.60
   2   7   8   46.20    0.90
   2   7   8   47.00    1.50
   3   7   8  153.08    3.30
   3   7   8  154.88    3.20
   3   7   8  145.39    3.30
   4   7   8   84.49    2.10
   4   7   8   88.19    2.30
   4   7   8   86.59    2.30
   5   7   8   21.40    1.00
   5   7   8   23.00    1.20
   5   7   8   22.70    1.20
   6   7   8    1.10    0.50
   6   7   8    1.40    0.60
   6   7   8    1.90    0.40
   7   7   8    8.10    0.90
   7   7   8    8.80    0.70
   7   7   8    7.40    0.80
   8   7   8   27.10    1.10
   8   7   8   25.00    1.50
   8   7   8   29.00    1.40
   9   7   8   41.50    1.70
   9   7   8   40.90    1.90
   9   7   8   39.40    1.30
  10   7   8   16.80    0.90
  10   7   8   16.00    1.50
  10   7   8   16.30    1.20
  11   7   8    4.80    1.00
  11   7   8    4.10    0.50
  11   7   8    3.00    0.90
   6  -8  -8   27.50    2.80
   6  -8  -8   22.80    2.00
  -6   8   8   22.50    1.30
   5  -8  -8  226.78    6.60
  -5   8   8  228.18    4.60
   4  -8  -8    2.70    0.30
   4  -8  -8    3.20    1.30
   4  -8  -8    3.00    0.30
  -4   8   8    2.50    0.60
   3  -8  -8   25.70    1.00
   3  -8  -8   22.00    2.20
  -3   8   8   26.60    1.00
  -3   8   8   25.60    1.30
  -3   8   8   22.10    1.30
  -3   8   8   25.60    1.30
   2  -8  -8    0.50    0.40
   2  -8  -8    0.40    1.00
  -2   8   8    0.60    0.30
  -2   8   8    0.90    0.50
  -2   8   8    1.40    0.40
  -2   8   8    0.50    0.50
   1  -8  -8    8.10    1.40
   1  -8  -8    8.20    0.70
  -1   8   8    9.50    0.90
  -1   8   8   10.70    0.90
  -1   8   8    8.40    0.70
  -1   8   8    9.60    0.60
   0  -8  -8   85.79    2.20
   0  -8  -8   82.59    3.20
   0   8   8   80.19    2.20
   0   8   8   80.69    2.10
   0   8   8   81.69    1.70
   0   8   8   80.49    2.30
  -1  -8  -8  129.69    2.90
  -1  -8  -8  124.99    3.80
   1   8   8  125.19    2.50
   1   8   8  126.49    2.30
   1   8   8  124.19    3.00
   1   8   8  130.99    3.00
   1   8   8  126.09    2.80
  -2  -8  -8    6.50    1.10
   2   8   8    5.90    0.30
   2   8   8    6.60    0.70
   2   8   8    5.30    0.70
   2   8   8    6.20    0.30
   2   8   8    5.00    0.70
   3   8   8   63.59    2.00
   3   8   8   60.19    1.90
   3   8   8   60.99    1.90
   4   8   8    3.90    0.70
   4   8   8    3.70    0.60
   4   8   8    3.20    0.60
   5   8   8   14.80    1.00
   5   8   8   13.40    0.90
   5   8   8   12.90    1.00
   6   8   8   22.30    1.30
   6   8   8   21.20    1.30
   6   8   8   19.90    1.00
   7   8   8    0.20    0.40
   7   8   8    0.30    0.60
   7   8   8    0.20    0.50
   8   8   8    1.40    0.40
   8   8   8    1.70    0.70
   8   8   8    1.50    0.60
   9   8   8   25.20    1.20
   9   8   8   23.00    1.40
   9   8   8   26.90    1.70
  10   8   8   13.00    0.90
  10   8   8   14.30    1.20
  10   8   8   11.80    1.40
   6  -9  -8    1.40    0.90
   6  -9  -8   -0.60    1.20
   5  -9  -8   22.10    2.40
  -5   9   8   22.20    1.30
   4  -9  -8   19.00    2.10
   4  -9  -8   22.10    0.70
   4  -9  -8   21.50    0.60
  -4   9   8   22.60    1.30
   3  -9  -8    2.70    1.10
   3  -9  -8    1.50    0.40
  -3   9   8    1.30    0.40
  -3   9   8    1.90    0.60
   2  -9  -8    2.00    0.50
   2  -9  -8    2.90    1.10
  -2   9   8    2.50    0.60
  -2   9   8    4.00    0.70
  -2   9   8    2.00    0.40
   1  -9  -8    0.10    0.40
   1  -9  -8   -0.50    0.80
  -1   9   8    0.20    0.30
  -1   9   8   -1.10    0.40
  -1   9   8    0.60    0.40
  -1   9   8   -0.40    0.40
   0  -9  -8    0.40    0.80
   0  -9  -8    1.90    0.50
   0   9   8    0.70    0.50
   0   9   8    2.00    0.30
   0   9   8    1.30    0.40
   0   9   8    1.10    0.50
  -1  -9  -8   15.70    1.00
  -1  -9  -8   14.20    1.50
   1   9   8   13.70    1.10
   1   9   8   14.30    1.00
   1   9   8   14.40    0.80
   1   9   8   14.10    0.90
   1   9   8   14.10    0.60
   2   9   8   17.80    0.50
   2   9   8   19.30    1.10
   2   9   8   17.50    1.10
   2   9   8   18.50    0.60
   2   9   8   19.00    1.20
   3   9   8   18.90    1.10
   3   9   8   18.00    1.10
   3   9   8   19.10    1.20
   4   9   8   13.80    1.10
   4   9   8   14.10    1.00
   4   9   8   15.70    1.10
   5   9   8    0.60    0.40
   5   9   8    0.50    0.50
   5   9   8    0.30    0.50
   6   9   8   31.90    1.60
   6   9   8   29.70    1.40
   6   9   8   32.60    1.60
   7   9   8   32.10    1.70
   7   9   8   28.20    1.30
   7   9   8   29.40    1.50
   8   9   8    3.90    0.90
   8   9   8    2.20    0.70
   8   9   8    3.20    0.60
   9   9   8    1.20    0.70
   9   9   8    1.50    0.70
   9   9   8    1.80    0.50
   5 -10  -8    1.60    1.20
   5 -10  -8    0.10    0.80
  -5  10   8    0.70    0.50
   4 -10  -8    3.10    1.20
   4 -10  -8    4.20    0.30
  -4  10   8    5.30    0.80
   3 -10  -8    4.90    0.50
   3 -10  -8    5.90    1.40
  -3  10   8    6.00    0.60
  -3  10   8    5.50    0.80
   2 -10  -8    3.30    0.50
   2 -10  -8    3.80    1.20
  -2  10   8    3.20    0.70
  -2  10   8    2.70    0.70
  -2  10   8    4.00    0.50
   1 -10  -8   15.70    1.80
   1 -10  -8   14.40    1.00
  -1  10   8   14.30    1.10
  -1  10   8   14.30    1.10
  -1  10   8   15.20    0.80
   0 -10  -8    1.00    0.80
   0 -10  -8    0.00    0.40
   0  10   8    0.20    0.30
   0  10   8    0.60    0.50
   0  10   8   -0.50    0.40
   0  10   8    0.10    0.50
  -1 -10  -8   10.20    1.40
   1  10   8   10.80    0.80
   1  10   8    8.40    0.90
   1  10   8   10.20    0.60
   1  10   8   10.20    1.00
   2  10   8   55.79    1.80
   2  10   8   55.69    2.00
   2  10   8   57.49    2.00
   2  10   8   54.99    1.10
   3  10   8   31.70    1.40
   3  10   8   32.90    1.60
   3  10   8   28.00    1.40
   4  10   8   24.90    1.40
   4  10   8   25.50    1.40
   4  10   8   26.90    1.50
   5  10   8    0.50    0.50
   5  10   8    1.50    0.60
   5  10   8    0.80    0.60
   6  10   8   -0.10    0.40
   6  10   8    0.20    0.60
   6  10   8    0.40    0.60
   7  10   8   18.00    1.40
   7  10   8   16.70    1.40
   7  10   8   19.10    1.20
   8  10   8    5.40    1.00
   8  10   8    5.20    0.90
   8  10   8    5.00    0.80
   4 -11  -8    1.20    1.10
  -4  11   8    2.00    0.70
   3 -11  -8    4.20    0.50
   3 -11  -8    2.70    1.10
  -3  11   8    3.00    0.70
  -3  11   8    4.60    0.60
   2 -11  -8    0.60    0.40
   2 -11  -8   -0.10    0.90
  -2  11   8    0.00    0.30
  -2  11   8    1.40    0.60
   1 -11  -8   10.90    0.90
   1 -11  -8    8.40    1.40
  -1  11   8   11.30    1.20
  -1  11   8    9.40    1.00
  -1  11   8   11.20    0.80
   0 -11  -8   -0.20    0.40
   0 -11  -8   -0.10    0.90
   0  11   8    1.10    0.30
   0  11   8    0.50    0.60
   0  11   8    1.10    0.70
   1  11   8   42.90    1.80
   1  11   8   44.20    1.20
   1  11   8   46.40    1.90
   2  11   8    2.90    0.70
   2  11   8    3.60    0.60
   2  11   8    2.70    0.70
   3  11   8    0.90    0.50
   3  11   8    0.80    0.60
   3  11   8    1.40    0.60
   4  11   8   13.70    1.20
   4  11   8   13.40    1.30
   4  11   8   14.00    1.20
   5  11   8   29.30    1.70
   5  11   8   32.40    1.60
   5  11   8   31.40    1.60
   6  11   8    0.60    0.50
   6  11   8    0.70    0.60
   6  11   8    0.20    0.60
   7  11   8    0.20    0.60
   7  11   8    0.20    0.70
   7  11   8    1.00    0.60
   2 -12  -8    0.00    0.90
   2 -12  -8    0.30    0.40
  -2  12   8    0.80    0.70
  -2  12   8    0.10    0.40
   1 -12  -8   17.50    1.80
   1 -12  -8   17.40    1.10
  -1  12   8   18.50    1.00
  -1  12   8   18.80    1.40
  -1  12   8   19.60    1.40
   0 -12  -8    2.80    0.60
   0  12   8    1.90    0.40
   0  12   8    2.60    0.70
   0  12   8    2.40    0.80
   1  12   8    7.20    0.60
   1  12   8    6.40    0.90
   1  12   8    7.30    1.00
   2  12   8    6.50    1.00
   2  12   8    7.30    1.00
   3  12   8    5.60    1.30
   3  12   8    7.90    1.10
   3  12   8    8.00    1.10
   4  12   8   25.60    1.50
   4  12   8   27.00    1.60
   4  12   8   26.50    1.60
   5  12   8    1.80    0.70
   5  12   8    4.90    1.00
   5  12   8    2.70    0.80
   6  12   8   20.10    1.50
   6  12   8   17.50    1.60
   6  12   8   17.20    1.40
   2  13   8   -0.50    0.60
   1   5  -9   15.70    1.90
   1   5  -9   14.30    1.20
  -1  -5   9   15.30    1.40
   0   5  -9    2.60    0.70
   0   5  -9    2.00    1.10
   0  -5   9    2.80    0.80
   0  -5   9    2.70    0.80
  -1   5  -9    9.20    1.50
   1  -5   9   11.80    1.20
   1  -5   9   11.00    1.10
  -2   5  -9    6.60    1.30
   2  -5   9    6.70    0.90
   2  -5   9    9.10    1.10
  -3   5  -9    2.30    1.10
   3  -5   9    2.70    0.70
   3  -5   9    2.50    0.80
   3  -5   9    3.10    0.80
  -4   5  -9    0.00    0.90
   4  -5   9   -0.60    0.60
   4  -5   9   -0.30    0.60
   4  -5   9    0.40    0.50
  -5   5  -9    4.80    1.20
   5  -5   9    3.10    0.80
   5  -5   9    3.80    0.90
  -6   5  -9   22.20    2.10
   6  -5   9   21.90    1.50
   6  -5   9   21.70    1.60
   3   4  -9    0.90    0.50
   3   4  -9    1.20    1.10
   3   4  -9    0.80    0.90
   2   4  -9    4.10    1.40
   2   4  -9    5.20    0.70
   2   4  -9    3.90    1.20
   1   4  -9   19.00    2.20
   1   4  -9   22.40    1.30
   1   4  -9   18.70    1.90
  -1  -4   9   21.60    1.50
   0   4  -9    8.40    0.90
   0   4  -9    8.40    1.30
   0  -4   9    8.40    1.00
   0  -4   9    7.70    1.00
  -1   4  -9    0.60    0.90
   1  -4   9   -0.50    0.50
   1  -4   9    0.00    0.50
  -2   4  -9    0.20    0.90
   2  -4   9    0.30    0.50
   2  -4   9    0.50    0.50
  -3   4  -9    6.70    1.20
   3  -4   9    7.30    1.00
   3  -4   9    7.70    0.90
   3  -4   9    7.60    1.00
  -4   4  -9    4.20    1.20
   4  -4   9    4.50    0.70
   4  -4   9    3.70    0.80
   4  -4   9    3.60    0.80
  -5   4  -9    1.80    0.80
   5  -4   9    0.90    0.60
   5  -4   9    0.90    0.50
   5  -4   9    1.50    0.70
  -6   4  -9    1.60    0.90
   6  -4   9    0.80    0.60
   6  -4   9    0.50    0.60
  -7   4  -9   31.20    2.10
   7  -4   9   36.40    1.70
   7  -4   9   38.50    1.90
  -8   4  -9   70.89    3.10
   8  -4   9   70.29    2.70
   8  -4   9   72.29    2.40
   4   3  -9    7.30    1.70
   4   3  -9    7.20    1.30
   3   3  -9    1.90    1.10
   3   3  -9    2.70    0.60
   3   3  -9    2.40    1.00
   2   3  -9    2.20    0.60
   2   3  -9   -0.40    0.80
   2   3  -9    0.80    1.10
  -2  -3   9    1.20    0.60
   1   3  -9    4.20    1.20
   1   3  -9    2.80    0.60
   1   3  -9    4.40    1.20
  -1  -3   9    1.90    0.60
   0   3  -9    6.00    1.20
   0   3  -9    5.40    0.70
   0   3  -9    6.20    1.40
   0  -3   9    6.70    0.90
   0  -3   9    5.40    0.90
  -1   3  -9    0.60    0.80
   1  -3   9   -0.10    0.50
   1  -3   9    0.00    0.50
   1  -3   9    0.30    0.20
  -2   3  -9    0.90    0.90
   2  -3   9    1.40    0.50
   2  -3   9    2.80    0.70
  -3   3  -9    2.30    1.00
   3  -3   9    2.40    0.70
   3  -3   9    2.40    0.60
   3  -3   9    0.90    0.60
  -4   3  -9    1.80    0.90
   4  -3   9    1.30    0.60
   4  -3   9    0.80    0.60
   4  -3   9    1.40    0.50
  -5   3  -9   -0.50    0.80
   5  -3   9   -0.30    0.50
   5  -3   9    0.50    0.50
   5  -3   9    0.40    0.50
  -6   3  -9    4.60    1.00
   6  -3   9    6.30    0.80
   6  -3   9    3.50    0.70
   6  -3   9    3.50    0.80
  -7   3  -9   12.90    1.50
   7  -3   9   12.40    1.00
   7  -3   9   12.70    1.30
   7  -3   9   13.90    1.10
  -8   3  -9  187.48    5.00
   8  -3   9  187.58    4.60
   8  -3   9  185.68    4.10
  -9   3  -9    6.30    1.20
   9  -3   9    5.80    0.80
   9  -3   9    6.50    1.10
   5   2  -9   -1.20    1.10
   5   2  -9    1.00    0.90
   4   2  -9    0.50    0.20
   4   2  -9    1.20    1.10
   4   2  -9    0.80    0.30
   4   2  -9    2.10    1.00
   3   2  -9    2.40    0.90
   3   2  -9    1.70    1.10
   3   2  -9    1.20    0.50
   2   2  -9    6.40    1.20
   2   2  -9   10.50    1.60
   2   2  -9    9.80    0.90
  -2  -2   9    9.80    1.00
   1   2  -9   11.10    1.50
   1   2  -9   14.70    1.10
   1   2  -9   13.20    1.50
  -1  -2   9   12.00    1.10
   0   2  -9    1.50    0.50
   0   2  -9    0.80    0.80
   0   2  -9   -0.30    0.80
   0  -2   9    1.20    0.60
   0  -2   9    1.30    0.60
  -1   2  -9    8.10    1.40
  -1   2  -9    8.30    1.30
   1  -2   9    7.40    0.90
   1  -2   9    9.00    0.50
   1  -2   9    7.30    0.80
  -2   2  -9    0.70    0.80
   2  -2   9    0.90    0.50
   2  -2   9    1.00    0.60
  -3   2  -9    0.50    0.70
   3  -2   9    0.80    0.60
   3  -2   9    1.20    0.50
   3  -2   9    1.10    0.50
  -4   2  -9   40.20    2.10
   4  -2   9   43.20    1.80
   4  -2   9   45.10    1.70
   4  -2   9   45.50    1.60
  -5   2  -9   24.50    1.80
   5  -2   9   23.00    1.20
   5  -2   9   22.60    1.40
   5  -2   9   23.80    1.20
  -6   2  -9  284.07    6.30
   6  -2   9  277.67    5.40
   6  -2   9  277.77    5.70
   6  -2   9  286.17    5.40
  -7   2  -9   24.70    1.80
   7  -2   9   21.80    1.20
   7  -2   9   17.70    1.40
   7  -2   9   21.50    1.20
  -8   2  -9   47.70    2.40
   8  -2   9   49.90    2.10
   8  -2   9   49.50    1.70
   8  -2   9   52.69    1.80
  -9   2  -9    6.10    1.20
   9  -2   9    5.70    1.00
   9  -2   9    8.00    0.80
[truncated: 119,869 more chars]
