# Supplementary material for: Synthesis of N‑Substituted Acenaphtho[1,2‑b]pyrroles and Dibenzo[e,g]indoles with Promising Antileukemic Activity from Morita–Baylis–Hillman Adducts
Source: ACS Omega. 2026 Mar 6;11(10):16590–602. doi: 10.1021/acsomega.5c11609 (PMC13000790; doi:10.1021/acsomega.5c11609)
Supplement: Supplementary file 2 [file ao5c11609_si_002.cif]

####################################################################### 
# 
# This file contains crystal structure data downloaded from the 
# Cambridge Structural Database (CSD) hosted by the Cambridge 
# Crystallographic Data Centre (CCDC).
# 
# Full information about CCDC data access policies and citation 
# guidelines are available at http://www.ccdc.cam.ac.uk/access/V1 
# 
# Audit and citation data items may have been added by the CCDC. 
# Please retain this information to preserve the provenance of 
# this file and to allow appropriate attribution of the data. 
# 
#######################################################################

data_jpac-103_a
_database_code_depnum_ccdc_archive 'CCDC 2483254'
loop_
_audit_author_name
_audit_author_address
'Hugo Santos'
;Institute of Chemistry, University of Campinas
Brazil
;
_audit_update_record             
;
2025-08-27 deposited with the CCDC.	2025-12-08 downloaded from the CCDC.
;
_audit_creation_date             2023-10-09
_audit_creation_method           
;
Olex2 1.5
(compiled 2023.08.24 svn.re1ec1418 for OlexSys, GUI svn.r6817)
;
_shelx_SHELXL_version_number     2017/1
_audit_contact_author_address    ?
_audit_contact_author_email      ?
_audit_contact_author_phone      ?
_publ_contact_author_id_orcid    ?
_publ_section_references         
;
Dolomanov, O.V., Bourhis, L.J., Gildea, R.J, Howard, J.A.K. & Puschmann, H.
 (2009), J. Appl. Cryst. 42, 339-341.

Sheldrick, G.M. (2015). Acta Cryst. A71, 3-8.

Sheldrick, G.M. (2015). Acta Cryst. C71, 3-8.
;
_chemical_name_common            ?
_chemical_name_systematic        
"Ethyl (4bR,14bS)-4b,5,14b,15-tetrahydro-6H-acenaphtho[1',2':2,3]indolizino[8,7-b]indole-14-carboxylate (racemic)"
_chemical_formula_moiety         'C27 H22 N2 O2'
_chemical_formula_sum            'C27 H22 N2 O2'
_chemical_formula_weight         406.46
_chemical_melting_point          ?
loop_
_atom_type_symbol
_atom_type_description
_atom_type_scat_dispersion_real
_atom_type_scat_dispersion_imag
_atom_type_scat_source
C C 0.0033 0.0016 'International Tables Vol C Tables 4.2.6.8 and 6.1.1.4'
H H 0.0000 0.0000 'International Tables Vol C Tables 4.2.6.8 and 6.1.1.4'
N N 0.0061 0.0033 'International Tables Vol C Tables 4.2.6.8 and 6.1.1.4'
O O 0.0106 0.0060 'International Tables Vol C Tables 4.2.6.8 and 6.1.1.4'

_shelx_space_group_comment       
;
The symmetry employed for this shelxl refinement is uniquely defined
by the following loop, which should always be used as a source of
symmetry information in preference to the above space-group names.
They are only intended as comments.
;
_space_group_crystal_system      triclinic
_space_group_IT_number           2
_space_group_name_H-M_alt        'P -1'
_space_group_name_Hall           '-P 1'
loop_
_space_group_symop_operation_xyz
'x, y, z'
'-x, -y, -z'

_cell_length_a                   8.3455(10)
_cell_length_b                   10.5930(13)
_cell_length_c                   12.2884(15)
_cell_angle_alpha                74.858(3)
_cell_angle_beta                 70.412(3)
_cell_angle_gamma                79.700(3)
_cell_volume                     983.0(2)
_cell_formula_units_Z            2
_cell_measurement_reflns_used    5998
_cell_measurement_temperature    120.00
_cell_measurement_theta_max      28.50
_cell_measurement_theta_min      2.39
_shelx_estimated_absorpt_T_max   0.990
_shelx_estimated_absorpt_T_min   0.969
_exptl_absorpt_coefficient_mu    0.087
_exptl_absorpt_correction_T_max  0.7457
_exptl_absorpt_correction_T_min  0.6761
_exptl_absorpt_correction_type   none
_exptl_absorpt_process_details   
;
SADABS-2014/5 (Bruker,2014/5) was used for absorption correction.
wR2(int) was 0.0515 before and 0.0380 after correction.
The Ratio of minimum to maximum transmission is 0.9067.
The \l/2 correction factor is 0.00150.
;
_exptl_absorpt_special_details   ?
_exptl_crystal_colour            'clear orange'
_exptl_crystal_colour_lustre     clear
_exptl_crystal_colour_modifier   ?
_exptl_crystal_colour_primary    orange
_exptl_crystal_density_diffrn    1.373
_exptl_crystal_density_meas      ?
_exptl_crystal_density_method    ?
_exptl_crystal_description       irregular
_exptl_crystal_F_000             428
_exptl_crystal_size_max          0.364
_exptl_crystal_size_mid          0.167
_exptl_crystal_size_min          0.11
_exptl_transmission_factor_max   ?
_exptl_transmission_factor_min   ?
_diffrn_reflns_av_R_equivalents  0.0261
_diffrn_reflns_av_unetI/netI     0.0247
_diffrn_reflns_Laue_measured_fraction_full 1.000
_diffrn_reflns_Laue_measured_fraction_max 0.999
_diffrn_reflns_limit_h_max       11
_diffrn_reflns_limit_h_min       -11
_diffrn_reflns_limit_k_max       14
_diffrn_reflns_limit_k_min       -14
_diffrn_reflns_limit_l_max       16
_diffrn_reflns_limit_l_min       -16
_diffrn_reflns_number            18349
_diffrn_reflns_point_group_measured_fraction_full 1.000
_diffrn_reflns_point_group_measured_fraction_max 0.999
_diffrn_reflns_theta_full        25.242
_diffrn_reflns_theta_max         28.276
_diffrn_reflns_theta_min         1.802
_diffrn_ambient_temperature      120.00
_diffrn_detector_area_resol_mean ?
_diffrn_measured_fraction_theta_full 1.000
_diffrn_measured_fraction_theta_max 0.999
_diffrn_measurement_device_type  'Bruker APEX-II CCD'
_diffrn_measurement_method       '\f and \w scans'
_diffrn_radiation_type           MoK\a
_diffrn_radiation_wavelength     0.71073
_diffrn_source                   ?
_diffrn_source_current           30.0
_diffrn_source_power             1.5
_diffrn_source_voltage           50.0
_diffrn_standards_number         0
_reflns_Friedel_coverage         0.000
_reflns_Friedel_fraction_full    .
_reflns_Friedel_fraction_max     .
_reflns_number_gt                4007
_reflns_number_total             4876
_reflns_special_details          
;
 Reflections were merged by SHELXL according to the crystal
 class for the calculation of statistics and refinement.
 
 _reflns_Friedel_fraction is defined as the number of unique
 Friedel pairs measured divided by the number that would be
 possible theoretically, ignoring centric projections and
 systematic absences.
;
_reflns_threshold_expression     'I > 2\s(I)'
_computing_cell_refinement       ?
_computing_data_collection       ?
_computing_data_reduction        ?
_computing_molecular_graphics    'Olex2 1.5 (Dolomanov et al., 2009)'
_computing_publication_material  'Olex2 1.5 (Dolomanov et al., 2009)'
_computing_structure_refinement  'SHELXL 2017/1 (Sheldrick, 2015)'
_computing_structure_solution    'SHELXT 2014/5 (Sheldrick, 2014)'
_refine_diff_density_max         0.385
_refine_diff_density_min         -0.258
_refine_diff_density_rms         0.047
_refine_ls_extinction_coef       .
_refine_ls_extinction_method     none
_refine_ls_goodness_of_fit_ref   1.026
_refine_ls_hydrogen_treatment    constr
_refine_ls_matrix_type           full
_refine_ls_number_parameters     281
_refine_ls_number_reflns         4876
_refine_ls_number_restraints     0
_refine_ls_R_factor_all          0.0520
_refine_ls_R_factor_gt           0.0406
_refine_ls_restrained_S_all      1.026
_refine_ls_shift/su_max          0.008
_refine_ls_shift/su_mean         0.001
_refine_ls_structure_factor_coef Fsqd
_refine_ls_weighting_details     
'w=1/[\s^2^(Fo^2^)+(0.1000P)^2^] where P=(Fo^2^+2Fc^2^)/3'
_refine_ls_weighting_scheme      calc
_refine_ls_wR_factor_gt          0.1232
_refine_ls_wR_factor_ref         0.1342
_refine_special_details          ?
_olex2_refinement_description    
;
1. Fixed Uiso
 At 1.2 times of:
  All C(H) groups, All C(H,H) groups, All N(H) groups
 At 1.5 times of:
  All C(H,H,H) groups
2.a Riding coordinates:
 N004(H004)
2.b Ternary CH refined with riding coordinates:
 C00B(H00B), C00K(H00K)
2.c Secondary CH2 refined with riding coordinates:
 C00D(H00A,H00C), C00I(H00D,H00E), C00U(H00F,H00G)
2.d Aromatic/amide H refined with riding coordinates:
 C00H(H00H), C00L(H00L), C00M(H00M), C00N(H00N), C00O(H00O), C00P(H00P),
 C00Q(H00Q), C00R(H00R), C00S(H00S), C00T(H00T)
2.e Idealised Me refined as rotating group:
 C00V(H00I,H00J,H00U)
;
_atom_sites_solution_hydrogens   mixed
_atom_sites_solution_primary     dual
_atom_sites_solution_secondary   ?
loop_
_atom_site_label
_atom_site_type_symbol
_atom_site_fract_x
_atom_site_fract_y
_atom_site_fract_z
_atom_site_U_iso_or_equiv
_atom_site_adp_type
_atom_site_occupancy
_atom_site_site_symmetry_order
_atom_site_calc_flag
_atom_site_refinement_flags_posn
_atom_site_refinement_flags_adp
_atom_site_refinement_flags_occupancy
_atom_site_disorder_assembly
_atom_site_disorder_group
O001 O 0.16992(11) 0.63449(8) 0.78097(7) 0.0191(2) Uani 1 1 d . . . . .
O002 O 0.24554(12) 0.43652(8) 0.88513(7) 0.0238(2) Uani 1 1 d . . . . .
N003 N 0.38247(12) 0.33479(9) 0.54821(8) 0.0138(2) Uani 1 1 d . . . . .
N004 N 0.31291(12) 0.16170(9) 0.83987(8) 0.0167(2) Uani 1 1 d . . . . .
H004 H 0.259171 0.200487 0.899311 0.020 Uiso 1 1 d R U . . .
C005 C 0.22942(13) 0.52802(10) 0.57535(10) 0.0145(2) Uani 1 1 d . . . . .
C006 C 0.30064(13) 0.44638(10) 0.49651(9) 0.0141(2) Uani 1 1 d . . . . .
C007 C 0.36461(14) 0.34394(10) 0.66132(10) 0.0145(2) Uani 1 1 d . . . . .
C008 C 0.27045(14) 0.46324(10) 0.68138(10) 0.0144(2) Uani 1 1 d . . . . .
C009 C 0.15212(14) 0.61688(10) 0.40599(10) 0.0151(2) Uani 1 1 d . . . . .
C00A C 0.39599(14) 0.03608(11) 0.87115(10) 0.0158(2) Uani 1 1 d . . . . .
C00B C 0.56276(13) 0.13156(10) 0.67922(9) 0.0146(2) Uani 1 1 d . . . . .
H00B H 0.683321 0.154771 0.646223 0.017 Uiso 1 1 calc R U . . .
C00C C 0.22892(14) 0.50584(11) 0.79230(10) 0.0164(2) Uani 1 1 d . . . . .
C00D C 0.50104(14) 0.10589(10) 0.58333(9) 0.0155(2) Uani 1 1 d . . . . .
H00A H 0.583262 0.039351 0.544351 0.019 Uiso 1 1 calc R U . . .
H00C H 0.389192 0.069477 0.620939 0.019 Uiso 1 1 calc R U . . .
C00E C 0.13206(13) 0.64110(11) 0.51905(10) 0.0149(2) Uani 1 1 d . . . . .
C00F C 0.54472(14) 0.01294(10) 0.78064(10) 0.0157(2) Uani 1 1 d . . . . .
C00G C 0.25731(14) 0.49775(10) 0.38621(10) 0.0151(2) Uani 1 1 d . . . . .
C00H C 0.03616(14) 0.75427(11) 0.54790(10) 0.0178(2) Uani 1 1 d . . . . .
H00H H 0.020555 0.774131 0.622062 0.021 Uiso 1 1 calc R U . . .
C00I C 0.48277(14) 0.22983(10) 0.49008(9) 0.0150(2) Uani 1 1 d . . . . .
H00D H 0.597218 0.256903 0.440913 0.018 Uiso 1 1 calc R U . . .
H00E H 0.425319 0.212231 0.437717 0.018 Uiso 1 1 calc R U . . .
C00J C 0.07839(14) 0.70013(11) 0.32291(10) 0.0169(2) Uani 1 1 d . . . . .
C00K C 0.44314(14) 0.23769(10) 0.74122(10) 0.0148(2) Uani 1 1 d . . . . .
H00K H 0.509082 0.278555 0.775293 0.018 Uiso 1 1 calc R U . . .
C00L C 0.28831(15) 0.46222(11) 0.28064(10) 0.0181(2) Uani 1 1 d . . . . .
H00L H 0.359778 0.384578 0.264405 0.022 Uiso 1 1 calc R U . . .
C00M C 0.34408(15) -0.06046(11) 0.97369(10) 0.0191(3) Uani 1 1 d . . . . .
H00M H 0.242302 -0.045540 1.035272 0.023 Uiso 1 1 calc R U . . .
C00N C -0.02058(14) 0.81627(11) 0.35572(11) 0.0196(3) Uani 1 1 d . . . . .
H00N H -0.073622 0.876520 0.302723 0.024 Uiso 1 1 calc R U . . .
C00O C 0.21085(15) 0.54445(12) 0.19581(10) 0.0208(3) Uani 1 1 d . . . . .
H00O H 0.230006 0.519348 0.123337 0.025 Uiso 1 1 calc R U . . .
C00P C -0.03954(14) 0.84142(11) 0.46407(11) 0.0205(3) Uani 1 1 d . . . . .
H00P H -0.105500 0.919725 0.483850 0.025 Uiso 1 1 calc R U . . .
C00Q C 0.10906(15) 0.65921(11) 0.21566(10) 0.0205(3) Uani 1 1 d . . . . .
H00Q H 0.059165 0.711180 0.157317 0.025 Uiso 1 1 calc R U . . .
C00R C 0.44640(16) -0.17957(11) 0.98288(11) 0.0217(3) Uani 1 1 d . . . . .
H00R H 0.413316 -0.246590 1.052214 0.026 Uiso 1 1 calc R U . . .
C00S C 0.64461(16) -0.10632(11) 0.79036(11) 0.0208(3) Uani 1 1 d . . . . .
H00S H 0.744840 -0.122069 0.727949 0.025 Uiso 1 1 calc R U . . .
C00T C 0.59522(17) -0.20325(12) 0.89380(11) 0.0237(3) Uani 1 1 d . . . . .
H00T H 0.663396 -0.285023 0.902994 0.028 Uiso 1 1 calc R U . . .
C00U C 0.12881(17) 0.68705(12) 0.88637(11) 0.0239(3) Uani 1 1 d . . . . .
H00F H 0.228659 0.670284 0.916337 0.029 Uiso 1 1 calc R U . . .
H00G H 0.032093 0.644813 0.949353 0.029 Uiso 1 1 calc R U . . .
C00V C 0.08153(18) 0.83233(12) 0.85194(13) 0.0294(3) Uani 1 1 d . . . . .
H00I H 0.177371 0.872664 0.788478 0.044 Uiso 1 1 calc R U . . .
H00J H 0.055371 0.871495 0.920686 0.044 Uiso 1 1 calc R U . . .
H00U H -0.018988 0.847581 0.824212 0.044 Uiso 1 1 calc R U . . .

loop_
_atom_site_aniso_label
_atom_site_aniso_U_11
_atom_site_aniso_U_22
_atom_site_aniso_U_33
_atom_site_aniso_U_23
_atom_site_aniso_U_13
_atom_site_aniso_U_12
O001 0.0269(4) 0.0145(4) 0.0161(4) -0.0058(3) -0.0072(3) 0.0025(3)
O002 0.0345(5) 0.0198(4) 0.0150(4) -0.0035(3) -0.0080(4) 0.0030(3)
N003 0.0161(4) 0.0120(4) 0.0134(4) -0.0028(3) -0.0054(3) 0.0006(3)
N004 0.0170(5) 0.0163(5) 0.0132(4) -0.0014(3) -0.0025(4) 0.0009(3)
C005 0.0146(5) 0.0129(5) 0.0151(5) -0.0016(4) -0.0041(4) -0.0018(4)
C006 0.0152(5) 0.0123(5) 0.0147(5) -0.0018(4) -0.0051(4) -0.0016(4)
C007 0.0155(5) 0.0144(5) 0.0137(5) -0.0028(4) -0.0044(4) -0.0020(4)
C008 0.0159(5) 0.0129(5) 0.0141(5) -0.0030(4) -0.0043(4) -0.0010(4)
C009 0.0142(5) 0.0135(5) 0.0167(5) -0.0010(4) -0.0047(4) -0.0025(4)
C00A 0.0175(5) 0.0153(5) 0.0169(5) -0.0028(4) -0.0091(4) -0.0011(4)
C00B 0.0144(5) 0.0139(5) 0.0151(5) -0.0030(4) -0.0051(4) 0.0003(4)
C00C 0.0166(5) 0.0150(5) 0.0164(5) -0.0037(4) -0.0037(4) -0.0009(4)
C00D 0.0178(5) 0.0133(5) 0.0153(5) -0.0039(4) -0.0059(4) 0.0013(4)
C00E 0.0129(5) 0.0145(5) 0.0161(5) -0.0013(4) -0.0035(4) -0.0030(4)
C00F 0.0174(5) 0.0153(5) 0.0158(5) -0.0022(4) -0.0083(4) -0.0008(4)
C00G 0.0155(5) 0.0136(5) 0.0156(5) -0.0005(4) -0.0054(4) -0.0027(4)
C00H 0.0145(5) 0.0174(5) 0.0190(6) -0.0037(4) -0.0029(4) -0.0004(4)
C00I 0.0178(5) 0.0142(5) 0.0132(5) -0.0053(4) -0.0050(4) 0.0015(4)
C00J 0.0136(5) 0.0167(5) 0.0189(6) 0.0011(4) -0.0057(4) -0.0036(4)
C00K 0.0163(5) 0.0139(5) 0.0138(5) -0.0024(4) -0.0052(4) -0.0009(4)
C00L 0.0213(6) 0.0152(5) 0.0171(5) -0.0019(4) -0.0063(4) -0.0019(4)
C00M 0.0214(6) 0.0204(6) 0.0168(6) -0.0009(4) -0.0076(4) -0.0064(4)
C00N 0.0149(5) 0.0181(6) 0.0232(6) 0.0005(4) -0.0069(4) 0.0000(4)
C00O 0.0256(6) 0.0222(6) 0.0152(6) -0.0014(4) -0.0077(5) -0.0051(5)
C00P 0.0150(5) 0.0167(5) 0.0262(6) -0.0029(5) -0.0052(5) 0.0023(4)
C00Q 0.0205(6) 0.0220(6) 0.0188(6) 0.0017(4) -0.0093(5) -0.0041(4)
C00R 0.0328(7) 0.0164(6) 0.0195(6) 0.0015(4) -0.0140(5) -0.0075(5)
C00S 0.0244(6) 0.0193(6) 0.0201(6) -0.0055(4) -0.0105(5) 0.0037(4)
C00T 0.0363(7) 0.0141(5) 0.0239(6) -0.0036(4) -0.0167(5) 0.0030(5)
C00U 0.0312(7) 0.0219(6) 0.0198(6) -0.0110(5) -0.0062(5) 0.0013(5)
C00V 0.0355(7) 0.0228(6) 0.0376(8) -0.0151(5) -0.0195(6) 0.0069(5)

_geom_special_details            
;
 All esds (except the esd in the dihedral angle between two l.s. planes)
 are estimated using the full covariance matrix.  The cell esds are taken
 into account individually in the estimation of esds in distances, angles
 and torsion angles; correlations between esds in cell parameters are only
 used when they are defined by crystal symmetry.  An approximate (isotropic)
 treatment of cell esds is used for estimating esds involving l.s. planes.
;
loop_
_geom_bond_atom_site_label_1
_geom_bond_atom_site_label_2
_geom_bond_distance
_geom_bond_site_symmetry_2
_geom_bond_publ_flag
O001 C00C 1.3513(13) . ?
O001 C00U 1.4546(14) . ?
O002 C00C 1.2214(13) . ?
N003 C006 1.3701(12) . ?
N003 C007 1.3747(14) . ?
N003 C00I 1.4589(14) . ?
N004 H004 0.8802 . ?
N004 C00A 1.4074(13) . ?
N004 C00K 1.4894(13) . ?
C005 C006 1.3812(17) . ?
C005 C008 1.4262(14) . ?
C005 C00E 1.4729(14) . ?
C006 C00G 1.4618(14) . ?
C007 C008 1.3976(15) . ?
C007 C00K 1.5002(14) . ?
C008 C00C 1.4594(16) . ?
C009 C00E 1.4280(16) . ?
C009 C00G 1.4295(16) . ?
C009 C00J 1.3982(14) . ?
C00A C00F 1.3949(16) . ?
C00A C00M 1.3931(15) . ?
C00B H00B 1.0000 . ?
C00B C00D 1.5337(15) . ?
C00B C00F 1.5095(14) . ?
C00B C00K 1.5418(16) . ?
C00D H00A 0.9900 . ?
C00D H00C 0.9900 . ?
C00D C00I 1.5230(14) . ?
C00E C00H 1.3755(16) . ?
C00F C00S 1.3843(15) . ?
C00G C00L 1.3735(16) . ?
C00H H00H 0.9500 . ?
C00H C00P 1.4295(15) . ?
C00I H00D 0.9900 . ?
C00I H00E 0.9900 . ?
C00J C00N 1.4251(17) . ?
C00J C00Q 1.4223(17) . ?
C00K H00K 1.0000 . ?
C00L H00L 0.9500 . ?
C00L C00O 1.4281(15) . ?
C00M H00M 0.9500 . ?
C00M C00R 1.3924(16) . ?
C00N H00N 0.9500 . ?
C00N C00P 1.3776(18) . ?
C00O H00O 0.9500 . ?
C00O C00Q 1.3805(17) . ?
C00P H00P 0.9500 . ?
C00Q H00Q 0.9500 . ?
C00R H00R 0.9500 . ?
C00R C00T 1.3872(19) . ?
C00S H00S 0.9500 . ?
C00S C00T 1.3994(16) . ?
C00T H00T 0.9500 . ?
C00U H00F 0.9900 . ?
C00U H00G 0.9900 . ?
C00U C00V 1.5025(16) . ?
C00V H00I 0.9800 . ?
C00V H00J 0.9800 . ?
C00V H00U 0.9800 . ?

loop_
_geom_angle_atom_site_label_1
_geom_angle_atom_site_label_2
_geom_angle_atom_site_label_3
_geom_angle
_geom_angle_site_symmetry_1
_geom_angle_site_symmetry_3
_geom_angle_publ_flag
C00C O001 C00U 115.87(9) . . ?
C006 N003 C007 108.05(9) . . ?
C006 N003 C00I 125.83(9) . . ?
C007 N003 C00I 125.94(9) . . ?
C00A N004 H004 114.8 . . ?
C00A N004 C00K 106.12(9) . . ?
C00K N004 H004 115.0 . . ?
C006 C005 C008 106.63(10) . . ?
C006 C005 C00E 107.64(10) . . ?
C008 C005 C00E 145.50(11) . . ?
N003 C006 C005 109.83(9) . . ?
N003 C006 C00G 137.94(11) . . ?
C005 C006 C00G 112.03(10) . . ?
N003 C007 C008 108.88(9) . . ?
N003 C007 C00K 121.32(10) . . ?
C008 C007 C00K 129.79(10) . . ?
C005 C008 C00C 129.79(10) . . ?
C007 C008 C005 106.62(10) . . ?
C007 C008 C00C 123.58(9) . . ?
C00E C009 C00G 112.52(9) . . ?
C00J C009 C00E 124.17(11) . . ?
C00J C009 C00G 123.30(11) . . ?
C00F C00A N004 110.80(9) . . ?
C00M C00A N004 128.39(11) . . ?
C00M C00A C00F 120.77(10) . . ?
C00D C00B H00B 111.1 . . ?
C00D C00B C00K 111.89(8) . . ?
C00F C00B H00B 111.1 . . ?
C00F C00B C00D 109.79(8) . . ?
C00F C00B C00K 101.36(9) . . ?
C00K C00B H00B 111.1 . . ?
O001 C00C C008 111.78(9) . . ?
O002 C00C O001 122.69(11) . . ?
O002 C00C C008 125.53(10) . . ?
C00B C00D H00A 109.1 . . ?
C00B C00D H00C 109.1 . . ?
H00A C00D H00C 107.8 . . ?
C00I C00D C00B 112.50(9) . . ?
C00I C00D H00A 109.1 . . ?
C00I C00D H00C 109.1 . . ?
C009 C00E C005 104.94(10) . . ?
C00H C00E C005 136.88(11) . . ?
C00H C00E C009 118.18(10) . . ?
C00A C00F C00B 108.76(9) . . ?
C00S C00F C00A 120.94(10) . . ?
C00S C00F C00B 130.22(11) . . ?
C009 C00G C006 102.86(10) . . ?
C00L C00G C006 138.25(10) . . ?
C00L C00G C009 118.89(9) . . ?
C00E C00H H00H 120.7 . . ?
C00E C00H C00P 118.68(11) . . ?
C00P C00H H00H 120.7 . . ?
N003 C00I C00D 109.43(9) . . ?
N003 C00I H00D 109.8 . . ?
N003 C00I H00E 109.8 . . ?
C00D C00I H00D 109.8 . . ?
C00D C00I H00E 109.8 . . ?
H00D C00I H00E 108.2 . . ?
C009 C00J C00N 116.22(11) . . ?
C009 C00J C00Q 116.59(11) . . ?
C00Q C00J C00N 127.20(10) . . ?
N004 C00K C007 112.48(9) . . ?
N004 C00K C00B 103.63(8) . . ?
N004 C00K H00K 108.9 . . ?
C007 C00K C00B 113.86(9) . . ?
C007 C00K H00K 108.9 . . ?
C00B C00K H00K 108.9 . . ?
C00G C00L H00L 120.7 . . ?
C00G C00L C00O 118.60(11) . . ?
C00O C00L H00L 120.7 . . ?
C00A C00M H00M 121.1 . . ?
C00A C00M C00R 117.75(11) . . ?
C00R C00M H00M 121.1 . . ?
C00J C00N H00N 119.9 . . ?
C00P C00N C00J 120.18(10) . . ?
C00P C00N H00N 119.9 . . ?
C00L C00O H00O 118.9 . . ?
C00Q C00O C00L 122.17(11) . . ?
C00Q C00O H00O 118.9 . . ?
C00H C00P H00P 118.7 . . ?
C00N C00P C00H 122.56(11) . . ?
C00N C00P H00P 118.7 . . ?
C00J C00Q H00Q 119.8 . . ?
C00O C00Q C00J 120.42(10) . . ?
C00O C00Q H00Q 119.8 . . ?
C00M C00R H00R 119.0 . . ?
C00T C00R C00M 121.95(10) . . ?
C00T C00R H00R 119.0 . . ?
C00F C00S H00S 120.6 . . ?
C00F C00S C00T 118.78(12) . . ?
C00T C00S H00S 120.6 . . ?
C00R C00T C00S 119.79(11) . . ?
C00R C00T H00T 120.1 . . ?
C00S C00T H00T 120.1 . . ?
O001 C00U H00F 110.3 . . ?
O001 C00U H00G 110.3 . . ?
O001 C00U C00V 107.22(10) . . ?
H00F C00U H00G 108.5 . . ?
C00V C00U H00F 110.3 . . ?
C00V C00U H00G 110.3 . . ?
C00U C00V H00I 109.5 . . ?
C00U C00V H00J 109.5 . . ?
C00U C00V H00U 109.5 . . ?
H00I C00V H00J 109.5 . . ?
H00I C00V H00U 109.5 . . ?
H00J C00V H00U 109.5 . . ?

loop_
_geom_torsion_atom_site_label_1
_geom_torsion_atom_site_label_2
_geom_torsion_atom_site_label_3
_geom_torsion_atom_site_label_4
_geom_torsion
_geom_torsion_site_symmetry_1
_geom_torsion_site_symmetry_2
_geom_torsion_site_symmetry_3
_geom_torsion_site_symmetry_4
_geom_torsion_publ_flag
N003 C006 C00G C009 173.38(12) . . . . ?
N003 C006 C00G C00L -5.7(2) . . . . ?
N003 C007 C008 C005 0.32(12) . . . . ?
N003 C007 C008 C00C -179.33(9) . . . . ?
N003 C007 C00K N004 -109.37(11) . . . . ?
N003 C007 C00K C00B 8.14(14) . . . . ?
N004 C00A C00F C00B -0.81(12) . . . . ?
N004 C00A C00F C00S -177.91(10) . . . . ?
N004 C00A C00M C00R 178.06(10) . . . . ?
C005 C006 C00G C009 -0.60(11) . . . . ?
C005 C006 C00G C00L -179.72(13) . . . . ?
C005 C008 C00C O001 -12.76(16) . . . . ?
C005 C008 C00C O002 167.91(11) . . . . ?
C005 C00E C00H C00P 179.98(11) . . . . ?
C006 N003 C007 C008 -0.15(12) . . . . ?
C006 N003 C007 C00K -178.87(9) . . . . ?
C006 N003 C00I C00D -160.98(9) . . . . ?
C006 C005 C008 C007 -0.36(11) . . . . ?
C006 C005 C008 C00C 179.26(10) . . . . ?
C006 C005 C00E C009 0.50(11) . . . . ?
C006 C005 C00E C00H -179.08(12) . . . . ?
C006 C00G C00L C00O 177.62(11) . . . . ?
C007 N003 C006 C005 -0.09(12) . . . . ?
C007 N003 C006 C00G -174.15(12) . . . . ?
C007 N003 C00I C00D 24.42(14) . . . . ?
C007 C008 C00C O001 166.80(9) . . . . ?
C007 C008 C00C O002 -12.53(18) . . . . ?
C008 C005 C006 N003 0.28(12) . . . . ?
C008 C005 C006 C00G 176.00(8) . . . . ?
C008 C005 C00E C009 -172.60(15) . . . . ?
C008 C005 C00E C00H 7.8(2) . . . . ?
C008 C007 C00K N004 72.21(14) . . . . ?
C008 C007 C00K C00B -170.28(10) . . . . ?
C009 C00E C00H C00P 0.44(15) . . . . ?
C009 C00G C00L C00O -1.39(15) . . . . ?
C009 C00J C00N C00P -0.06(15) . . . . ?
C009 C00J C00Q C00O -1.71(16) . . . . ?
C00A N004 C00K C007 152.88(9) . . . . ?
C00A N004 C00K C00B 29.46(11) . . . . ?
C00A C00F C00S C00T -0.97(17) . . . . ?
C00A C00M C00R C00T -0.14(17) . . . . ?
C00B C00D C00I N003 -50.30(12) . . . . ?
C00B C00F C00S C00T -177.38(11) . . . . ?
C00C O001 C00U C00V 174.97(10) . . . . ?
C00D C00B C00F C00A -99.77(11) . . . . ?
C00D C00B C00F C00S 76.97(14) . . . . ?
C00D C00B C00K N004 88.34(10) . . . . ?
C00D C00B C00K C007 -34.17(12) . . . . ?
C00E C005 C006 N003 -175.65(8) . . . . ?
C00E C005 C006 C00G 0.07(12) . . . . ?
C00E C005 C008 C007 172.78(14) . . . . ?
C00E C005 C008 C00C -7.6(2) . . . . ?
C00E C009 C00G C006 0.94(11) . . . . ?
C00E C009 C00G C00L -179.73(9) . . . . ?
C00E C009 C00J C00N 0.73(15) . . . . ?
C00E C009 C00J C00Q -178.75(9) . . . . ?
C00E C00H C00P C00N 0.18(16) . . . . ?
C00F C00A C00M C00R 0.63(16) . . . . ?
C00F C00B C00D C00I 168.79(9) . . . . ?
C00F C00B C00K N004 -28.58(10) . . . . ?
C00F C00B C00K C007 -151.10(8) . . . . ?
C00F C00S C00T C00R 1.45(18) . . . . ?
C00G C009 C00E C005 -0.92(12) . . . . ?
C00G C009 C00E C00H 178.75(9) . . . . ?
C00G C009 C00J C00N -178.92(9) . . . . ?
C00G C009 C00J C00Q 1.60(15) . . . . ?
C00G C00L C00O C00Q 1.28(17) . . . . ?
C00I N003 C006 C005 -175.49(9) . . . . ?
C00I N003 C006 C00G 10.44(19) . . . . ?
C00I N003 C007 C008 175.25(9) . . . . ?
C00I N003 C007 C00K -3.47(15) . . . . ?
C00J C009 C00E C005 179.39(10) . . . . ?
C00J C009 C00E C00H -0.93(16) . . . . ?
C00J C009 C00G C006 -179.37(10) . . . . ?
C00J C009 C00G C00L -0.05(16) . . . . ?
C00J C00N C00P C00H -0.39(17) . . . . ?
C00K N004 C00A C00F -18.47(12) . . . . ?
C00K N004 C00A C00M 163.90(11) . . . . ?
C00K C007 C008 C005 178.89(10) . . . . ?
C00K C007 C008 C00C -0.76(17) . . . . ?
C00K C00B C00D C00I 57.06(12) . . . . ?
C00K C00B C00F C00A 18.68(11) . . . . ?
C00K C00B C00F C00S -164.57(11) . . . . ?
C00L C00O C00Q C00J 0.33(17) . . . . ?
C00M C00A C00F C00B 177.03(9) . . . . ?
C00M C00A C00F C00S -0.07(17) . . . . ?
C00M C00R C00T C00S -0.90(18) . . . . ?
C00N C00J C00Q C00O 178.88(10) . . . . ?
C00Q C00J C00N C00P 179.35(10) . . . . ?
C00U O001 C00C O002 0.77(16) . . . . ?
C00U O001 C00C C008 -178.58(9) . . . . ?

_shelx_res_file                  
;
TITL jpac-103_a_a.res in P-1
    jpac-103_a.res
    created by SHELXL-2017/1 at 10:55:39 on 09-Oct-2023
REM Old TITL JPAC-_a.res in P-1
REM SHELXT solution in P-1
REM R1 0.107, Rweak 0.004, Alpha 0.041, Orientation as input
REM Formula found by SHELXT: C27 N2 O2
CELL 0.71073 8.3455 10.593 12.2884 74.858 70.412 79.7
ZERR 2 0.001 0.0013 0.0015 0.003 0.003 0.003
LATT 1
SFAC C H N O
UNIT 54 44 4 4

L.S. 5
PLAN  5
SIZE 0.11 0.167 0.364
TEMP -153.15
CONF
BOND $H
list 4
MORE -1
fmap 2
acta
REM <olex2.extras>
REM <HklSrc "%.\\JPAC-103_a.hkl">
REM </olex2.extras>

WGHT    0.100000
FVAR       0.52447
O001  4    0.169918    0.634495    0.780967    11.00000    0.02688    0.01453 =
         0.01612   -0.00578   -0.00720    0.00251
O002  4    0.245543    0.436517    0.885132    11.00000    0.03445    0.01983 =
         0.01502   -0.00345   -0.00804    0.00295
N003  3    0.382468    0.334791    0.548208    11.00000    0.01608    0.01201 =
         0.01340   -0.00283   -0.00540    0.00062
N004  3    0.312911    0.161697    0.839871    11.00000    0.01704    0.01626 =
         0.01317   -0.00136   -0.00251    0.00088
AFIX   3
H004  2    0.259171    0.200487    0.899311    11.00000   -1.20000
AFIX   0
C005  1    0.229419    0.528019    0.575349    11.00000    0.01461    0.01290 =
         0.01506   -0.00164   -0.00406   -0.00177
C006  1    0.300640    0.446380    0.496506    11.00000    0.01519    0.01231 =
         0.01468   -0.00184   -0.00509   -0.00156
C007  1    0.364613    0.343939    0.661316    11.00000    0.01555    0.01437 =
         0.01371   -0.00279   -0.00436   -0.00203
C008  1    0.270453    0.463244    0.681382    11.00000    0.01592    0.01292 =
         0.01413   -0.00302   -0.00431   -0.00104
C009  1    0.152117    0.616885    0.405985    11.00000    0.01423    0.01348 =
         0.01668   -0.00101   -0.00467   -0.00252
C00A  1    0.395992    0.036080    0.871146    11.00000    0.01754    0.01532 =
         0.01689   -0.00284   -0.00910   -0.00105
C00B  1    0.562761    0.131562    0.679220    11.00000    0.01445    0.01388 =
         0.01506   -0.00295   -0.00513    0.00032
AFIX  13
H00B  2    0.683321    0.154771    0.646223    11.00000   -1.20000
AFIX   0
C00C  1    0.228920    0.505837    0.792296    11.00000    0.01664    0.01505 =
         0.01641   -0.00365   -0.00370   -0.00093
C00D  1    0.501044    0.105892    0.583327    11.00000    0.01778    0.01334 =
         0.01534   -0.00393   -0.00594    0.00127
AFIX  23
H00A  2    0.583262    0.039351    0.544351    11.00000   -1.20000
H00C  2    0.389192    0.069477    0.620939    11.00000   -1.20000
AFIX   0
C00E  1    0.132058    0.641097    0.519055    11.00000    0.01291    0.01454 =
         0.01610   -0.00131   -0.00352   -0.00302
C00F  1    0.544723    0.012936    0.780639    11.00000    0.01738    0.01531 =
         0.01579   -0.00223   -0.00829   -0.00082
C00G  1    0.257311    0.497748    0.386211    11.00000    0.01545    0.01356 =
         0.01564   -0.00054   -0.00538   -0.00272
C00H  1    0.036164    0.754273    0.547900    11.00000    0.01452    0.01741 =
         0.01902   -0.00366   -0.00293   -0.00038
AFIX  43
H00H  2    0.020555    0.774131    0.622062    11.00000   -1.20000
AFIX   0
C00I  1    0.482765    0.229831    0.490079    11.00000    0.01783    0.01423 =
         0.01321   -0.00528   -0.00497    0.00150
AFIX  23
H00D  2    0.597218    0.256903    0.440913    11.00000   -1.20000
H00E  2    0.425319    0.212231    0.437717    11.00000   -1.20000
AFIX   0
C00J  1    0.078395    0.700128    0.322911    11.00000    0.01360    0.01665 =
         0.01895    0.00106   -0.00571   -0.00361
C00K  1    0.443136    0.237691    0.741218    11.00000    0.01635    0.01392 =
         0.01385   -0.00242   -0.00520   -0.00086
AFIX  13
H00K  2    0.509082    0.278555    0.775293    11.00000   -1.20000
AFIX   0
C00L  1    0.288312    0.462219    0.280645    11.00000    0.02135    0.01518 =
         0.01710   -0.00188   -0.00633   -0.00186
AFIX  43
H00L  2    0.359778    0.384578    0.264405    11.00000   -1.20000
AFIX   0
C00M  1    0.344075   -0.060462    0.973695    11.00000    0.02137    0.02041 =
         0.01680   -0.00087   -0.00762   -0.00635
AFIX  43
H00M  2    0.242302   -0.045540    1.035272    11.00000   -1.20000
AFIX   0
C00N  1   -0.020578    0.816273    0.355718    11.00000    0.01490    0.01806 =
         0.02316    0.00046   -0.00691    0.00003
AFIX  43
H00N  2   -0.073622    0.876520    0.302723    11.00000   -1.20000
AFIX   0
C00O  1    0.210851    0.544448    0.195814    11.00000    0.02562    0.02221 =
         0.01522   -0.00138   -0.00769   -0.00505
AFIX  43
H00O  2    0.230006    0.519348    0.123337    11.00000   -1.20000
AFIX   0
C00P  1   -0.039541    0.841419    0.464069    11.00000    0.01503    0.01669 =
         0.02625   -0.00289   -0.00516    0.00234
AFIX  43
H00P  2   -0.105500    0.919725    0.483850    11.00000   -1.20000
AFIX   0
C00Q  1    0.109056    0.659207    0.215663    11.00000    0.02047    0.02196 =
         0.01877    0.00172   -0.00933   -0.00412
AFIX  43
H00Q  2    0.059165    0.711180    0.157317    11.00000   -1.20000
AFIX   0
C00R  1    0.446400   -0.179567    0.982885    11.00000    0.03283    0.01641 =
         0.01950    0.00148   -0.01402   -0.00746
AFIX  43
H00R  2    0.413316   -0.246590    1.052214    11.00000   -1.20000
AFIX   0
C00S  1    0.644607   -0.106322    0.790359    11.00000    0.02439    0.01926 =
         0.02011   -0.00554   -0.01047    0.00371
AFIX  43
H00S  2    0.744840   -0.122069    0.727949    11.00000   -1.20000
AFIX   0
C00T  1    0.595219   -0.203253    0.893804    11.00000    0.03631    0.01409 =
         0.02387   -0.00356   -0.01666    0.00299
AFIX  43
H00T  2    0.663396   -0.285023    0.902994    11.00000   -1.20000
AFIX   0
C00U  1    0.128812    0.687054    0.886372    11.00000    0.03120    0.02188 =
         0.01979   -0.01100   -0.00616    0.00129
AFIX  23
H00F  2    0.228659    0.670284    0.916337    11.00000   -1.20000
H00G  2    0.032093    0.644813    0.949353    11.00000   -1.20000
AFIX   0
C00V  1    0.081531    0.832329    0.851944    11.00000    0.03551    0.02276 =
         0.03759   -0.01510   -0.01951    0.00695
AFIX 137
H00I  2    0.177371    0.872664    0.788478    11.00000   -1.50000
H00J  2    0.055371    0.871495    0.920686    11.00000   -1.50000
H00U  2   -0.018988    0.847581    0.824212    11.00000   -1.50000
AFIX   0
HKLF 4


REM  jpac-103_a_a.res in P-1
REM R1 =  0.0406 for    4007 Fo > 4sig(Fo)  and  0.0520 for all    4876 data
REM    281 parameters refined using      0 restraints

END

WGHT      0.0630      0.2393

REM Highest difference peak  0.385,  deepest hole -0.258,  1-sigma level  0.047
Q1    1   0.2395  0.4765  0.7351  11.00000  0.05    0.39
Q2    1   0.1411  0.6360  0.4597  11.00000  0.05    0.37
Q3    1   0.1235  0.6571  0.3638  11.00000  0.05    0.37
Q4    1   0.2048  0.5589  0.3928  11.00000  0.05    0.36
Q5    1   0.3085  0.4010  0.6802  11.00000  0.05    0.33
;
_shelx_res_checksum              91643
_shelx_hkl_file                  
;
  -1   0   0  221.38    3.70
   1   0   0  217.08    3.70
   1   0   0  217.58    3.70
  -2   0   0   15.10    0.60
   2   0   0   15.40    0.70
   2   0   0   13.40    0.70
  -3   0   0    3.50    0.40
   3   0   0    2.70    0.50
   3   0   0    1.80    0.40
   3   0   0    3.70    0.50
  -4   0   0    8.20    0.70
   4   0   0   10.10    0.80
   4   0   0    9.50    0.80
   4   0   0   10.30    0.90
  -5   0   0    0.10    0.40
   5   0   0    0.00    0.50
   5   0   0    0.20    0.50
   5   0   0    0.60    0.50
  -6   0   0   19.50    1.20
   6   0   0   21.60    1.30
   6   0   0   21.10    1.40
   6   0   0   19.70    1.40
  -7   0   0    1.50    0.70
   7   0   0    1.00    0.70
   7   0   0    0.90    0.80
  -8   0   0   12.00    1.20
   8   0   0   13.10    1.40
   8   0   0   13.20    1.30
  -9   0   0    0.00    0.80
   9   0   0    0.00    0.90
   9   0   0   -0.30    0.80
 -10   0   0    8.70    1.40
  10   0   0    7.90    1.60
  10  -1   0    1.80    1.10
 -10   1   0    3.30    1.10
   9  -1   0   10.00    1.10
   9  -1   0    9.40    1.50
  -9   1   0    9.60    1.30
   8  -1   0   12.60    1.40
   8  -1   0   14.60    1.20
  -8   1   0   12.30    1.30
   7  -1   0    3.80    0.80
   7  -1   0    3.10    0.90
  -7   1   0    4.60    0.80
   6  -1   0  134.19    3.20
   6  -1   0  146.49    3.60
  -6   1   0  141.19    3.30
   5  -1   0    5.70    0.70
   5  -1   0    6.20    0.70
   5  -1   0    6.10    0.80
  -5   1   0    6.70    0.70
   4  -1   0   12.50    0.90
   4  -1   0   12.10    0.80
   4  -1   0   14.00    1.00
  -4   1   0   13.30    0.80
   3  -1   0    1.70    0.40
   3  -1   0    1.90    0.40
   3  -1   0    1.60    0.40
  -3   1   0    1.60    0.40
   2  -1   0   56.99    1.40
   2  -1   0   59.09    1.30
   2  -1   0   58.99    1.30
  -2   1   0   60.09    1.30
  -2   1   0   60.29    1.40
   1  -1   0  843.32   14.10
   1  -1   0  945.71   14.20
   1  -1   0  858.51   14.20
   1  -1   0  844.62   14.20
   1  -1   0  855.41   14.30
  -1   1   0  859.11   14.10
  -1   1   0  861.61   14.20
  -1   1   0  915.91   14.10
   0  -1   0  517.25    8.30
   0  -1   0  513.45    8.20
   0  -1   0  468.95    8.30
   0  -1   0  522.85    8.40
  -1  -1   0  672.43   11.30
  -1  -1   0  710.73   11.40
  -1  -1   0  682.43   11.40
   1   1   0  669.93   11.40
   1   1   0  664.13   11.40
   1   1   0  694.63   11.30
  -2  -1   0 9419.26  157.68
  -2  -1   0 9999.00  157.28
   2   1   0 9842.42  158.28
   2   1   0 9807.92  158.08
   2   1   0 9501.25  156.68
  -3  -1   0  401.96    6.90
  -3  -1   0  397.56    6.70
   3   1   0  388.56    7.00
   3   1   0  391.66    7.10
  -4  -1   0  200.18    3.90
  -4  -1   0  199.48    3.70
   4   1   0  190.18    4.20
   4   1   0  198.48    4.10
  -5  -1   0    1.20    0.50
  -5  -1   0    1.00    0.30
   5   1   0    1.80    0.60
   5   1   0    1.20    0.60
  -6  -1   0   -0.20    0.50
  -6  -1   0    0.40    0.50
   6   1   0    0.80    0.70
   6   1   0    0.10    0.70
   6   1   0    0.60    0.60
  -7  -1   0    7.50    1.00
   7   1   0    5.20    1.00
   7   1   0    5.30    0.90
  -8  -1   0   53.69    2.30
   8   1   0   55.59    2.50
   8   1   0   51.49    2.30
  -9  -1   0    0.10    0.80
   9   1   0    1.10    0.90
   9   1   0   -0.10    0.90
 -10  -1   0    4.00    1.50
 -10  -1   0    2.90    1.10
  10   1   0    3.60    1.10
  10   1   0    3.00    1.20
  10  -2   0   10.50    1.60
 -10   2   0    9.90    1.40
   9  -2   0    3.50    1.10
  -9   2   0    6.30    1.10
   8  -2   0   37.20    1.60
   8  -2   0   33.00    2.10
  -8   2   0   31.60    1.80
   7  -2   0    5.30    1.00
   7  -2   0    4.30    0.80
  -7   2   0    4.80    0.80
   6  -2   0   17.40    1.10
   6  -2   0   24.20    1.50
  -6   2   0   19.00    1.20
   5  -2   0   49.99    1.60
   5  -2   0   51.09    1.90
   5  -2   0   47.50    1.50
  -5   2   0   47.50    1.50
   4  -2   0  165.58    3.30
   4  -2   0  156.08    3.50
   4  -2   0  158.78    3.30
  -4   2   0  163.08    3.40
  -4   2   0  161.88    3.20
   3  -2   0   36.60    1.10
   3  -2   0   35.70    1.10
  -3   2   0   38.70    1.20
  -3   2   0   37.70    1.10
   2  -2   0  230.78    4.10
   2  -2   0  233.68    3.90
   2  -2   0  228.28    4.20
  -2   2   0  231.98    4.00
  -2   2   0  226.08    4.10
   1  -2   0    0.50    0.20
   1  -2   0    0.40    0.30
   1  -2   0    0.80    0.30
   1  -2   0    0.70    0.30
  -1   2   0    0.60    0.30
  -1   2   0    0.40    0.30
   0  -2   0    0.00    0.20
   0  -2   0    0.50    0.20
   0   2   0    0.10    0.30
  -1  -2   0  590.04    9.50
  -1  -2   0  590.14    9.60
  -1  -2   0  575.64    9.70
   1   2   0  571.14    9.80
   1   2   0  567.84    9.70
  -2  -2   0 6754.72  108.39
  -2  -2   0 6555.94  108.59
  -2  -2   0 6549.44  109.19
   2   2   0 6565.74  108.39
   2   2   0 6778.82  108.89
   2   2   0 6650.73  107.99
  -3  -2   0   60.49    1.60
  -3  -2   0   65.49    1.50
  -3  -2   0   62.99    1.80
   3   2   0   62.79    1.80
   3   2   0   61.39    1.40
   3   2   0   63.09    1.90
  -4  -2   0  249.58    4.80
  -4  -2   0  248.88    5.10
  -4  -2   0  254.77    4.60
   4   2   0  253.07    5.10
   4   2   0  254.77    5.20
  -5  -2   0   81.79    2.60
  -5  -2   0   81.19    2.20
  -5  -2   0   82.59    2.00
   5   2   0   84.59    2.60
   5   2   0   84.69    2.50
  -6  -2   0   33.40    1.50
  -6  -2   0   32.10    1.20
  -6  -2   0   30.70    1.80
   6   2   0   31.20    1.80
   6   2   0   31.50    1.70
  -7  -2   0   18.30    1.70
  -7  -2   0   12.30    1.20
   7   2   0   16.00    1.50
   7   2   0   16.30    1.40
  -8  -2   0   -0.20    0.70
  -8  -2   0   -0.60    0.90
   8   2   0   -0.50    0.80
   8   2   0   -1.80    0.70
  -9  -2   0   -0.90    0.80
  -9  -2   0    1.40    1.20
   9   2   0    1.60    1.00
   9   2   0    1.00    0.90
 -10  -2   0   12.30    1.90
 -10  -2   0   15.20    1.70
  10   2   0   16.60    1.90
  10   2   0   16.00    1.70
   9  -3   0    6.60    1.40
  -9   3   0    5.40    1.10
   8  -3   0   52.69    2.50
  -8   3   0   50.99    2.10
   7  -3   0   17.20    1.50
   7  -3   0   18.30    1.10
  -7   3   0   19.20    1.30
   6  -3   0   63.29    2.30
   6  -3   0   61.39    1.80
  -6   3   0   60.79    2.00
   5  -3   0   22.10    1.30
   5  -3   0   22.50    1.00
  -5   3   0   23.70    1.20
  -5   3   0   23.30    1.10
   4  -3   0  176.98    3.40
   4  -3   0  182.08    3.80
   4  -3   0  167.88    3.30
  -4   3   0  178.18    3.50
  -4   3   0  173.38    3.70
   3  -3   0  313.07    5.50
   3  -3   0  308.67    5.30
   3  -3   0  308.77    5.80
  -3   3   0  309.47    5.50
  -3   3   0  307.07    5.70
   2  -3   0   17.30    0.70
   2  -3   0   18.60    0.80
  -2   3   0   18.70    0.90
  -2   3   0   17.80    0.80
   1  -3   0   65.59    1.30
   1  -3   0   65.69    1.50
   1  -3   0   65.39    1.60
   1  -3   0   67.19    1.50
  -1   3   0   65.59    1.50
  -1   3   0   66.79    1.60
   0  -3   0  452.75    7.80
   0  -3   0  465.85    7.70
   0   3   0  464.65    8.00
  -1  -3   0    3.40    0.50
  -1  -3   0    3.10    0.30
  -1  -3   0    3.10    0.30
  -1  -3   0    2.80    0.50
   1   3   0    3.20    0.50
   1   3   0    2.40    0.50
  -2  -3   0  237.28    4.10
  -2  -3   0  227.98    4.30
  -2  -3   0  231.48    4.40
   2   3   0  226.88    4.50
   2   3   0  224.98    4.50
  -3  -3   0   44.00    1.50
  -3  -3   0   44.10    1.20
  -3  -3   0   43.60    1.40
   3   3   0   39.80    1.50
   3   3   0   42.80    1.10
   3   3   0   44.00    1.60
  -4  -3   0 2649.33   43.20
  -4  -3   0 2666.73   43.50
  -4  -3   0 2652.03   42.90
   4   3   0 2638.44   43.40
   4   3   0 2603.24   42.70
   4   3   0 2621.54   43.50
  -5  -3   0    5.10    0.70
  -5  -3   0    7.00    0.70
  -5  -3   0    5.90    0.90
   5   3   0    5.50    0.90
   5   3   0    6.20    0.90
  -6  -3   0   10.30    1.00
  -6  -3   0    9.60    0.80
  -6  -3   0    8.90    1.10
   6   3   0    9.70    1.20
  -7  -3   0   11.70    1.50
  -7  -3   0   10.60    1.10
   7   3   0   11.30    1.40
  -8  -3   0    0.90    0.90
  -8  -3   0   -0.40    1.00
   8   3   0    0.30    0.90
   8   3   0   -1.70    0.80
  -9  -3   0    1.80    1.00
  -9  -3   0    3.00    1.30
   9   3   0   -0.30    1.00
   9   3   0    2.90    1.10
 -10  -3   0    3.20    1.30
 -10  -3   0    4.50    1.50
  10   3   0    6.20    1.40
  10   3   0    4.60    1.30
   9  -4   0    2.90    1.10
  -9   4   0    0.60    0.90
   8  -4   0   16.70    1.60
  -8   4   0   17.90    1.50
   7  -4   0   11.00    1.30
   7  -4   0   15.80    1.20
  -7   4   0   13.40    1.20
   6  -4   0    0.10    0.60
   6  -4   0    0.70    0.40
  -6   4   0    0.40    0.60
   5  -4   0    6.80    0.60
   5  -4   0    5.10    0.80
  -5   4   0    5.90    0.70
  -5   4   0    5.40    0.80
   4  -4   0   50.49    1.70
   4  -4   0   51.79    1.40
  -4   4   0   51.69    1.70
  -4   4   0   53.29    1.60
   3  -4   0   39.60    1.40
   3  -4   0   42.00    1.20
  -3   4   0   39.80    1.20
  -3   4   0   36.50    1.30
   2  -4   0   92.29    2.20
   2  -4   0   89.09    2.30
   2  -4   0   92.89    2.00
  -2   4   0   91.69    2.20
  -2   4   0   93.39    2.00
   1  -4   0  711.53   12.00
   1  -4   0  714.93   11.70
   1  -4   0  719.53   12.00
   1  -4   0  704.73   11.90
  -1   4   0  701.43   11.90
  -1   4   0  707.83   12.10
   0  -4   0    9.80    0.60
   0  -4   0    9.00    0.60
   0   4   0    9.00    0.70
  -1  -4   0   39.80    1.10
  -1  -4   0   39.90    1.30
  -1  -4   0   40.90    1.20
  -1  -4   0   39.40    0.90
  -1  -4   0   39.60    0.90
   1   4   0   39.50    1.40
  -2  -4   0    5.90    0.50
  -2  -4   0    5.40    0.70
  -2  -4   0    5.20    0.60
   2   4   0    4.30    0.70
   2   4   0    4.70    0.70
  -3  -4   0    3.80    0.40
  -3  -4   0    3.30    0.50
  -3  -4   0    3.70    0.70
   3   4   0    3.00    0.70
   3   4   0    3.10    0.70
  -4  -4   0 1050.99   18.00
  -4  -4   0 1097.49   17.80
  -4  -4   0 1062.69   18.30
   4   4   0 1044.80   17.70
   4   4   0 1070.09   18.40
   4   4   0 1057.29   18.40
  -5  -4   0   43.50    1.90
  -5  -4   0   43.60    1.50
  -5  -4   0   45.30    1.70
   5   4   0   42.10    1.90
   5   4   0   45.00    2.10
   5   4   0   45.00    1.20
  -6  -4   0  432.06    8.00
  -6  -4   0  443.06    8.80
   6   4   0  427.06    8.70
  -7  -4   0    8.60    1.10
  -7  -4   0    8.50    1.30
  -7  -4   0    7.30    0.90
   7   4   0    8.90    1.30
  -8  -4   0    8.20    1.50
  -8  -4   0    8.80    1.30
   8   4   0    8.90    1.40
  -9  -4   0    1.30    1.30
  -9  -4   0    2.50    1.10
   9   4   0    4.00    1.20
   9   4   0    3.50    1.20
 -10  -4   0    4.10    1.30
 -10  -4   0    0.50    1.20
  10   4   0    2.80    1.30
  10   4   0    1.50    1.20
   9  -5   0   10.40    1.50
  -9   5   0   11.60    1.40
   8  -5   0    1.90    1.00
  -8   5   0    2.00    0.80
   7  -5   0    9.00    1.30
  -7   5   0    8.10    1.00
   6  -5   0  135.19    2.70
   6  -5   0  137.19    3.70
  -6   5   0  128.79    3.30
  -6   5   0  138.69    3.50
   5  -5   0   37.90    1.20
   5  -5   0   39.70    1.70
  -5   5   0   41.60    1.60
  -5   5   0   40.30    1.70
   4  -5   0   64.09    2.10
   4  -5   0   68.69    1.70
  -4   5   0   64.19    2.00
  -4   5   0   66.79    1.90
   3  -5   0    1.40    0.40
   3  -5   0    1.30    0.50
  -3   5   0    1.60    0.50
  -3   5   0    1.60    0.50
   2  -5   0  431.26    7.90
   2  -5   0  434.06    7.60
   2  -5   0  433.46    7.80
  -2   5   0  438.06    7.70
  -2   5   0  430.36    7.80
   1  -5   0   75.49    1.90
   1  -5   0   76.99    1.90
   1  -5   0   77.29    2.00
   1  -5   0   74.49    1.60
  -1   5   0   72.69    1.90
  -1   5   0   73.59    2.00
   0  -5   0    8.10    0.70
   0  -5   0    9.80    0.70
   0  -5   0    8.80    0.70
   0   5   0    8.00    0.80
  -1  -5   0  130.69    2.70
  -1  -5   0  127.69    2.60
  -1  -5   0  130.09    2.90
   1   5   0  127.99    3.10
  -2  -5   0    7.30    0.70
  -2  -5   0    6.70    0.50
  -2  -5   0    7.20    0.50
  -2  -5   0    6.00    0.70
   2   5   0    4.50    0.70
  -3  -5   0   15.80    1.00
  -3  -5   0   16.10    0.80
  -3  -5   0   16.10    0.80
  -3  -5   0   15.00    1.10
   3   5   0   17.10    1.30
  -4  -5   0   38.60    1.60
  -4  -5   0   41.00    1.30
  -4  -5   0   36.80    1.70
   4   5   0   40.70    1.90
   4   5   0   37.40    1.20
  -5  -5   0    4.40    0.90
  -5  -5   0    4.90    0.70
  -5  -5   0    4.50    0.60
   5   5   0    3.60    0.50
   5   5   0    4.80    1.00
  -6  -5   0  465.55    9.40
  -6  -5   0  467.05    9.00
  -6  -5   0  472.75    8.60
   6   5   0  462.45    8.10
   6   5   0  470.85    9.40
  -7  -5   0  126.59    4.00
  -7  -5   0  125.89    3.60
  -7  -5   0  131.29    3.30
   7   5   0  132.39    4.00
  -8  -5   0   72.99    3.20
  -8  -5   0   70.49    2.50
   8   5   0   71.79    3.10
  -9  -5   0    4.60    1.50
  -9  -5   0    4.30    1.10
   9   5   0    7.20    1.40
   9   5   0    5.10    1.40
 -10  -5   0    2.80    1.20
 -10  -5   0    1.80    1.50
  10   5   0    5.00    1.40
  10   5   0    5.20    1.50
   8  -6   0    5.50    1.20
  -8   6   0    5.20    1.00
   7  -6   0    6.90    1.20
  -7   6   0    6.80    1.00
   6  -6   0    2.10    0.80
  -6   6   0    2.70    0.70
  -6   6   0    1.90    0.70
   5  -6   0   42.80    1.90
   5  -6   0   38.90    1.10
  -5   6   0   39.90    1.60
  -5   6   0   39.50    1.80
   4  -6   0  111.69    2.40
   4  -6   0  117.19    3.00
  -4   6   0  108.99    2.90
  -4   6   0  110.29    2.70
   3  -6   0  124.89    3.00
   3  -6   0  122.59    2.60
  -3   6   0  121.19    3.00
  -3   6   0  123.59    2.90
   2  -6   0   33.80    1.20
   2  -6   0   33.10    1.30
   2  -6   0   34.10    1.50
  -2   6   0   37.80    1.30
  -2   6   0   35.70    1.50
   1  -6   0    4.70    0.50
   1  -6   0    4.30    0.60
   1  -6   0    4.50    0.60
   1  -6   0    4.60    0.60
  -1   6   0    4.50    0.60
  -1   6   0    3.20    0.60
   0  -6   0  385.56    6.80
   0  -6   0  380.66    6.90
   0  -6   0  390.76    7.10
   0   6   0  378.36    7.30
  -1  -6   0  216.78    4.50
  -1  -6   0  223.18    4.20
  -1  -6   0  221.98    4.30
   1   6   0  213.98    4.70
  -2  -6   0    0.40    0.20
  -2  -6   0    0.20    0.30
  -2  -6   0    0.10    0.40
  -2  -6   0   -0.40    0.30
  -2  -6   0    0.30    0.50
   2   6   0   -0.20    0.60
  -3  -6   0   59.69    1.50
  -3  -6   0   60.49    1.60
  -3  -6   0   59.09    1.90
  -3  -6   0   57.99    2.00
   3   6   0   57.49    2.20
  -4  -6   0    9.40    1.00
  -4  -6   0    7.20    0.60
  -4  -6   0    9.50    0.80
  -4  -6   0    8.70    1.10
   4   6   0    9.10    1.10
  -5  -6   0   23.70    1.70
  -5  -6   0   26.20    1.20
  -5  -6   0   24.60    1.50
   5   6   0   24.50    1.80
  -6  -6   0  164.58    4.20
  -6  -6   0  171.78    4.50
  -6  -6   0  165.38    3.80
   6   6   0  172.38    4.60
   6   6   0  166.78    3.60
  -7  -6   0   29.70    1.50
  -7  -6   0   29.40    1.90
  -7  -6   0   29.70    2.00
   7   6   0   27.90    2.20
  -8  -6   0   37.90    2.20
  -8  -6   0   36.00    2.50
  -8  -6   0   33.10    1.80
   8   6   0   36.90    2.50
  -9  -6   0   18.30    1.80
  -9  -6   0   17.30    2.00
  -9  -6   0   20.90    2.20
   9   6   0   25.00    2.30
   8  -7   0   29.80    2.20
  -8   7   0   31.40    2.00
   7  -7   0    2.50    1.00
  -7   7   0    4.20    0.90
   6  -7   0    1.10    0.80
  -6   7   0   -1.00    0.60
   5  -7   0   29.10    1.70
  -5   7   0   32.60    1.70
  -5   7   0   31.10    1.60
   4  -7   0  110.09    2.40
   4  -7   0  110.09    3.00
  -4   7   0  108.69    3.00
  -4   7   0  110.09    2.80
   3  -7   0    3.40    0.70
   3  -7   0    3.30    0.50
  -3   7   0    2.90    0.70
  -3   7   0    4.00    0.80
   2  -7   0   12.60    1.10
   2  -7   0   12.60    1.00
   2  -7   0   11.40    0.90
  -2   7   0   12.40    1.00
  -2   7   0   12.30    1.10
   1  -7   0   37.00    1.40
   1  -7   0   37.30    1.10
   1  -7   0   39.50    1.50
  -1   7   0   37.10    1.50
  -1   7   0   40.10    1.70
   0  -7   0   57.09    1.60
   0  -7   0   58.69    1.80
   0  -7   0   56.39    1.80
   0   7   0   54.19    2.00
  -1  -7   0    7.30    0.70
  -1  -7   0    7.90    0.70
   1   7   0    7.00    0.90
  -2  -7   0   81.09    2.00
  -2  -7   0   83.19    2.50
  -2  -7   0   83.69    2.30
   2   7   0   84.19    2.70
  -3  -7   0   48.90    1.80
  -3  -7   0   45.40    1.30
  -3  -7   0   48.10    1.90
  -3  -7   0   47.80    1.30
  -3  -7   0   47.80    1.50
   3   7   0   47.80    2.20
  -4  -7   0    0.40    0.40
  -4  -7   0    0.60    0.70
  -4  -7   0   -0.50    0.50
  -4  -7   0    0.50    0.40
   4   7   0   -1.20    0.80
  -5  -7   0    7.60    1.00
  -5  -7   0    6.60    0.70
  -5  -7   0    9.60    1.30
   5   7   0    8.20    1.30
  -6  -7   0   22.30    1.60
  -6  -7   0   22.50    1.20
  -6  -7   0   23.40    1.90
   6   7   0   21.40    2.00
  -7  -7   0   -0.30    0.60
  -7  -7   0    0.20    1.00
  -7  -7   0    1.20    0.90
   7   7   0    1.20    1.10
  -8  -7   0  413.36    9.30
  -8  -7   0  400.96    8.10
  -8  -7   0  408.56    8.80
   8   7   0  424.16    9.30
  -9  -7   0    0.80    1.10
  -9  -7   0    0.00    1.20
  -9  -7   0    0.30    0.80
   9   7   0   -1.40    1.20
   7  -8   0    3.50    1.10
  -7   8   0    3.80    1.00
   6  -8   0   41.70    2.20
  -6   8   0   36.30    1.90
   5  -8   0    0.80    0.70
  -5   8   0    0.80    0.70
   4  -8   0    3.50    0.50
   4  -8   0    3.10    0.80
  -4   8   0    2.80    0.80
  -4   8   0    2.80    0.80
   3  -8   0  178.28    3.70
   3  -8   0  180.28    4.10
  -3   8   0  175.28    4.30
  -3   8   0  176.08    4.10
   2  -8   0  159.48    3.90
   2  -8   0  151.38    3.40
   2  -8   0  158.28    3.60
  -2   8   0  156.08    3.90
  -2   8   0  156.08    3.70
   1  -8   0   13.90    1.00
   1  -8   0   13.80    1.10
  -1   8   0   15.90    1.30
  -1   8   0   13.90    1.10
   0  -8   0    0.40    0.50
   0  -8   0    0.00    0.50
   0  -8   0    0.00    0.40
   0   8   0    0.20    0.60
   0   8   0    0.20    0.60
  -1  -8   0    0.30    0.40
  -1  -8   0   -0.20    0.40
   1   8   0    0.20    0.70
  -2  -8   0   61.99    1.80
  -2  -8   0   61.89    2.30
  -2  -8   0   66.89    2.00
   2   8   0   63.69    2.50
  -3  -8   0   30.10    0.90
  -3  -8   0   29.30    1.70
  -3  -8   0   30.30    1.20
  -3  -8   0   32.60    1.50
   3   8   0   26.10    1.90
  -4  -8   0    9.90    1.10
  -4  -8   0    8.50    0.70
  -4  -8   0    9.00    0.80
  -4  -8   0   12.10    1.40
  -4  -8   0    8.80    0.80
   4   8   0    7.50    1.30
  -5  -8   0   11.80    1.40
  -5  -8   0    9.40    0.80
  -5  -8   0   12.80    1.40
   5   8   0    9.30    1.40
  -6  -8   0    0.40    0.50
  -6  -8   0    1.40    1.00
  -6  -8   0    2.40    1.00
   6   8   0    2.00    1.20
  -7  -8   0    1.40    0.60
  -7  -8   0    2.70    1.20
  -7  -8   0    2.00    1.00
   7   8   0    2.10    1.20
  -8  -8   0    0.20    1.20
  -8  -8   0    0.60    1.00
  -8  -8   0   -0.20    0.60
   8   8   0   -1.20    1.20
  -9  -8   0    0.90    1.20
  -9  -8   0   -2.10    1.10
  -9  -8   0   -0.10    0.70
   9   8   0    0.70    1.30
   9   8   0   -1.10    1.10
   7  -9   0    5.70    1.30
  -7   9   0    7.40    1.20
   6  -9   0    9.00    1.30
  -6   9   0    7.00    1.10
   5  -9   0    3.00    0.90
  -5   9   0    1.00    0.80
   4  -9   0   29.90    1.70
  -4   9   0   29.40    1.70
  -4   9   0   30.20    1.80
   3  -9   0    4.10    0.60
   3  -9   0    4.00    0.80
  -3   9   0    3.70    0.80
  -3   9   0    3.70    0.90
   2  -9   0   13.80    1.00
   2  -9   0   14.80    1.30
  -2   9   0   14.90    1.30
  -2   9   0   15.10    1.40
   1  -9   0  121.49    3.20
   1  -9   0  126.19    3.10
  -1   9   0  127.19    3.60
  -1   9   0  123.79    3.30
   0  -9   0   27.00    1.50
   0  -9   0   27.00    1.10
   0  -9   0   27.60    1.40
   0   9   0   28.80    1.60
   0   9   0   30.60    1.80
  -1  -9   0   41.70    1.60
  -1  -9   0   41.40    1.60
  -1  -9   0   46.40    1.90
   1   9   0   42.10    2.00
   1   9   0   38.90    2.00
  -2  -9   0   49.50    1.80
  -2  -9   0   51.39    1.70
  -2  -9   0   51.49    2.20
   2   9   0   48.60    2.40
  -3  -9   0   12.60    1.40
  -3  -9   0    9.70    1.10
  -3  -9   0   11.50    0.90
   3   9   0    9.50    1.30
  -4  -9   0   35.50    1.80
  -4  -9   0   35.00    1.10
  -4  -9   0   38.00    1.40
  -4  -9   0   33.80    1.10
  -4  -9   0   31.20    2.00
   4   9   0   35.70    2.30
  -5  -9   0    3.80    1.20
  -5  -9   0    3.60    0.50
  -5  -9   0    4.30    0.90
   5   9   0    2.20    1.10
  -6  -9   0    5.80    1.40
  -6  -9   0    6.70    0.80
  -6  -9   0    6.50    1.20
   6   9   0    8.70    1.50
  -7  -9   0   -0.50    1.10
  -7  -9   0   -0.80    0.80
  -7  -9   0    0.40    0.50
   7   9   0   -0.90    1.00
  -8  -9   0    6.30    1.30
  -8  -9   0    5.30    1.50
  -8  -9   0    5.70    0.90
   8   9   0   11.10    1.90
   6 -10   0    9.80    1.40
  -6  10   0    8.70    1.30
   5 -10   0    7.50    1.20
  -5  10   0    7.30    1.20
   4 -10   0   17.80    1.50
  -4  10   0   16.10    1.50
  -3  10   0    9.10    1.20
  -3  10   0   10.00    1.20
   2 -10   0    8.30    0.90
  -2  10   0    6.30    1.00
  -2  10   0    8.30    1.20
   1 -10   0   21.40    1.50
   1 -10   0   19.50    1.30
  -1  10   0   17.10    1.40
  -1  10   0   19.10    1.70
   0 -10   0   63.09    2.20
   0 -10   0   64.19    2.30
   0 -10   0   58.99    2.00
   0  10   0   61.89    2.40
   0  10   0   64.29    2.70
  -1 -10   0   37.90    1.50
  -1 -10   0   43.10    1.90
  -1 -10   0   43.70    1.70
   1  10   0   44.50    2.30
   1  10   0   39.20    2.10
  -2 -10   0   22.90    1.30
  -2 -10   0   21.90    1.30
   2  10   0   21.00    1.80
   2  10   0   24.10    1.80
  -3 -10   0   40.10    1.60
  -3 -10   0   40.60    1.80
  -3 -10   0   40.40    2.20
   3  10   0   37.80    2.40
  -4 -10   0   68.09    2.50
  -4 -10   0   70.09    2.90
  -5 -10   0    6.70    1.10
  -5 -10   0    6.40    1.40
   5  10   0    6.60    1.50
  -6 -10   0   21.60    1.10
  -6 -10   0   22.10    2.10
  -6 -10   0   22.10    1.90
   6  10   0   20.90    2.10
  -7 -10   0    0.30    1.20
  -7 -10   0    0.40    0.50
  -7 -10   0    0.00    1.00
   7  10   0   -0.60    1.20
   5 -11   0   14.60    1.60
  -5  11   0   11.50    1.50
  -4  11   0   12.70    1.50
  -3  11   0    2.70    0.90
   2 -11   0   12.40    1.10
  -2  11   0   10.80    1.30
  -2  11   0    9.10    1.30
   1 -11   0    1.10    0.80
   1 -11   0    0.30    0.60
  -1  11   0   -0.10    0.80
  -1  11   0   -0.70    0.80
   0 -11   0   14.40    1.30
   0 -11   0   12.40    1.20
   0  11   0   12.70    1.50
   0  11   0   14.40    1.50
  -1 -11   0   36.10    1.90
  -1 -11   0   39.70    1.80
   1  11   0   38.60    2.40
   1  11   0   38.90    2.20
  -2 -11   0    9.00    1.20
  -2 -11   0   10.60    1.00
  -2 -11   0    8.80    1.00
   2  11   0    9.60    1.30
   2  11   0    8.30    1.50
  -3 -11   0    3.20    0.80
   3  11   0    3.00    1.20
   3  11   0    3.20    1.10
  -4 -11   0    1.90    0.80
  -4 -11   0    1.30    1.00
   4  11   0    1.30    1.20
   4  11   0    2.60    1.10
  -5 -11   0    0.10    0.80
  -5 -11   0    0.30    1.10
   5  11   0    1.70    1.20
   5  11   0   -1.10    1.10
  -6 -11   0   13.90    1.60
  -6 -11   0   14.60    1.80
   6  11   0   12.60    1.90
   6  11   0   11.30    1.70
  -7 -11   0   18.10    1.90
  -7 -11   0   23.10    2.40
  -7 -11   0   17.50    1.00
   7  11   0   20.30    2.30
   7  11   0   17.90    2.20
  -4  12   0   23.50    2.00
  -3  12   0    4.70    1.20
  -2  12   0    3.80    1.10
  -2  12   0    6.60    1.30
   1 -12   0   22.60    1.40
  -1  12   0   23.90    2.10
  -1  12   0   20.20    1.80
   0 -12   0   -0.10    0.70
   0 -12   0   -0.70    0.70
   0  12   0   -0.30    0.90
   0  12   0    0.90    1.00
  -1 -12   0    8.40    1.10
  -1 -12   0    7.30    1.20
   1  12   0    9.70    1.60
   1  12   0    6.80    1.30
  -2 -12   0   33.10    2.10
   2  12   0   37.50    2.60
   2  12   0   33.50    2.30
  -3 -12   0   20.10    1.50
   3  12   0   19.00    2.10
   3  12   0   21.30    1.90
  -4 -12   0    5.60    1.40
  -4 -12   0    5.30    1.00
   4  12   0    6.00    1.60
   4  12   0    4.70    1.30
  -5 -12   0    4.50    1.50
  -5 -12   0    4.10    1.10
   5  12   0    5.70    1.60
   5  12   0    6.20    1.50
  -2  13   0    0.10    1.00
  -1  13   0   13.90    1.80
  -1  13   0   17.80    1.90
   0 -13   0    1.10    0.80
   0  13   0    2.50    1.20
   0  13   0    2.90    1.20
  -1 -13   0    3.90    1.00
   1  13   0    4.10    1.30
   1  13   0    2.80    1.30
  -2 -13   0    0.40    0.90
   2  13   0   -0.60    1.00
   2  13   0   -2.30    1.00
  -3 -13   0   10.50    1.50
   3  13   0   17.50    2.20
   3  13   0   11.90    1.70
   4  13   0   10.10    1.70
   4  13   0    9.00    1.80
   3  13  -1   21.70    2.20
   3  13  -1   17.70    2.20
  -3 -13   1   19.90    2.00
   2  13  -1    2.00    1.30
   2  13  -1   -0.10    1.10
  -2 -13   1    1.00    1.00
   1  13  -1    8.00    1.60
   1  13  -1    7.50    1.60
  -1 -13   1    7.50    1.30
   0  13  -1    8.40    1.50
   0  13  -1    8.80    1.60
   0 -13   1   11.40    1.40
  -1  13  -1    0.10    1.00
  -1  13  -1   -1.00    1.00
   1 -13   1    0.60    0.80
   5  12  -1   18.50    2.30
   5  12  -1   18.30    2.10
  -5 -12   1   13.70    1.60
  -5 -12   1   17.80    2.00
   4  12  -1    8.90    1.80
   4  12  -1    9.80    1.60
  -4 -12   1    7.40    1.20
  -4 -12   1   10.60    1.80
   3  12  -1   28.30    2.20
   3  12  -1   28.30    2.50
  -3 -12   1   31.20    1.80
   2  12  -1    0.70    1.00
   2  12  -1    1.90    1.20
  -2 -12   1    2.40    1.00
  -2 -12   1    0.70    0.70
   1  12  -1   12.60    1.80
  -1 -12   1   11.90    1.50
   0  12  -1    2.80    1.10
   0  12  -1    2.90    1.10
   0 -12   1    4.50    1.00
  -1  12  -1   15.80    1.70
  -1  12  -1   15.50    1.80
   1 -12   1   13.60    1.30
  -2  12  -1   10.80    1.50
  -2  12  -1   14.50    1.80
   2 -12   1   13.00    1.30
  -3  12  -1    0.20    0.90
   6  11  -1   10.30    1.90
   6  11  -1   15.70    2.00
  -6 -11   1   14.10    0.90
  -6 -11   1   15.80    2.00
  -6 -11   1   15.50    1.70
   5  11  -1   14.50    1.90
   5  11  -1   10.90    1.80
  -5 -11   1   11.80    1.50
  -5 -11   1   12.50    1.80
   4  11  -1    0.40    1.20
   4  11  -1   -0.20    1.00
  -4 -11   1    0.50    0.80
  -4 -11   1    0.30    1.10
   3  11  -1    7.10    1.50
   3  11  -1    8.80    1.50
  -3 -11   1    9.90    1.20
   2  11  -1    1.50    1.10
   2  11  -1   -0.80    0.90
  -2 -11   1    1.00    0.90
  -2 -11   1    1.10    0.70
   1  11  -1   66.79    2.80
   1  11  -1   66.79    3.00
  -1 -11   1   63.49    2.20
  -1 -11   1   63.59    2.20
  -1 -11   1   60.19    2.60
   0  11  -1    8.40    1.40
   0  11  -1    7.60    1.30
   0 -11   1    7.20    1.00
   0 -11   1    7.00    1.10
  -1  11  -1    1.30    1.00
  -1  11  -1    3.20    1.00
   1 -11   1    2.70    0.80
  -2  11  -1    6.20    1.20
  -2  11  -1    4.30    1.10
   2 -11   1    3.10    0.80
  -3  11  -1   32.80    2.20
  -3  11  -1   35.40    2.10
  -4  11  -1    3.10    1.00
  -5  11  -1    2.90    1.10
   5 -11   1    1.50    0.90
   7  10  -1    4.10    1.50
   7  10  -1    5.10    1.50
  -7 -10   1    3.10    0.70
  -7 -10   1    4.30    1.40
  -7 -10   1    2.80    1.20
   6  10  -1    3.80    1.40
   6  10  -1    3.30    1.30
  -6 -10   1    3.70    1.30
  -6 -10   1    2.90    0.60
  -6 -10   1    5.20    1.20
   5  10  -1   14.20    1.90
   5  10  -1   13.10    1.70
  -5 -10   1   12.80    0.90
  -5 -10   1   15.40    1.60
  -5 -10   1   15.20    1.80
   4  10  -1    1.30    1.00
   4  10  -1    0.10    1.10
  -4 -10   1    1.80    1.10
  -4 -10   1    0.90    0.80
   3  10  -1   68.49    2.80
   3  10  -1   65.39    3.10
  -3 -10   1   64.49    2.40
  -3 -10   1   64.19    2.70
   2  10  -1    0.20    0.90
   2  10  -1   -0.10    1.00
  -2 -10   1    0.60    0.50
  -2 -10   1    0.30    0.60
   1  10  -1   73.09    2.80
   1  10  -1   70.29    3.00
  -1 -10   1   71.89    2.30
  -1 -10   1   67.39    2.60
  -1 -10   1   72.89    2.20
   0  10  -1    7.00    1.10
   0  10  -1    6.30    1.20
   0 -10   1    6.10    0.80
   0 -10   1    5.50    1.00
   0 -10   1    5.40    0.90
  -1  10  -1    2.10    0.90
  -1  10  -1    2.60    0.90
   1 -10   1    2.60    0.80
  -2  10  -1   14.20    1.50
  -2  10  -1   17.90    1.60
   2 -10   1   16.30    1.30
  -3  10  -1    4.10    1.00
  -3  10  -1    6.10    1.20
   3 -10   1    6.50    0.90
  -4  10  -1   -0.60    0.80
  -4  10  -1    1.90    0.90
   4 -10   1    1.00    0.70
  -5  10  -1   23.30    1.80
   5 -10   1   24.40    1.70
  -6  10  -1   22.40    1.90
   6 -10   1   21.40    1.80
   8   9  -1    5.40    1.40
   8   9  -1    9.40    1.80
  -8  -9   1    5.60    1.40
  -8  -9   1    4.60    0.90
  -8  -9   1    3.50    1.50
   7   9  -1    1.90    1.40
   7   9  -1    2.70    1.30
  -7  -9   1    2.90    1.30
  -7  -9   1    3.10    1.10
  -7  -9   1    2.40    0.70
   6   9  -1   -1.20    1.00
   6   9  -1    0.50    1.10
  -6  -9   1    0.70    1.10
  -6  -9   1    1.00    1.00
  -6  -9   1   -0.20    0.50
   5   9  -1   11.00    1.50
   5   9  -1    9.50    1.50
  -5  -9   1   11.60    1.40
  -5  -9   1   11.40    1.30
  -5  -9   1   11.20    0.90
   4   9  -1   43.40    2.60
   4   9  -1   42.00    2.20
  -4  -9   1   40.10    1.30
  -4  -9   1   38.80    2.00
  -4  -9   1   40.70    2.30
   3   9  -1    8.90    1.40
   3   9  -1    9.00    1.20
  -3  -9   1    7.20    1.00
  -3  -9   1    7.70    1.10
  -3  -9   1    8.70    0.80
   2   9  -1   53.79    2.60
   2   9  -1   51.09    2.30
  -2  -9   1   51.19    1.90
  -2  -9   1   51.29    1.60
  -2  -9   1   50.09    2.20
   1   9  -1  303.77    6.50
   1   9  -1  304.57    6.80
  -1  -9   1  301.17    6.00
  -1  -9   1  304.57    5.90
  -1  -9   1  298.27    6.40
   0   9  -1   49.10    2.30
   0   9  -1   48.30    2.10
   0  -9   1   45.00    1.70
   0  -9   1   48.90    1.80
   0  -9   1   49.70    2.00
  -1   9  -1  185.98    4.80
  -1   9  -1  182.38    4.50
   1  -9   1  195.28    4.40
   1  -9   1  188.48    3.90
   1  -9   1  184.58    4.30
  -2   9  -1    6.20    1.00
  -2   9  -1    7.40    1.10
   2  -9   1    6.10    0.80
  -3   9  -1    0.50    0.70
  -3   9  -1    0.70    0.70
   3  -9   1    0.60    0.60
   3  -9   1    0.60    0.60
  -4   9  -1    3.00    0.90
  -4   9  -1    5.40    1.10
   4  -9   1    4.30    0.80
   4  -9   1    5.60    0.80
  -5   9  -1    2.20    1.30
  -5   9  -1    2.50    0.90
   5  -9   1    3.00    0.80
  -6   9  -1    1.70    0.90
   6  -9   1    1.90    0.90
  -7   9  -1    1.10    1.00
   7  -9   1    1.30    1.00
   8   8  -1    1.70    1.20
   8   8  -1    1.40    1.30
  -8  -8   1    0.90    1.00
  -8  -8   1    1.00    1.30
  -8  -8   1    0.90    0.70
   7   8  -1    2.60    1.20
   7   8  -1    3.20    1.30
  -7  -8   1    2.50    1.00
  -7  -8   1    4.50    0.80
  -7  -8   1    2.30    1.30
   6   8  -1    4.50    1.30
  -6  -8   1    5.40    1.30
  -6  -8   1    3.80    0.70
  -6  -8   1    3.60    1.00
   5   8  -1   10.20    1.60
  -5  -8   1   10.80    1.40
  -5  -8   1   10.90    1.30
  -5  -8   1    8.70    0.80
   4   8  -1    0.80    0.90
  -4  -8   1    1.00    0.70
  -4  -8   1    0.70    0.90
  -4  -8   1    0.80    0.40
  -4  -8   1    0.70    0.40
   3   8  -1   12.90    1.40
  -3  -8   1   17.60    1.40
  -3  -8   1   12.60    1.30
  -3  -8   1   15.70    0.90
  -3  -8   1   15.70    0.80
  -3  -8   1   17.00    0.90
   2   8  -1    5.40    1.10
   2   8  -1    3.80    0.90
  -2  -8   1    3.30    0.90
  -2  -8   1    4.70    0.80
  -2  -8   1    5.90    0.60
   1   8  -1    1.10    0.70
   1   8  -1    0.20    0.80
  -1  -8   1    1.30    0.50
  -1  -8   1    1.40    0.60
   0   8  -1  196.28    4.50
   0   8  -1  195.48    4.80
   0  -8   1  203.18    4.10
   0  -8   1  196.38    4.10
   0  -8   1  197.08    4.50
  -1   8  -1   30.10    1.70
  -1   8  -1   29.90    1.60
   1  -8   1   28.60    1.50
   1  -8   1   30.00    1.20
   1  -8   1   26.30    1.40
  -2   8  -1   -0.60    0.60
  -2   8  -1    0.80    0.70
   2  -8   1    0.80    0.50
  -3   8  -1    2.40    0.80
  -3   8  -1    1.10    0.70
   3  -8   1    1.30    0.60
   3  -8   1    1.40    0.60
  -4   8  -1    6.60    1.00
  -4   8  -1    6.80    1.10
   4  -8   1    7.40    0.90
   4  -8   1    7.00    0.80
  -5   8  -1   12.60    1.40
  -5   8  -1   12.10    1.30
   5  -8   1   13.70    1.20
   5  -8   1   12.50    1.20
  -6   8  -1    1.00    0.80
   6  -8   1   -0.30    0.70
  -7   8  -1   10.50    1.30
   7  -8   1   12.70    1.50
   9   7  -1   11.60    1.60
   9   7  -1    8.40    1.50
   9   7  -1    5.10    1.50
  -9  -7   1    7.50    1.80
  -9  -7   1    7.30    1.20
  -9  -7   1   11.70    1.80
   8   7  -1   19.70    1.80
   8   7  -1   19.30    2.10
  -8  -7   1   17.40    1.70
  -8  -7   1   14.20    1.30
  -8  -7   1   19.10    2.10
   7   7  -1   87.89    3.50
  -7  -7   1   85.79    2.60
  -7  -7   1   86.49    3.10
  -7  -7   1   84.59    3.40
   6   7  -1   -0.60    0.90
  -6  -7   1    0.70    0.80
  -6  -7   1   -0.30    0.90
  -6  -7   1    0.50    0.50
   5   7  -1    5.00    1.10
  -5  -7   1    5.40    0.90
  -5  -7   1    4.10    1.10
  -5  -7   1    4.70    0.60
   4   7  -1   -0.60    0.80
  -4  -7   1   -0.10    0.60
  -4  -7   1    0.20    0.80
  -4  -7   1    0.50    0.40
   3   7  -1    3.80    1.00
  -3  -7   1    3.90    0.50
  -3  -7   1    3.90    0.50
  -3  -7   1    4.80    1.00
  -3  -7   1    3.70    0.70
  -3  -7   1    4.00    0.60
   2   7  -1    1.10    0.70
  -2  -7   1    0.00    0.50
  -2  -7   1    0.00    0.60
  -2  -7   1    0.60    0.40
  -2  -7   1    0.60    0.30
  -2  -7   1   -0.10    0.20
   1   7  -1   43.40    1.90
   1   7  -1   43.50    1.80
  -1  -7   1   39.00    1.50
  -1  -7   1   43.60    1.70
  -1  -7   1   41.70    1.30
   0   7  -1    1.40    0.60
   0   7  -1    1.40    0.70
   0  -7   1    1.50    0.50
   0  -7   1    1.80    0.60
   0  -7   1    2.10    0.50
  -1   7  -1   89.99    2.70
  -1   7  -1   84.99    2.50
   1  -7   1   88.99    2.40
   1  -7   1   91.59    2.50
   1  -7   1   87.89    2.20
  -2   7  -1   -0.20    0.50
  -2   7  -1   -0.30    0.50
   2  -7   1   -0.10    0.30
   2  -7   1    0.00    0.40
   2  -7   1    0.00    0.50
  -3   7  -1  298.57    6.00
  -3   7  -1  299.57    6.30
   3  -7   1  297.77    5.90
   3  -7   1  294.27    5.80
  -4   7  -1   20.10    1.30
  -4   7  -1   19.00    1.40
   4  -7   1   19.00    1.10
   4  -7   1   18.30    1.30
  -5   7  -1   21.50    1.50
  -5   7  -1   19.40    1.40
   5  -7   1   21.50    1.50
   5  -7   1   21.50    1.20
  -6   7  -1   10.00    1.10
  -6   7  -1    9.80    1.20
   6  -7   1   11.90    1.30
  -7   7  -1   14.80    1.40
   7  -7   1   14.00    1.50
  -8   7  -1    5.20    1.10
   8  -7   1    5.70    1.20
   9   6  -1    1.50    1.20
   9   6  -1    0.20    1.10
   9   6  -1   -0.60    1.00
  -9  -6   1    0.10    1.00
  -9  -6   1    0.60    1.20
   8   6  -1  183.58    4.70
   8   6  -1  195.48    5.40
  -8  -6   1  174.28    4.50
  -8  -6   1  178.98    5.30
   7   6  -1    0.60    1.10
  -7  -6   1    2.00    0.90
  -7  -6   1    1.60    0.70
  -7  -6   1    2.10    1.10
   6   6  -1    4.40    1.10
  -6  -6   1    6.30    1.20
  -6  -6   1    5.90    1.00
  -6  -6   1    6.20    0.80
   5   6  -1   22.80    1.70
   5   6  -1   19.80    1.00
  -5  -6   1   21.90    1.20
  -5  -6   1   21.50    1.50
  -5  -6   1   19.00    1.60
   4   6  -1    0.50    0.80
   4   6  -1    0.90    0.40
  -4  -6   1    0.60    0.60
  -4  -6   1   -0.30    0.70
  -4  -6   1    0.90    0.40
   3   6  -1  116.29    3.30
  -3  -6   1  115.39    2.90
  -3  -6   1  112.49    3.10
  -3  -6   1  112.39    2.50
   2   6  -1    7.30    1.00
  -2  -6   1   10.80    1.10
  -2  -6   1    7.80    0.60
  -2  -6   1    7.80    0.60
  -2  -6   1    8.10    0.70
  -2  -6   1    6.30    0.70
   1   6  -1   44.90    1.80
  -1  -6   1   44.80    1.70
  -1  -6   1   42.50    1.50
  -1  -6   1   42.70    1.30
  -1  -6   1   44.70    1.00
  -1  -6   1   45.70    1.10
   0   6  -1   11.00    0.90
   0   6  -1   10.30    1.00
   0  -6   1   13.10    1.00
   0  -6   1   13.10    0.90
   0  -6   1   13.00    0.80
  -1   6  -1   47.80    1.70
  -1   6  -1   50.49    1.80
   1  -6   1   51.29    1.50
   1  -6   1   50.99    1.70
   1  -6   1   52.59    1.60
  -2   6  -1   74.09    2.30
  -2   6  -1   70.99    2.10
   2  -6   1   75.59    2.00
   2  -6   1   70.89    1.70
   2  -6   1   75.19    2.00
  -3   6  -1  118.49    2.90
  -3   6  -1  123.19    3.20
   3  -6   1  123.19    2.90
   3  -6   1  124.69    2.90
  -4   6  -1   70.29    2.20
  -4   6  -1   67.39    2.30
   4  -6   1   68.79    2.20
   4  -6   1   69.59    2.00
  -5   6  -1  202.68    4.70
  -5   6  -1  202.78    4.50
   5  -6   1  195.58    4.10
   5  -6   1  206.48    4.60
  -6   6  -1   14.20    1.20
  -6   6  -1   11.50    1.30
   6  -6   1   13.40    1.30
   6  -6   1   12.50    0.90
  -7   6  -1    0.50    0.70
  -7   6  -1    0.80    0.70
   7  -6   1    0.80    0.80
  -8   6  -1   -0.50    0.80
   8  -6   1   -0.60    0.80
  -9   6  -1    2.80    1.10
   9  -6   1    1.50    1.00
   9   5  -1   -1.10    1.00
   9   5  -1    2.50    1.20
  -9  -5   1    0.50    1.30
  -9  -5   1    1.40    1.00
   8   5  -1    4.20    1.10
   8   5  -1    2.10    1.20
   8   5  -1    3.20    1.10
  -8  -5   1    2.50    1.00
  -8  -5   1    1.00    1.20
   7   5  -1   -0.60    0.90
  -7  -5   1    0.30    0.50
  -7  -5   1    0.90    1.00
  -7  -5   1    0.10    0.70
   6   5  -1  220.68    5.40
  -6  -5   1  224.18    4.70
  -6  -5   1  222.98    5.10
  -6  -5   1  220.88    5.40
   5   5  -1  123.09    3.60
   5   5  -1  127.49    2.60
  -5  -5   1  121.39    3.50
  -5  -5   1  127.59    3.00
  -5  -5   1  122.19    3.20
   4   5  -1   17.00    0.80
   4   5  -1   20.50    1.50
  -4  -5   1   16.80    1.20
  -4  -5   1   15.70    0.90
  -4  -5   1   16.60    1.30
   3   5  -1    1.40    0.70
  -3  -5   1    1.00    0.60
  -3  -5   1    1.20    0.40
  -3  -5   1    1.10    0.50
   2   5  -1    0.00    0.60
  -2  -5   1    0.60    0.30
  -2  -5   1    0.60    0.30
  -2  -5   1    0.50    0.50
  -2  -5   1    0.70    0.60
   1   5  -1  229.78    4.80
  -1  -5   1  225.28    4.60
  -1  -5   1  232.78    4.50
  -1  -5   1  229.38    4.10
  -1  -5   1  232.38    4.20
   0   5  -1   19.80    1.10
   0   5  -1   19.40    1.20
   0  -5   1   19.50    0.90
   0  -5   1   21.80    1.10
   0  -5   1   19.90    0.80
  -1   5  -1   46.60    1.50
  -1   5  -1   48.40    1.70
   1  -5   1   46.20    1.50
   1  -5   1   45.80    1.30
   1  -5   1   46.00    1.40
   1  -5   1   47.40    1.30
  -2   5  -1   18.20    1.00
  -2   5  -1   20.40    1.10
   2  -5   1   17.30    1.00
   2  -5   1   18.00    0.80
   2  -5   1   16.30    0.90
  -3   5  -1  327.27    6.30
  -3   5  -1  327.37    6.10
   3  -5   1  323.37    6.10
   3  -5   1  320.57    6.00
  -4   5  -1   29.90    1.30
  -4   5  -1   26.30    1.40
   4  -5   1   28.10    1.30
   4  -5   1   27.90    1.20
  -5   5  -1   15.30    1.10
  -5   5  -1   16.60    1.30
   5  -5   1   12.70    1.10
   5  -5   1   15.50    1.00
  -6   5  -1   51.59    1.90
  -6   5  -1   51.09    2.10
   6  -5   1   51.29    1.70
   6  -5   1   54.79    2.20
  -7   5  -1    9.70    1.10
   7  -5   1   11.90    1.30
   7  -5   1   11.40    0.90
  -8   5  -1    7.00    1.10
   8  -5   1    5.50    1.10
  -9   5  -1    2.30    0.90
   9  -5   1   -0.30    0.90
   9   4  -1    0.80    1.20
   9   4  -1    4.90    1.30
  -9  -4   1    3.30    1.40
  -9  -4   1    3.80    1.10
   8   4  -1   -0.20    0.90
   8   4  -1    0.30    1.00
   8   4  -1    0.30    0.80
  -8  -4   1    0.00    1.00
  -8  -4   1   -0.10    0.90
   7   4  -1    5.00    1.20
  -7  -4   1    5.90    1.00
  -7  -4   1    6.40    1.30
   6   4  -1  108.99    3.30
  -6  -4   1  100.29    2.70
  -6  -4   1  106.69    3.00
  -6  -4   1  109.09    3.40
   5   4  -1   15.10    1.30
  -5  -4   1   13.10    1.20
  -5  -4   1   10.30    0.90
  -5  -4   1   15.20    0.90
   4   4  -1    2.10    0.80
   4   4  -1    1.90    0.30
  -4  -4   1    1.90    0.70
  -4  -4   1    1.90    0.60
  -4  -4   1    1.50    0.40
   3   4  -1  104.59    2.20
   3   4  -1  108.49    2.80
  -3  -4   1   98.79    2.70
  -3  -4   1  105.89    2.30
  -3  -4   1  108.69    2.60
   2   4  -1   57.99    1.90
  -2  -4   1   59.49    1.80
  -2  -4   1   57.39    1.40
  -2  -4   1   56.39    1.60
   1   4  -1   81.59    2.30
  -1  -4   1   83.99    1.70
  -1  -4   1   87.59    2.00
  -1  -4   1   83.59    2.10
  -1  -4   1   86.89    1.80
   0   4  -1    1.80    0.50
   0   4  -1    2.50    0.50
   0  -4   1    2.40    0.20
   0  -4   1    2.70    0.50
   0  -4   1    2.20    0.40
  -1   4  -1   94.89    2.30
  -1   4  -1   92.19    2.20
   1  -4   1   93.29    2.10
   1  -4   1   96.19    2.00
   1  -4   1   93.69    2.20
   1  -4   1   93.09    2.00
  -2   4  -1   50.49    1.60
  -2   4  -1   48.90    1.40
   2  -4   1   47.30    1.40
   2  -4   1   48.80    1.40
   2  -4   1   48.10    1.30
  -3   4  -1    2.80    0.60
   3  -4   1    3.30    0.40
   3  -4   1    3.50    0.50
   3  -4   1    3.60    0.60
  -4   4  -1    4.50    0.60
  -4   4  -1    4.30    0.70
   4  -4   1    4.40    0.40
   4  -4   1    4.10    0.60
   4  -4   1    4.30    0.60
  -5   4  -1  194.98    4.30
  -5   4  -1  187.48    4.10
   5  -4   1  186.28    4.20
   5  -4   1  190.88    4.00
   5  -4   1  196.28    3.70
  -6   4  -1   15.40    1.30
  -6   4  -1   12.50    1.10
   6  -4   1   13.50    1.00
   6  -4   1   12.20    1.20
  -7   4  -1   38.20    1.80
   7  -4   1   36.30    2.00
   7  -4   1   33.60    1.50
  -8   4  -1    6.40    1.00
   8  -4   1    5.50    1.10
  -9   4  -1    1.00    0.90
   9  -4   1    0.10    0.90
  10   3  -1    3.00    1.20
  10   3  -1    2.10    1.20
 -10  -3   1    1.70    1.40
 -10  -3   1    1.60    1.20
   9   3  -1    5.20    1.30
   9   3  -1    3.50    1.20
  -9  -3   1    2.90    1.10
  -9  -3   1    5.20    1.30
   8   3  -1   14.00    1.60
   8   3  -1   17.20    1.30
   8   3  -1   17.20    1.60
  -8  -3   1   18.10    1.60
  -8  -3   1   18.20    1.90
   7   3  -1   16.60    1.50
   7   3  -1   18.80    1.60
  -7  -3   1   17.20    1.70
  -7  -3   1   16.70    1.40
   6   3  -1   14.90    1.30
  -6  -3   1   13.70    0.90
  -6  -3   1   11.40    1.10
  -6  -3   1   14.90    1.50
   5   3  -1   27.40    1.60
  -5  -3   1   30.40    1.40
  -5  -3   1   30.00    1.60
  -5  -3   1   27.60    1.10
   4   3  -1  776.12   13.60
   4   3  -1  763.62   12.70
  -4  -3   1  766.82   13.40
  -4  -3   1  783.72   13.10
  -4  -3   1  775.32   13.70
   3   3  -1   33.70    1.40
   3   3  -1   33.10    0.90
  -3  -3   1   33.40    1.40
  -3  -3   1   33.50    1.10
  -3  -3   1   30.70    1.20
   2   3  -1   68.39    1.90
   2   3  -1   68.79    1.50
  -2  -3   1   70.89    1.90
  -2  -3   1   70.19    1.60
  -2  -3   1   70.19    1.80
   1   3  -1   71.99    1.90
  -1  -3   1   72.69    1.50
  -1  -3   1   69.09    1.40
  -1  -3   1   70.69    1.70
  -1  -3   1   72.29    1.80
   0   3  -1    4.90    0.60
   0   3  -1    4.90    0.50
   0  -3   1    6.00    0.60
   0  -3   1    5.00    0.40
   0  -3   1    4.70    0.50
   0  -3   1    5.50    0.40
  -1   3  -1   82.09    2.00
  -1   3  -1   80.69    1.80
   1  -3   1   79.29    1.90
   1  -3   1   81.59    1.70
   1  -3   1   82.89    1.80
   1  -3   1   82.79    1.80
  -2   3  -1   39.40    1.30
  -2   3  -1   40.00    1.20
   2  -3   1   38.50    1.10
   2  -3   1   37.60    1.10
   2  -3   1   39.70    1.00
   2  -3   1   37.70    1.20
  -3   3  -1   18.50    0.90
  -3   3  -1   17.70    1.00
   3  -3   1   17.30    0.90
   3  -3   1   17.50    0.90
   3  -3   1   19.00    0.70
  -4   3  -1   80.89    2.00
  -4   3  -1   76.29    2.10
   4  -3   1   76.99    2.00
   4  -3   1   78.59    1.80
   4  -3   1   79.89    2.10
  -5   3  -1  131.89    3.20
  -5   3  -1  133.79    3.10
   5  -3   1  136.09    2.90
   5  -3   1  130.09    3.20
   5  -3   1  133.69    3.00
  -6   3  -1   17.70    1.20
   6  -3   1   16.30    1.30
   6  -3   1   17.50    1.20
   6  -3   1   16.90    1.10
  -7   3  -1   12.70    1.20
   7  -3   1   12.90    1.30
   7  -3   1   13.60    1.10
  -8   3  -1    0.00    0.70
   8  -3   1    1.10    0.70
   8  -3   1    0.20    0.80
  -9   3  -1   17.00    1.60
   9  -3   1   11.40    1.50
 -10   3  -1   13.50    1.60
  10  -3   1    9.00    1.50
  10   2  -1    1.30    1.10
  10   2  -1   -0.10    1.10
 -10  -2   1    0.20    1.00
 -10  -2   1    2.00    1.30
   9   2  -1   15.60    1.80
   9   2  -1   18.90    1.70
  -9  -2   1   18.70    1.80
  -9  -2   1   16.40    2.00
   8   2  -1   33.90    2.10
   8   2  -1   31.80    1.90
  -8  -2   1   29.30    2.20
  -8  -2   1   33.40    1.90
   7   2  -1    0.90    0.80
   7   2  -1    0.90    0.80
  -7  -2   1    0.80    1.00
  -7  -2   1    2.50    0.80
   6   2  -1   39.40    1.90
   6   2  -1   43.40    1.90
  -6  -2   1   41.50    1.70
  -6  -2   1   40.70    2.00
   5   2  -1   95.19    2.60
  -5  -2   1   88.79    2.10
  -5  -2   1   88.99    2.70
  -5  -2   1   90.39    2.40
   4   2  -1   55.79    1.80
  -4  -2   1   55.19    1.70
  -4  -2   1   58.49    1.50
  -4  -2   1   58.49    2.00
   3   2  -1  195.18    4.00
  -3  -2   1  190.58    3.80
  -3  -2   1  196.58    3.60
  -3  -2   1  196.58    4.10
   2   2  -1  575.14   10.30
   2   2  -1  605.64    9.90
  -2  -2   1  618.84   10.00
  -2  -2   1  585.74   10.10
  -2  -2   1  611.24   10.30
   1   2  -1  110.49    2.40
   1   2  -1  112.59    2.10
  -1  -2   1  112.19    2.10
  -1  -2   1  107.49    2.20
  -1  -2   1  105.79    2.30
   0   2  -1   52.49    1.30
   0   2  -1   49.99    1.30
   0  -2   1   52.89    1.10
   0  -2   1   52.09    1.30
   0  -2   1   49.99    1.10
   0  -2   1   52.19    1.20
  -1   2  -1   46.70    1.30
  -1   2  -1   45.00    1.20
   1  -2   1   46.00    1.10
   1  -2   1   45.90    1.20
   1  -2   1   46.30    1.00
  -2   2  -1   32.10    1.10
  -2   2  -1   32.70    1.00
   2  -2   1   33.50    1.00
   2  -2   1   35.90    1.00
   2  -2   1   35.50    0.90
   2  -2   1   33.10    1.10
  -3   2  -1    9.10    0.70
  -3   2  -1   10.00    0.70
   3  -2   1    7.60    0.70
   3  -2   1    8.50    0.60
   3  -2   1    8.90    0.70
  -4   2  -1   31.50    1.30
  -4   2  -1   32.10    1.20
   4  -2   1   29.30    1.20
   4  -2   1   29.60    1.10
   4  -2   1   30.60    1.20
  -5   2  -1    0.80    0.50
   5  -2   1    0.40    0.50
   5  -2   1    0.40    0.40
   5  -2   1    0.20    0.50
  -6   2  -1    8.50    0.90
   6  -2   1    7.00    0.90
   6  -2   1    7.70    0.90
   6  -2   1    8.00    0.90
  -7   2  -1  443.76    8.40
   7  -2   1  433.36    8.20
   7  -2   1  436.06    8.40
   7  -2   1  441.26    8.70
  -8   2  -1   31.90    1.80
   8  -2   1   34.80    1.70
   8  -2   1   32.60    2.10
  -9   2  -1   32.30    2.00
   9  -2   1   34.70    1.80
   9  -2   1   41.00    2.40
 -10   2  -1   19.00    1.80
  10  -2   1   20.60    2.10
  10   1  -1   10.70    1.70
 -10  -1   1   10.30    1.50
 -10  -1   1   12.10    2.00
   9   1  -1    6.80    1.20
   9   1  -1    4.10    1.20
  -9  -1   1    5.00    1.30
  -9  -1   1    6.30    1.20
   8   1  -1    9.60    1.30
   8   1  -1   10.50    1.20
  -8  -1   1   12.00    1.30
  -8  -1   1    9.90    1.50
   7   1  -1    8.20    1.20
   7   1  -1    8.50    1.10
  -7  -1   1    7.90    1.00
   6   1  -1   10.70    1.10
   6   1  -1   10.00    1.10
  -6  -1   1   10.80    1.00
   5   1  -1   26.70    1.40
   5   1  -1   24.80    1.30
  -5  -1   1   25.80    1.20
   4   1  -1  471.85    8.70
   4   1  -1  478.85    8.60
  -4  -1   1  492.05    8.50
   3   1  -1   93.49    2.20
  -3  -1   1   91.29    2.00
   2   1  -1 1041.50   17.30
  -2  -1   1 1048.50   17.40
  -2  -1   1 1048.80   17.20
   1   1  -1   27.00    0.90
   1   1  -1   28.60    0.60
  -1  -1   1   27.60    0.80
  -1  -1   1   29.90    0.70
  -1  -1   1   27.00    0.90
   0   1  -1   25.30    0.70
   0  -1   1   26.60    0.70
   0  -1   1   28.40    0.60
   0  -1   1   26.20    0.70
  -1   1  -1  105.89    2.00
  -1   1  -1  104.99    1.90
   1  -1   1  104.99    1.90
   1  -1   1   98.99    2.00
   1  -1   1  101.09    1.90
   1  -1   1  102.09    1.80
  -2   1  -1  116.89    2.40
  -2   1  -1  122.49    2.30
   2  -1   1  119.59    2.30
   2  -1   1  121.29    2.30
   2  -1   1  119.09    2.40
   2  -1   1  117.89    2.30
  -3   1  -1    8.50    0.70
  -3   1  -1    7.70    0.60
   3  -1   1    8.20    0.70
   3  -1   1    8.30    0.60
   3  -1   1    7.00    0.60
  -4   1  -1    4.90    0.60
   4  -1   1    6.00    0.70
   4  -1   1    6.10    0.70
   4  -1   1    4.10    0.60
  -5   1  -1    7.40    0.70
   5  -1   1    7.80    0.80
   5  -1   1    9.00    0.90
   5  -1   1    9.60    0.90
  -6   1  -1   -0.40    0.50
   6  -1   1   -0.60    0.50
   6  -1   1    0.30    0.60
   6  -1   1    0.10    0.50
  -7   1  -1   -0.40    0.60
   7  -1   1    0.10    0.60
   7  -1   1    0.10    0.70
   7  -1   1   -0.10    0.60
  -8   1  -1   33.70    1.80
   8  -1   1   38.00    1.90
   8  -1   1   37.30    2.20
  -9   1  -1   75.69    2.80
   9  -1   1   75.09    2.60
   9  -1   1   75.89    3.10
 -10   1  -1    2.60    1.10
  10  -1   1    3.00    1.20
  10   0  -1    2.60    1.20
 -10   0   1    1.40    1.00
 -10   0   1    2.40    1.40
   9   0  -1    6.20    1.00
   9   0  -1    8.00    1.40
  -9   0   1    5.90    1.10
   8   0  -1   45.80    2.00
   8   0  -1   46.60    2.40
  -8   0   1   49.40    2.10
   7   0  -1    2.00    0.80
   7   0  -1    2.60    0.70
  -7   0   1    1.30    0.70
   6   0  -1   93.39    2.60
   6   0  -1   99.59    2.90
  -6   0   1   90.49    2.50
   5   0  -1   11.60    0.90
   5   0  -1   11.20    1.00
  -5   0   1   10.80    0.80
   4   0  -1   72.19    2.00
   4   0  -1   68.49    1.80
  -4   0   1   67.19    1.70
   3   0  -1   25.40    1.00
   3   0  -1   23.30    1.00
  -3   0   1   24.30    0.90
   2   0  -1  257.17    4.60
   2   0  -1  254.57    4.70
  -2   0   1  266.77    4.50
   1   0  -1  446.96    7.30
   1   0  -1  428.16    7.20
   1   0  -1  425.96    7.30
  -1   0   1  459.15    7.20
   0   0  -1  473.95    7.60
   0   0  -1  482.45    7.60
   0   0  -1  476.55    7.70
   0   0   1  466.65    7.60
   0   0   1  456.15    7.60
  -1   0  -1   21.80    0.50
  -1   0  -1   20.30    0.60
   1   0   1   20.80    0.60
   1   0   1   20.40    0.50
   1   0   1   22.40    0.50
   1   0   1   20.20    0.70
  -2   0  -1   97.89    1.90
  -2   0  -1   97.39    1.80
   2   0   1   95.99    2.00
   2   0   1   96.09    2.00
  -3   0  -1   45.30    1.10
  -3   0  -1   43.80    1.20
   3   0   1   43.30    1.40
   3   0   1   46.10    1.40
  -4   0  -1   61.19    1.50
  -4   0  -1   63.39    1.70
   4   0   1   64.59    1.80
   4   0   1   63.99    1.80
  -5   0  -1    4.70    0.60
  -5   0  -1    4.90    0.40
   5   0   1    4.50    0.70
   5   0   1    6.20    0.80
   5   0   1    5.50    0.80
  -6   0  -1    3.90    0.50
  -6   0  -1    3.80    0.70
   6   0   1    3.10    0.80
   6   0   1    2.60    0.70
   6   0   1    3.30    0.70
  -7   0  -1    0.30    0.60
   7   0   1   -0.30    0.60
   7   0   1    0.80    0.70
   7   0   1    1.30    0.70
  -8   0  -1    1.00    0.80
   8   0   1    1.20    0.80
   8   0   1   -0.30    0.80
   8   0   1    0.20    0.80
  -9   0  -1   71.99    2.80
   9   0   1   67.09    2.90
   9   0   1   70.69    2.70
 -10   0  -1    5.90    1.20
  10   0   1    4.30    1.30
  10   0   1    4.80    1.20
  10  -1  -1    1.30    1.20
 -10   1   1    1.70    1.10
   9  -1  -1   13.70    1.70
  -9   1   1   18.30    1.70
   8  -1  -1   -0.80    0.60
   8  -1  -1    0.10    0.90
  -8   1   1    0.10    0.70
   7  -1  -1    1.00    0.80
   7  -1  -1    0.80    0.60
  -7   1   1    1.80    0.70
   6  -1  -1   13.60    1.30
   6  -1  -1   13.00    1.00
  -6   1   1   13.90    1.10
   5  -1  -1    7.90    0.90
   5  -1  -1   10.30    0.80
  -5   1   1   11.20    0.90
   4  -1  -1  219.78    4.20
   4  -1  -1  225.18    4.60
  -4   1   1  222.08    4.20
   3  -1  -1    9.10    0.60
   3  -1  -1    9.20    0.70
  -3   1   1   10.10    0.60
   2  -1  -1   59.89    1.50
   2  -1  -1   63.09    1.30
   2  -1  -1   62.99    1.30
  -2   1   1   62.89    1.30
   1  -1  -1  219.38    3.90
   1  -1  -1  222.78    3.90
  -1   1   1  223.18    3.70
   0  -1  -1 1790.42   29.60
   0  -1  -1 1820.42   29.60
  -1  -1  -1  505.35    8.40
  -1  -1  -1  525.65    8.30
  -1  -1  -1  501.15    8.30
  -1  -1  -1  494.75    8.30
   1   1   1  517.75    8.40
   1   1   1  505.35    8.50
   1   1   1  502.25    8.40
   1   1   1  495.35    8.30
  -2  -1  -1   15.00    0.70
  -2  -1  -1   14.40    0.60
   2   1   1   13.90    0.50
   2   1   1   13.80    0.80
   2   1   1   13.40    0.80
  -3  -1  -1  656.93   10.80
  -3  -1  -1  633.74   10.90
   3   1   1  640.54   11.10
   3   1   1  646.74   11.10
   3   1   1  648.14   10.60
  -4  -1  -1   20.70    0.80
  -4  -1  -1   24.50    1.00
   4   1   1   17.90    1.10
  -5  -1  -1   32.50    1.10
  -5  -1  -1   29.60    1.30
   5   1   1   33.60    1.60
   5   1   1   32.60    1.50
  -6  -1  -1   11.10    0.70
  -6  -1  -1   11.60    1.00
   6   1   1    9.20    1.00
   6   1   1   11.50    1.20
  -7  -1  -1   16.40    1.30
   7   1   1   16.80    1.50
   7   1   1   20.90    1.60
   7   1   1   22.00    1.60
  -8  -1  -1    1.30    0.80
   8   1   1   -0.10    0.70
   8   1   1    1.40    0.90
   8   1   1   -0.30    0.80
  -9  -1  -1   -0.70    0.80
   9   1   1    0.30    0.90
   9   1   1    2.40    1.00
 -10  -1  -1    6.80    1.30
  10   1   1    8.30    1.40
  10   1   1   11.10    1.50
   9  -2  -1   10.10    1.50
  -9   2   1   10.30    1.30
   8  -2  -1    0.50    0.90
  -8   2   1    1.20    0.70
   7  -2  -1   35.50    1.40
   7  -2  -1   32.10    1.90
  -7   2   1   37.70    1.70
   6  -2  -1   26.50    1.60
   6  -2  -1   25.80    1.20
  -6   2   1   26.50    1.30
   5  -2  -1    2.90    0.70
   5  -2  -1    3.70    0.50
  -5   2   1    2.40    0.50
   4  -2  -1   23.30    1.20
   4  -2  -1   24.70    0.90
  -4   2   1   24.50    1.00
   3  -2  -1    2.60    0.50
   3  -2  -1    3.30    0.40
   3  -2  -1    3.20    0.40
  -3   2   1    3.20    0.40
  -3   2   1    3.40    0.40
   2  -2  -1   18.50    0.80
   2  -2  -1   20.70    0.90
   2  -2  -1   19.40    0.50
  -2   2   1   19.70    0.70
   1  -2  -1    0.80    0.30
   1  -2  -1    0.70    0.30
  -1   2   1    0.90    0.20
   0  -2  -1    9.30    0.40
   0  -2  -1   10.50    0.50
   0  -2  -1    9.50    0.40
   0   2   1   10.30    0.50
   0   2   1    9.50    0.40
  -1  -2  -1   48.80    1.10
  -1  -2  -1   46.00    1.10
  -1  -2  -1   46.40    0.90
  -1  -2  -1   47.20    0.90
   1   2   1   46.30    1.20
   1   2   1   45.50    1.00
   1   2   1   45.50    1.20
  -2  -2  -1 1935.71   31.40
  -2  -2  -1 1860.01   31.30
  -2  -2  -1 2005.70   31.80
   2   2   1 1921.31   31.50
   2   2   1 1916.91   31.50
  -3  -2  -1    5.70    0.70
  -3  -2  -1    5.90    0.60
  -3  -2  -1    5.90    0.50
   3   2   1    5.80    0.40
   3   2   1    4.20    0.60
   3   2   1    5.40    0.70
  -4  -2  -1   67.39    1.80
  -4  -2  -1   67.29    1.60
   4   2   1   66.89    1.50
   4   2   1   64.79    2.00
   4   2   1   63.09    2.00
  -5  -2  -1  132.29    3.00
  -5  -2  -1  125.39    2.70
   5   2   1  124.79    3.20
   5   2   1  126.79    3.30
  -6  -2  -1  168.48    3.80
  -6  -2  -1  169.28    3.60
   6   2   1  157.58    4.10
   6   2   1  170.38    4.10
  -7  -2  -1   13.50    1.20
   7   2   1   11.20    1.30
   7   2   1   11.00    1.30
  -8  -2  -1   21.80    1.60
   8   2   1   19.60    1.70
   8   2   1   21.10    1.70
   8   2   1   18.50    1.70
  -9  -2  -1    2.30    1.00
  -9  -2  -1    2.20    1.20
   9   2   1    1.30    1.00
   9   2   1    2.50    1.00
 -10  -2  -1    4.80    1.30
 -10  -2  -1    2.30    1.30
  10   2   1    3.10    1.20
  10   2   1    1.80    1.20
   9  -3  -1   -0.20    0.90
  -9   3   1   -0.20    0.80
   8  -3  -1    5.20    1.20
  -8   3   1    4.60    0.90
   7  -3  -1    0.10    0.80
  -7   3   1   -0.60    0.60
   6  -3  -1   45.70    1.30
   6  -3  -1   47.80    2.10
  -6   3   1   45.50    1.70
   5  -3  -1   73.79    1.70
   5  -3  -1   73.59    2.40
  -5   3   1   76.29    2.00
   4  -3  -1  186.08    3.40
   4  -3  -1  184.28    4.00
   4  -3  -1  185.98    3.40
  -4   3   1  191.58    3.60
  -4   3   1  187.48    3.80
   3  -3  -1    2.10    0.30
   3  -3  -1    2.00    0.30
   3  -3  -1    1.40    0.50
  -3   3   1    1.80    0.40
   2  -3  -1  236.78    4.50
   2  -3  -1  237.38    4.60
  -2   3   1  240.48    4.30
   1  -3  -1    2.80    0.30
   1  -3  -1    2.50    0.40
   1  -3  -1    2.00    0.40
   1  -3  -1    2.50    0.20
  -1   3   1    2.60    0.30
   0  -3  -1   46.20    1.20
   0  -3  -1   46.10    1.10
   0  -3  -1   46.00    1.20
   0   3   1   46.40    1.20
   0   3   1   46.10    1.10
  -1  -3  -1   31.10    0.90
  -1  -3  -1   30.80    1.00
   1   3   1   29.40    1.00
   1   3   1   30.30    0.90
   1   3   1   29.70    1.10
  -2  -3  -1  334.17    5.60
  -2  -3  -1  330.87    5.80
  -2  -3  -1  323.97    5.90
  -2  -3  -1  333.57    5.60
   2   3   1  325.77    6.00
   2   3   1  321.57    6.00
  -3  -3  -1    6.60    0.50
  -3  -3  -1    5.00    0.60
  -3  -3  -1    5.50    0.70
   3   3   1    5.50    0.70
   3   3   1    4.70    0.70
  -4  -3  -1  393.26    6.80
  -4  -3  -1  386.86    7.20
  -4  -3  -1  390.96    7.00
   4   3   1  377.66    7.30
   4   3   1  367.56    6.70
   4   3   1  375.96    7.30
  -5  -3  -1  121.39    3.00
  -5  -3  -1  125.99    2.80
  -5  -3  -1  129.09    3.30
   5   3   1  126.59    2.50
   5   3   1  129.29    3.40
   5   3   1  128.89    3.30
  -6  -3  -1   37.90    1.60
  -6  -3  -1   37.00    1.90
  -6  -3  -1   37.70    1.40
   6   3   1   39.70    2.00
   6   3   1   38.30    1.90
  -7  -3  -1    7.00    1.20
  -7  -3  -1    5.40    0.90
  -7  -3  -1    7.00    0.80
   7   3   1    6.80    1.20
   7   3   1    7.40    1.10
  -8  -3  -1   72.89    2.70
  -8  -3  -1   72.89    3.10
   8   3   1   73.69    3.00
   8   3   1   76.89    2.90
  -9  -3  -1   15.60    1.60
  -9  -3  -1   14.90    1.90
   9   3   1   12.90    1.60
   9   3   1   11.00    1.50
 -10  -3  -1    1.80    1.40
 -10  -3  -1    3.30    1.20
  10   3   1    3.10    1.20
  10   3   1    2.20    1.30
   9  -4  -1   25.70    2.20
  -9   4   1   26.60    1.90
   8  -4  -1   19.10    1.70
  -8   4   1   23.70    1.60
   7  -4  -1   25.50    1.80
  -7   4   1   25.40    1.50
   6  -4  -1   31.60    1.80
  -6   4   1   34.50    1.50
   5  -4  -1   17.50    1.30
  -5   4   1   17.00    1.00
  -5   4   1   18.30    1.10
   4  -4  -1   96.69    2.70
  -4   4   1  103.99    2.30
  -4   4   1  102.89    2.40
   3  -4  -1    8.00    0.80
  -3   4   1    7.90    0.60
  -3   4   1    6.70    0.60
   2  -4  -1  539.75    8.90
   2  -4  -1  545.65    8.90
   2  -4  -1  539.25    9.60
   2  -4  -1  548.95    9.50
  -2   4   1  541.25    9.30
  -2   4   1  541.85    9.10
   1  -4  -1  163.58    3.10
   1  -4  -1  161.48    2.90
   1  -4  -1  161.68    3.30
   1  -4  -1  159.68    3.20
  -1   4   1  164.18    3.10
   0  -4  -1    1.40    0.30
   0  -4  -1    1.30    0.40
   0  -4  -1    1.60    0.40
   0   4   1    0.90    0.40
   0   4   1    1.30    0.30
  -1  -4  -1    9.30    0.60
  -1  -4  -1   10.60    0.60
  -1  -4  -1    8.70    0.70
   1   4   1    9.60    0.70
   1   4   1    9.80    0.70
  -2  -4  -1   47.20    1.10
  -2  -4  -1   49.60    1.10
  -2  -4  -1   46.30    1.30
   2   4   1   45.20    1.50
   2   4   1   46.70    1.60
  -3  -4  -1   45.30    1.60
  -3  -4  -1   47.10    1.30
  -3  -4  -1   46.60    1.40
  -3  -4  -1   44.60    1.20
   3   4   1   46.50    1.70
  -4  -4  -1  573.24   10.50
  -4  -4  -1  583.84   10.00
   4   4   1  587.24   10.70
   4   4   1  571.74   10.60
  -5  -4  -1   15.90    0.90
  -5  -4  -1   17.20    1.40
  -5  -4  -1   15.30    1.10
   5   4   1   17.00    1.40
   5   4   1   13.30    1.30
   5   4   1   15.20    0.80
  -6  -4  -1    0.50    0.60
  -6  -4  -1    0.30    0.40
  -6  -4  -1    0.20    0.80
   6   4   1   -0.50    0.80
   6   4   1    0.20    0.30
   6   4   1    2.00    0.90
  -7  -4  -1   93.19    2.60
  -7  -4  -1   97.09    2.90
  -7  -4  -1   91.69    3.20
   7   4   1   96.99    3.30
   7   4   1   99.39    3.40
  -8  -4  -1    1.60    0.90
  -8  -4  -1    1.00    0.80
  -8  -4  -1    1.20    0.60
   8   4   1    1.50    1.10
  -9  -4  -1   -1.10    1.00
  -9  -4  -1    0.30    0.90
   9   4   1    1.00    1.20
   9   4   1   -0.10    0.90
 -10  -4  -1   43.80    2.90
 -10  -4  -1   45.90    2.60
  10   4   1   45.90    2.80
  10   4   1   48.00    2.80
   9  -5  -1    2.10    1.10
  -9   5   1    4.70    1.10
   8  -5  -1    1.50    1.00
  -8   5   1    0.20    0.70
   7  -5  -1   32.70    2.10
  -7   5   1   35.80    1.70
   6  -5  -1    0.70    0.70
  -6   5   1    1.10    0.60
  -6   5   1    0.10    0.50
   5  -5  -1   70.99    2.40
  -5   5   1   67.09    2.10
  -5   5   1   70.79    2.00
   4  -5  -1    2.80    0.70
  -4   5   1    3.10    0.50
  -4   5   1    3.00    0.60
   3  -5  -1   29.20    1.30
  -3   5   1   29.30    1.10
  -3   5   1   28.80    1.20
   2  -5  -1    8.00    0.70
   2  -5  -1    7.40    0.50
   2  -5  -1    7.10    0.50
   2  -5  -1    7.80    0.80
  -2   5   1    7.50    0.70
  -2   5   1    7.90    0.60
   1  -5  -1  199.18    3.70
   1  -5  -1  198.88    4.00
   1  -5  -1  201.38    4.00
  -1   5   1  201.88    4.00
   0  -5  -1  124.49    2.30
   0  -5  -1  119.79    2.50
   0  -5  -1  118.19    2.60
   0   5   1  123.99    2.70
  -1  -5  -1   37.00    1.30
  -1  -5  -1   37.70    1.20
  -1  -5  -1   38.10    1.10
   1   5   1   40.10    1.30
   1   5   1   36.30    1.40
  -2  -5  -1   35.60    0.80
  -2  -5  -1   34.20    0.80
  -2  -5  -1   35.10    1.30
  -2  -5  -1   32.20    1.20
   2   5   1   34.40    1.40
   2   5   1   33.70    1.50
  -3  -5  -1  266.67    5.30
  -3  -5  -1  268.97    4.80
  -3  -5  -1  267.87    4.80
  -3  -5  -1  266.77    5.10
   3   5   1  263.47    5.50
   3   5   1  264.47    5.50
  -4  -5  -1  198.38    4.40
  -4  -5  -1  201.08    4.20
  -4  -5  -1  195.58    4.50
  -4  -5  -1  206.28    4.00
   4   5   1  201.38    4.60
   4   5   1  206.78    4.70
  -5  -5  -1    1.20    0.60
  -5  -5  -1   -0.80    0.40
  -5  -5  -1    0.50    0.70
   5   5   1   -0.10    0.30
   5   5   1    0.40    0.70
   5   5   1   -0.40    0.70
  -6  -5  -1  437.36    8.10
  -6  -5  -1  453.65    8.90
   6   5   1  430.26    7.80
   6   5   1  444.16    9.10
   6   5   1  447.46    9.00
  -7  -5  -1    7.60    1.10
  -7  -5  -1    8.70    0.90
  -7  -5  -1    7.90    1.30
   7   5   1    9.10    1.40
   7   5   1    9.10    1.40
  -8  -5  -1   10.70    1.60
  -8  -5  -1    7.70    0.90
  -8  -5  -1    9.20    1.20
   8   5   1    8.80    1.50
  -9  -5  -1   34.50    2.60
  -9  -5  -1   37.10    2.30
   9   5   1   38.80    2.60
 -10  -5  -1    0.60    1.40
 -10  -5  -1    1.70    1.30
  10   5   1    0.60    1.10
  10   5   1    0.50    1.20
   8  -6  -1   18.70    1.80
  -8   6   1   18.80    1.60
   7  -6  -1   -1.10    0.80
  -7   6   1    0.10    0.70
   6  -6  -1   13.90    1.40
  -6   6   1   13.90    1.10
   5  -6  -1   12.50    1.20
  -5   6   1   10.30    0.90
  -5   6   1   10.10    1.00
   4  -6  -1   14.20    1.20
  -4   6   1   13.40    1.00
  -4   6   1   12.80    1.00
   3  -6  -1    1.60    0.70
   3  -6  -1    0.60    0.50
  -3   6   1    1.20    0.50
  -3   6   1    0.20    0.40
   2  -6  -1  126.19    3.10
   2  -6  -1  125.99    3.00
   2  -6  -1  130.79    2.50
  -2   6   1  130.69    2.80
  -2   6   1  127.59    2.90
   1  -6  -1   51.59    1.60
   1  -6  -1   51.99    1.70
   1  -6  -1   53.69    1.40
  -1   6   1   54.09    1.70
   0  -6  -1   10.30    0.60
   0  -6  -1   10.30    0.70
   0  -6  -1   11.20    0.80
   0   6   1   11.60    0.90
  -1  -6  -1    0.40    0.40
  -1  -6  -1    0.60    0.50
  -1  -6  -1   -0.10    0.30
   1   6   1   -0.20    0.50
  -2  -6  -1   22.20    1.00
  -2  -6  -1   21.70    1.20
  -2  -6  -1   20.90    1.00
   2   6   1   21.80    1.20
   2   6   1   20.50    1.30
  -3  -6  -1   25.90    1.40
  -3  -6  -1   25.40    0.80
  -3  -6  -1   25.70    1.20
  -3  -6  -1   25.80    0.90
   3   6   1   24.40    1.50
   3   6   1   24.40    1.40
  -4  -6  -1    2.30    0.60
  -4  -6  -1    2.30    0.40
  -4  -6  -1    1.60    0.70
  -4  -6  -1    2.60    0.40
   4   6   1    2.10    0.80
   4   6   1    1.90    0.80
  -5  -6  -1   67.29    2.50
  -5  -6  -1   65.79    1.90
  -5  -6  -1   68.39    2.30
   5   6   1   69.79    2.70
   5   6   1   70.39    2.70
  -6  -6  -1  167.58    4.10
  -6  -6  -1  165.38    4.40
  -6  -6  -1  165.98    3.70
   6   6   1  167.88    4.60
   6   6   1  172.18    4.70
  -7  -6  -1   40.60    1.70
  -7  -6  -1   39.80    2.00
  -7  -6  -1   36.70    2.20
   7   6   1   41.10    2.40
  -8  -6  -1   56.09    2.90
  -8  -6  -1   56.19    2.10
  -8  -6  -1   56.89    2.60
   8   6   1   55.09    2.90
  -9  -6  -1    8.30    1.20
  -9  -6  -1   12.10    1.70
  -9  -6  -1    8.50    1.70
   9   6   1    7.20    1.50
 -10  -6  -1    2.60    1.20
 -10  -6  -1    1.40    1.40
 -10  -6  -1    3.80    1.40
  10   6   1    2.10    1.40
   8  -7  -1    1.60    1.10
  -8   7   1    0.90    0.80
   7  -7  -1    5.10    1.20
  -7   7   1    7.20    1.00
   6  -7  -1    9.50    1.30
  -6   7   1    9.50    1.00
   5  -7  -1    6.70    1.10
  -5   7   1    7.70    0.90
   4  -7  -1   74.79    2.50
  -4   7   1   77.19    2.30
  -4   7   1   74.69    2.20
   3  -7  -1    0.30    0.50
   3  -7  -1    0.20    0.60
  -3   7   1   -0.10    0.50
  -3   7   1   -0.30    0.40
   2  -7  -1   44.20    1.80
   2  -7  -1   44.30    1.20
   2  -7  -1   44.40    1.70
  -2   7   1   43.60    1.50
  -2   7   1   43.50    1.70
   1  -7  -1    2.70    0.60
   1  -7  -1    3.40    0.50
   1  -7  -1    2.50    0.60
  -1   7   1    2.10    0.60
   0  -7  -1  169.68    3.60
   0  -7  -1  166.68    3.20
   0  -7  -1  170.58    3.70
   0   7   1  172.98    3.90
  -1  -7  -1   29.20    1.20
  -1  -7  -1   28.50    1.10
   1   7   1   28.60    1.50
  -2  -7  -1    5.40    0.60
  -2  -7  -1    5.50    0.90
  -2  -7  -1    5.50    0.70
   2   7   1    5.10    0.80
  -3  -7  -1   17.00    1.30
  -3  -7  -1   17.00    1.10
   3   7   1   15.70    1.40
  -4  -7  -1   82.59    2.00
  -4  -7  -1   78.99    1.90
  -4  -7  -1   79.79    2.60
  -4  -7  -1   81.69    2.40
   4   7   1   81.39    2.80
  -5  -7  -1    1.00    0.60
  -5  -7  -1    1.00    0.40
  -5  -7  -1    0.20    0.80
   5   7   1    0.50    0.90
  -6  -7  -1    2.10    0.60
  -6  -7  -1    3.00    1.00
  -6  -7  -1    1.90    0.70
   6   7   1    0.80    1.00
  -7  -7  -1    5.80    1.10
  -7  -7  -1   10.50    1.60
  -7  -7  -1    6.60    0.80
   7   7   1    6.90    1.40
  -8  -7  -1  152.28    4.30
  -8  -7  -1  148.09    4.60
  -8  -7  -1  143.09    3.70
   8   7   1  152.88    4.80
  -9  -7  -1    1.20    1.10
  -9  -7  -1    0.50    0.80
  -9  -7  -1    3.50    1.40
   9   7   1    3.20    1.40
   7  -8  -1    0.20    0.90
  -7   8   1    0.30    0.70
   6  -8  -1    3.10    1.00
  -6   8   1    4.60    0.90
   5  -8  -1   -0.40    0.70
  -5   8   1   -0.30    0.60
   4  -8  -1    2.80    0.80
  -4   8   1    1.90    0.70
  -4   8   1    1.90    0.70
   3  -8  -1   47.40    1.90
  -3   8   1   45.60    1.90
  -3   8   1   44.40    1.70
   2  -8  -1  128.89    2.70
   2  -8  -1  132.89    3.30
   2  -8  -1  128.69    3.40
  -2   8   1  125.79    3.30
  -2   8   1  130.89    3.10
   1  -8  -1   23.10    1.10
   1  -8  -1   24.70    1.40
  -1   8   1   23.90    1.30
  -1   8   1   25.40    1.40
   0  -8  -1   45.60    1.70
   0  -8  -1   49.10    1.70
   0   8   1   46.80    1.90
  -1  -8  -1   17.70    1.10
  -1  -8  -1   16.50    0.90
   1   8   1   19.50    1.40
  -2  -8  -1   75.39    2.10
  -2  -8  -1   72.09    2.40
  -2  -8  -1   72.29    2.10
   2   8   1   74.89    2.60
  -3  -8  -1   44.20    1.70
  -3  -8  -1   46.30    1.60
  -3  -8  -1   47.00    2.00
   3   8   1   49.20    2.20
  -4  -8  -1    1.30    0.80
  -4  -8  -1    2.00    0.40
  -4  -8  -1    1.30    0.30
  -4  -8  -1    1.50    0.70
   4   8   1    1.30    0.90
  -5  -8  -1   18.30    1.70
  -5  -8  -1   17.00    0.90
  -5  -8  -1   14.90    1.20
   5   8   1   15.00    1.60
  -6  -8  -1   27.50    1.30
  -6  -8  -1   28.40    2.00
  -6  -8  -1   28.20    1.80
   6   8   1   28.80    2.10
  -7  -8  -1    7.60    0.80
  -7  -8  -1    6.50    1.10
  -7  -8  -1    7.10    1.40
   7   8   1    9.20    1.60
  -8  -8  -1   45.40    1.90
  -8  -8  -1   46.70    2.80
  -8  -8  -1   45.50    2.50
   8   8   1   45.20    2.90
  -9  -8  -1    8.80    1.50
  -9  -8  -1   10.50    1.20
  -9  -8  -1    9.20    1.70
   9   8   1   12.60    1.90
   7  -9  -1   52.79    2.80
   6  -9  -1   26.90    2.10
  -6   9   1   26.50    1.80
   5  -9  -1   15.10    1.50
  -5   9   1   12.70    1.20
   4  -9  -1    5.10    1.00
  -4   9   1    6.00    0.90
   3  -9  -1    6.60    1.00
  -3   9   1    6.20    0.90
  -3   9   1    7.20    1.00
   2  -9  -1    4.80    0.90
   2  -9  -1    5.40    0.60
  -2   9   1    6.70    1.00
  -2   9   1    5.10    0.80
   1  -9  -1   22.60    1.40
   1  -9  -1   22.20    1.10
  -1   9   1   21.60    1.50
  -1   9   1   21.90    1.40
   0  -9  -1    8.10    0.90
   0  -9  -1    9.80    1.00
   0   9   1    8.50    1.10
  -1  -9  -1    9.90    1.00
  -1  -9  -1    7.90    0.90
  -1  -9  -1    9.50    0.80
   1   9   1    8.90    1.20
  -2  -9  -1    4.30    0.70
  -2  -9  -1    4.30    0.70
   2   9   1    2.90    1.00
  -3  -9  -1   55.09    2.30
  -3  -9  -1   52.49    1.90
  -3  -9  -1   53.79    1.80
   3   9   1   52.39    2.50
  -4  -9  -1    1.20    0.50
  -4  -9  -1    1.70    0.70
  -4  -9  -1    2.20    0.90
   4   9   1    3.10    1.10
  -5  -9  -1   21.70    0.90
  -5  -9  -1   21.20    1.60
  -5  -9  -1   21.40    0.90
  -5  -9  -1   24.20    1.80
   5   9   1   21.60    1.90
  -6  -9  -1   19.70    1.80
  -6  -9  -1   18.40    1.60
  -6  -9  -1   19.70    1.00
   6   9   1   19.30    2.00
  -7  -9  -1    5.40    1.40
  -7  -9  -1    1.30    1.00
  -7  -9  -1    3.80    0.70
   7   9   1    3.30    1.30
  -8  -9  -1    3.10    1.40
  -8  -9  -1    4.30    1.20
  -8  -9  -1    3.10    0.70
   8   9   1    5.10    1.50
   6 -10  -1    0.40    0.90
   5 -10  -1   41.10    2.30
  -5  10   1   46.60    2.10
   4 -10  -1    0.00    0.70
  -4  10   1   -0.30    0.70
   3 -10  -1   12.90    1.30
  -3  10   1   14.00    1.30
   2 -10  -1    5.90    1.00
   2 -10  -1    8.80    1.20
  -2  10   1    6.80    1.10
  -2  10   1    7.60    1.00
   1 -10  -1    0.30    0.50
   1 -10  -1    0.50    0.70
  -1  10   1    0.30    0.70
  -1  10   1    1.20    0.70
   0 -10  -1   68.69    2.20
   0 -10  -1   72.59    2.40
   0  10   1   73.89    2.70
   0  10   1   68.99    2.50
  -1 -10  -1   59.99    1.80
  -1 -10  -1   63.49    2.20
  -1 -10  -1   60.39    2.20
   1  10   1   62.29    2.60
  -2 -10  -1   81.89    2.30
  -2 -10  -1   81.39    2.40
   2  10   1   84.29    3.10
  -3 -10  -1   34.60    1.60
  -3 -10  -1   41.60    2.10
  -3 -10  -1   38.90    1.60
   3  10   1   37.20    2.30
  -4 -10  -1   24.20    2.00
  -4 -10  -1   21.40    1.50
  -4 -10  -1   21.10    1.30
   4  10   1   21.90    2.00
  -5 -10  -1    5.00    1.20
  -5 -10  -1    1.20    0.80
   5  10   1    4.00    1.30
  -6 -10  -1   33.60    2.10
  -6 -10  -1   37.60    2.40
   6  10   1   36.30    2.70
  -7 -10  -1    0.10    0.90
  -7 -10  -1    0.70    1.20
  -7 -10  -1    0.60    0.50
   7  10   1   -0.50    1.20
  -8 -10  -1    9.60    0.90
  -8 -10  -1   11.60    1.80
  -8 -10  -1   12.30    1.60
   8  10   1    9.30    1.80
   5 -11  -1    9.00    1.40
  -5  11   1    6.20    1.10
   4 -11  -1    5.60    1.10
  -4  11   1    1.90    0.90
  -3  11   1    0.80    0.80
   2 -11  -1    5.40    1.10
  -2  11   1    5.40    1.00
  -2  11   1    3.40    1.20
   1 -11  -1    9.60    1.20
   1 -11  -1    8.50    0.90
  -1  11   1    8.70    1.30
  -1  11   1    8.70    1.20
   0 -11  -1   12.50    1.30
   0 -11  -1   13.10    1.10
   0  11   1   12.60    1.50
   0  11   1   11.70    1.30
  -1 -11  -1   21.60    1.50
  -1 -11  -1   21.70    1.50
   1  11   1   23.40    2.00
   1  11   1   21.20    1.60
  -2 -11  -1  146.09    3.90
  -2 -11  -1  140.49    3.40
  -2 -11  -1  146.59    3.60
   2  11   1  145.79    4.40
  -3 -11  -1   96.69    2.80
  -3 -11  -1   92.79    2.70
   3  11   1   93.89    3.60
  -4 -11  -1   41.00    2.40
  -4 -11  -1   39.80    1.90
   4  11   1   39.10    2.70
  -5 -11  -1    6.60    1.40
  -5 -11  -1    6.30    1.10
   5  11   1    6.60    1.50
  -6 -11  -1   33.50    2.50
  -6 -11  -1   27.00    2.00
   6  11   1   22.20    2.30
  -7 -11  -1   -1.10    0.90
  -7 -11  -1    2.80    1.30
   7  11   1   -0.70    1.20
  -4  12   1    5.60    1.20
  -3  12   1   30.40    2.00
  -2  12   1    0.80    0.80
   1 -12  -1    0.70    0.90
  -1  12   1    1.20    0.90
  -1  12   1    1.30    0.90
   0 -12  -1    0.80    0.60
   0 -12  -1    0.60    0.70
   0  12   1    1.10    0.90
   0  12   1   -0.10    0.80
  -1 -12  -1   11.50    1.20
  -1 -12  -1   11.10    1.30
   1  12   1   11.30    1.40
   1  12   1   11.40    1.70
  -2 -12  -1   20.10    1.70
  -2 -12  -1   17.70    1.40
   2  12   1   20.00    1.80
   2  12   1   19.10    2.00
   3  12   1    3.90    1.30
  -4 -12  -1   16.10    1.40
  -4 -12  -1   17.80    1.90
   4  12   1   16.10    2.00
  -5 -12  -1    4.70    1.10
  -5 -12  -1    2.40    1.30
   5  12   1    1.30    1.30
  -6 -12  -1    4.20    1.40
  -6 -12  -1    1.70    1.00
   6  12   1    2.20    1.40
  -2  13   1    1.10    0.90
   1 -13  -1    5.80    1.20
  -1  13   1    5.00    1.20
   0 -13  -1    1.00    0.90
   0  13   1    1.50    1.10
   0  13   1    1.80    1.10
  -1 -13  -1    2.30    0.80
  -1 -13  -1    2.50    0.90
   1  13   1    1.50    1.10
   1  13   1    2.70    1.20
  -2 -13  -1    2.20    0.90
   2  13   1    2.20    1.20
   2  13   1    0.80    1.10
  -3 -13  -1   19.00    1.80
   3  13   1   18.50    2.00
   3  13   1   19.70    2.20
   4  13   1   19.10    2.00
   4  13   1   19.30    2.20
   1  13  -2   21.40    2.30
   1  13  -2   24.80    2.20
  -1 -13   2   23.70    2.10
   0  13  -2   -1.00    1.00
   0  13  -2   -0.60    1.10
   0 -13   2   -0.30    0.80
   4  12  -2    5.00    1.50
   4  12  -2    4.10    1.60
  -4 -12   2    4.20    1.20
  -4 -12   2    4.60    1.40
   3  12  -2  130.19    4.70
   3  12  -2  120.29    4.30
  -3 -12   2  124.39    3.70
   2  12  -2    8.30    1.60
   2  12  -2    6.70    1.40
  -2 -12   2    6.60    1.40
  -2 -12   2    6.70    1.10
   1  12  -2   18.70    2.10
   1  12  -2   14.10    1.80
  -1 -12   2   19.60    1.80
   0  12  -2    2.60    1.20
   0  12  -2    4.90    1.40
   0 -12   2    0.80    0.90
  -1  12  -2    7.10    1.50
  -1  12  -2    5.90    1.30
   1 -12   2    5.80    1.10
  -2  12  -2    2.50    1.20
  -2  12  -2    3.20    1.30
   2 -12   2    5.10    1.00
  -3  12  -2   20.30    2.00
  -3  12  -2   15.80    1.90
   5  11  -2    6.50    1.60
   5  11  -2    2.50    1.40
  -5 -11   2    4.30    1.20
  -5 -11   2    5.50    1.40
   4  11  -2    2.70    1.20
   4  11  -2   -0.30    1.10
  -4 -11   2    1.70    1.00
  -4 -11   2   -0.10    0.90
   3  11  -2   24.20    2.30
   3  11  -2   24.10    2.10
  -3 -11   2   26.60    1.80
   2  11  -2    4.20    1.30
   2  11  -2    3.20    1.30
  -2 -11   2    1.70    0.80
  -2 -11   2    2.80    1.10
   1  11  -2   32.70    2.40
   1  11  -2   38.60    2.30
  -1 -11   2   37.10    2.20
  -1 -11   2   31.00    1.70
   0  11  -2    4.80    1.20
   0  11  -2    4.50    1.30
   0 -11   2    4.30    0.80
   0 -11   2    3.60    1.00
  -1  11  -2   19.50    1.80
  -1  11  -2   16.20    1.80
   1 -11   2   21.30    1.70
  -2  11  -2   -0.60    0.90
  -2  11  -2    0.50    1.00
   2 -11   2   -0.30    0.70
  -3  11  -2    0.80    1.00
  -3  11  -2    1.60    1.00
   3 -11   2    2.40    0.80
  -4  11  -2    0.40    1.00
  -4  11  -2   -0.20    0.90
  -5  11  -2   15.40    1.80
   6  10  -2    3.90    1.40
   6  10  -2    4.40    1.40
  -6 -10   2    4.50    1.40
  -6 -10   2    3.50    1.20
  -6 -10   2    4.20    0.70
   5  10  -2    8.30    1.50
   5  10  -2    9.30    1.80
  -5 -10   2    9.50    1.60
  -5 -10   2    8.10    0.80
  -5 -10   2    8.70    1.40
   4  10  -2    1.20    1.20
   4  10  -2    1.70    1.10
  -4 -10   2    1.70    0.40
  -4 -10   2    1.30    1.10
  -4 -10   2    1.70    0.90
   3  10  -2   18.20    1.90
   3  10  -2   18.30    1.80
  -3 -10   2   15.40    1.60
  -3 -10   2   17.90    1.50
   2  10  -2   12.10    1.50
   2  10  -2   12.80    1.70
  -2 -10   2   14.00    1.30
   1  10  -2  111.39    3.80
  -1 -10   2  111.79    3.50
  -1 -10   2  106.89    3.10
   0  10  -2   11.80    1.40
   0  10  -2   15.40    1.70
   0 -10   2   14.70    1.20
   0 -10   2   12.10    1.30
  -1  10  -2    0.10    0.80
  -1  10  -2   -0.50    0.80
   1 -10   2    0.80    0.70
   1 -10   2    0.80    0.60
  -2  10  -2    2.10    1.00
  -2  10  -2    1.90    0.90
   2 -10   2    2.00    0.80
  -3  10  -2   15.60    1.50
  -3  10  -2   20.90    1.90
   3 -10   2   17.10    1.40
  -4  10  -2    1.40    1.00
  -4  10  -2    1.90    0.90
   4 -10   2    0.30    0.60
  -5  10  -2    3.80    1.10
  -5  10  -2    2.00    1.10
   5 -10   2    3.30    0.90
  -6  10  -2   19.00    1.80
   6 -10   2   18.20    2.30
   7   9  -2   19.00    1.90
   7   9  -2   17.70    2.10
  -7  -9   2   21.90    2.30
  -7  -9   2   20.40    2.00
  -7  -9   2   19.40    1.40
   6   9  -2    4.50    1.30
   6   9  -2    4.30    1.40
  -6  -9   2    4.20    1.20
  -6  -9   2    2.60    1.10
  -6  -9   2    3.10    0.70
   5   9  -2    9.00    1.50
   5   9  -2    8.50    1.60
  -5  -9   2    8.10    1.30
  -5  -9   2    8.30    0.80
  -5  -9   2    9.80    1.30
   4   9  -2   52.39    2.60
   4   9  -2   53.59    2.90
  -4  -9   2   51.09    1.70
  -4  -9   2   51.19    2.30
  -4  -9   2   51.59    2.60
   3   9  -2    0.60    0.90
   3   9  -2    0.40    1.00
  -3  -9   2    0.10    0.30
  -3  -9   2    0.00    0.50
  -3  -9   2   -0.30    0.70
  -3  -9   2    0.00    0.80
   2   9  -2   34.00    2.00
   2   9  -2   35.00    2.30
  -2  -9   2   33.60    1.70
  -2  -9   2   33.50    2.00
   1   9  -2   45.20    2.20
   1   9  -2   45.90    2.40
  -1  -9   2   46.10    1.60
  -1  -9   2   44.20    2.10
  -1  -9   2   47.60    1.90
   0   9  -2   58.89    2.40
   0   9  -2   51.89    2.50
   0  -9   2   54.69    2.30
   0  -9   2   60.69    2.00
  -1   9  -2   83.49    3.00
  -1   9  -2   76.19    2.80
   1  -9   2   82.79    2.30
   1  -9   2   78.29    2.60
  -2   9  -2    2.90    0.90
  -2   9  -2    1.60    0.80
   2  -9   2    1.90    0.70
   2  -9   2    1.90    0.60
  -3   9  -2    9.80    1.30
  -3   9  -2    9.00    1.20
   3  -9   2   11.50    1.20
  -4   9  -2    3.70    1.00
  -4   9  -2    3.60    1.00
   4  -9   2    3.50    0.80
   4  -9   2    3.40    0.80
  -5   9  -2   -0.20    0.80
  -5   9  -2    0.30    0.90
   5  -9   2   -1.00    0.60
   5  -9   2    0.70    0.60
  -6   9  -2    2.00    1.00
   6  -9   2    1.50    0.80
  -7   9  -2   17.10    1.70
   7  -9   2   16.20    1.60
   8   8  -2    5.40    1.60
   8   8  -2    2.10    1.30
  -8  -8   2    4.30    1.00
  -8  -8   2    7.60    1.70
  -8  -8   2    4.00    1.30
   7   8  -2    2.50    1.40
   7   8  -2    3.50    1.20
  -7  -8   2    2.90    1.10
  -7  -8   2    3.00    0.80
  -7  -8   2    3.90    1.30
   6   8  -2    3.60    1.30
   6   8  -2    3.60    1.10
  -6  -8   2    2.60    0.60
  -6  -8   2    2.60    1.00
  -6  -8   2    2.70    1.20
   5   8  -2   47.40    2.40
   5   8  -2   49.40    2.70
  -5  -8   2   46.50    2.20
  -5  -8   2   47.60    1.70
  -5  -8   2   49.80    2.50
   4   8  -2   27.60    2.20
   4   8  -2   30.00    2.00
  -4  -8   2   28.30    1.70
  -4  -8   2   28.10    1.90
  -4  -8   2   28.10    1.20
   3   8  -2    6.90    1.30
   3   8  -2    5.20    1.10
  -3  -8   2    7.00    1.00
  -3  -8   2    5.90    0.60
  -3  -8   2    4.90    1.00
   2   8  -2    6.20    1.20
   2   8  -2    7.60    1.10
  -2  -8   2   10.50    1.10
  -2  -8   2    9.50    0.60
  -2  -8   2   10.00    0.70
  -2  -8   2   10.10    0.70
  -2  -8   2    9.80    1.20
   1   8  -2  268.37    5.80
   1   8  -2  257.67    6.10
  -1  -8   2  263.57    5.00
  -1  -8   2  264.77    5.50
   0   8  -2   69.79    2.70
   0   8  -2   69.79    2.50
   0  -8   2   69.59    2.10
   0  -8   2   69.19    2.00
   0  -8   2   68.29    2.40
  -1   8  -2  293.47    6.30
  -1   8  -2  301.47    6.60
   1  -8   2  305.37    6.20
   1  -8   2  297.77    5.80
  -2   8  -2    1.40    0.80
  -2   8  -2    0.90    0.70
   2  -8   2    0.90    0.60
   2  -8   2    2.00    0.60
  -3   8  -2   11.50    1.30
  -3   8  -2   12.30    1.20
   3  -8   2   11.60    0.90
   3  -8   2   13.50    1.20
   3  -8   2   12.30    1.00
  -4   8  -2    8.90    1.10
  -4   8  -2   10.30    1.30
   4  -8   2    8.80    0.90
   4  -8   2    8.50    1.00
  -5   8  -2    0.60    0.70
  -5   8  -2    0.80    0.80
   5  -8   2   -0.20    0.60
   5  -8   2   -0.70    0.60
  -6   8  -2    1.40    0.90
  -6   8  -2    0.90    0.90
   6  -8   2   -0.20    0.60
  -7   8  -2    1.70    1.00
   7  -8   2   -0.50    0.70
   8   7  -2    0.50    1.10
   8   7  -2    1.20    1.30
   8   7  -2    0.30    1.00
  -8  -7   2    0.30    1.10
  -8  -7   2   -0.10    0.70
  -8  -7   2    1.70    1.10
   7   7  -2    6.40    1.40
   7   7  -2    5.10    1.20
  -7  -7   2    3.60    1.10
  -7  -7   2    4.90    0.80
  -7  -7   2    5.70    1.30
   6   7  -2   23.80    2.00
   6   7  -2   23.60    1.90
  -6  -7   2   25.10    1.80
  -6  -7   2   19.60    1.90
  -6  -7   2   23.50    1.40
   5   7  -2    6.20    1.10
   5   7  -2    7.30    1.30
  -5  -7   2    6.30    0.80
  -5  -7   2    5.50    0.90
  -5  -7   2    5.20    1.20
   4   7  -2    7.90    1.10
   4   7  -2   12.10    1.40
  -4  -7   2   10.20    1.20
  -4  -7   2    8.80    0.80
  -4  -7   2    9.10    1.20
   3   7  -2   23.60    1.80
   3   7  -2   18.60    1.50
  -3  -7   2   20.50    1.40
  -3  -7   2   20.90    0.80
  -3  -7   2   19.70    1.50
  -3  -7   2   20.20    1.00
   2   7  -2    6.70    1.00
   2   7  -2    8.40    1.20
  -2  -7   2    7.50    0.60
  -2  -7   2    8.70    1.10
  -2  -7   2    9.30    0.60
  -2  -7   2    8.00    0.90
   1   7  -2   32.70    1.70
   1   7  -2   31.30    1.80
  -1  -7   2   34.40    1.70
  -1  -7   2   34.00    1.10
  -1  -7   2   34.30    1.50
  -1  -7   2   33.50    1.00
  -1  -7   2   33.90    1.00
   0   7  -2   19.30    1.50
   0   7  -2   19.80    1.40
   0  -7   2   21.50    1.00
   0  -7   2   20.30    1.20
   0  -7   2   21.80    1.40
  -1   7  -2  266.57    5.80
  -1   7  -2  258.07    5.50
   1  -7   2  266.97    5.20
   1  -7   2  260.97    5.50
  -2   7  -2   -0.90    0.50
  -2   7  -2    0.90    0.60
   2  -7   2   -0.30    0.40
   2  -7   2    0.50    0.50
  -3   7  -2  269.77    5.60
  -3   7  -2  261.17    5.80
   3  -7   2  264.77    5.20
   3  -7   2  255.67    4.90
   3  -7   2  258.47    5.40
  -4   7  -2    6.60    1.00
  -4   7  -2    6.70    1.00
   4  -7   2    6.90    0.90
   4  -7   2    5.60    0.80
  -5   7  -2    9.40    1.10
  -5   7  -2    6.50    1.00
   5  -7   2    9.80    1.00
   5  -7   2    9.30    1.00
  -6   7  -2    5.10    1.00
  -6   7  -2    6.60    1.10
   6  -7   2    6.90    0.90
   6  -7   2    5.20    0.90
  -7   7  -2    2.50    1.00
  -7   7  -2    1.40    0.90
   7  -7   2    1.70    0.90
  -8   7  -2    2.40    1.10
   8  -7   2    3.20    1.10
   9   6  -2    7.00    1.40
   9   6  -2    6.00    1.60
  -9  -6   2    6.40    1.70
  -9  -6   2    9.80    1.50
   8   6  -2   -0.30    0.90
   8   6  -2   -0.70    0.90
   8   6  -2   -1.40    1.00
  -8  -6   2    0.80    0.90
  -8  -6   2    2.20    1.20
   7   6  -2    6.80    1.20
   7   6  -2    4.20    1.30
  -7  -6   2    5.60    0.90
  -7  -6   2    5.50    1.10
  -7  -6   2    6.80    1.40
   6   6  -2    9.60    1.20
   6   6  -2   10.30    1.50
  -6  -6   2    7.00    1.20
  -6  -6   2    8.60    1.20
  -6  -6   2   10.60    1.00
   5   6  -2   60.69    2.70
   5   6  -2   67.49    2.50
   5   6  -2   59.09    1.60
  -5  -6   2   62.19    2.30
  -5  -6   2   62.89    2.60
  -5  -6   2   60.29    2.00
   4   6  -2    7.00    1.00
   4   6  -2    6.50    1.20
   4   6  -2    5.80    0.60
  -4  -6   2    7.40    0.70
  -4  -6   2    7.00    0.90
  -4  -6   2    7.10    1.20
   3   6  -2   29.30    1.60
   3   6  -2   27.70    1.10
   3   6  -2   31.30    1.80
  -3  -6   2   29.90    1.20
  -3  -6   2   29.60    1.50
  -3  -6   2   29.60    1.60
  -3  -6   2   29.80    0.90
   2   6  -2   54.49    2.20
   2   6  -2   54.99    2.00
  -2  -6   2   55.49    2.00
  -2  -6   2   55.29    1.80
  -2  -6   2   55.09    1.50
  -2  -6   2   54.89    1.30
   1   6  -2    1.20    0.70
   1   6  -2   -0.10    0.60
  -1  -6   2    0.20    0.50
  -1  -6   2   -0.10    0.50
  -1  -6   2    0.70    0.30
  -1  -6   2    0.10    0.30
   0   6  -2   17.00    1.30
   0   6  -2   18.30    1.20
   0  -6   2   19.20    0.90
   0  -6   2   20.50    1.10
   0  -6   2   19.00    1.20
  -1   6  -2    5.30    0.80
  -1   6  -2    5.20    0.80
   1  -6   2    4.80    0.70
   1  -6   2    3.20    0.60
  -2   6  -2   14.60    1.20
  -2   6  -2   14.00    1.10
   2  -6   2   14.80    0.80
   2  -6   2   12.50    1.00
   2  -6   2   12.90    0.90
  -3   6  -2    9.20    1.00
  -3   6  -2   11.00    1.10
   3  -6   2   10.60    0.80
   3  -6   2   10.40    1.00
   3  -6   2    9.40    0.70
   3  -6   2   11.20    0.80
  -4   6  -2    0.00    0.60
  -4   6  -2   -0.20    0.60
   4  -6   2    0.50    0.50
   4  -6   2    0.10    0.40
   4  -6   2    0.30    0.50
  -5   6  -2   90.89    2.90
  -5   6  -2   95.19    2.80
   5  -6   2   90.49    2.60
   5  -6   2   88.29    2.50
  -6   6  -2   19.00    1.50
  -6   6  -2   18.80    1.60
   6  -6   2   15.40    1.30
   6  -6   2   17.30    1.30
  -7   6  -2    4.70    1.00
  -7   6  -2    2.20    0.90
   7  -6   2    3.50    0.80
   7  -6   2    2.70    0.90
  -8   6  -2    0.00    0.80
   8  -6   2    0.10    0.80
  -9   6  -2    3.50    1.10
   9  -6   2    1.20    1.00
   9   5  -2    3.30    1.30
   9   5  -2    4.50    1.40
  -9  -5   2    4.50    1.50
  -9  -5   2    5.70    1.30
   8   5  -2    2.10    1.00
   8   5  -2    1.30    1.20
   8   5  -2   -0.90    0.90
  -8  -5   2    0.70    0.90
  -8  -5   2    2.00    1.20
   7   5  -2    1.20    1.10
   7   5  -2    1.60    0.90
   7   5  -2    0.40    0.90
  -7  -5   2    1.60    0.80
  -7  -5   2    1.80    1.00
   6   5  -2    5.00    1.20
   6   5  -2    5.90    1.10
  -6  -5   2    4.60    1.20
  -6  -5   2    5.10    0.90
  -6  -5   2    4.60    0.80
   5   5  -2    1.70    0.80
   5   5  -2    1.70    0.90
  -5  -5   2    2.00    0.50
  -5  -5   2    1.80    0.90
  -5  -5   2    2.20    0.80
   4   5  -2    1.20    0.40
   4   5  -2    0.70    0.70
   4   5  -2    2.20    0.90
  -4  -5   2    0.70    0.40
  -4  -5   2    1.40    0.70
  -4  -5   2    2.20    0.70
   3   5  -2   82.19    2.60
   3   5  -2   77.99    1.90
   3   5  -2   82.39    2.40
  -3  -5   2   82.59    2.10
  -3  -5   2   82.89    2.50
  -3  -5   2   79.59    2.30
   2   5  -2    2.20    0.70
   2   5  -2    2.50    0.70
  -2  -5   2    2.40    0.70
  -2  -5   2    2.10    0.40
  -2  -5   2    2.20    0.50
  -2  -5   2    2.00    0.30
   1   5  -2    4.20    0.80
   1   5  -2    3.20    0.70
  -1  -5   2    4.30    0.40
  -1  -5   2    3.70    0.40
  -1  -5   2    3.80    0.60
  -1  -5   2    3.70    0.70
   0   5  -2  240.48    4.90
   0   5  -2  244.08    5.10
   0  -5   2  243.28    4.90
   0  -5   2  244.88    4.80
   0  -5   2  248.68    4.50
   0  -5   2  249.78    4.30
  -1   5  -2    7.70    0.90
  -1   5  -2    8.20    0.90
   1  -5   2    8.10    0.80
   1  -5   2    7.60    0.70
  -2   5  -2   27.70    1.40
  -2   5  -2   29.20    1.30
   2  -5   2   29.00    1.10
   2  -5   2   27.90    1.00
   2  -5   2   29.50    1.30
  -3   5  -2   31.60    1.50
  -3   5  -2   32.00    1.40
   3  -5   2   31.30    1.00
   3  -5   2   30.00    1.20
   3  -5   2   31.30    1.40
   3  -5   2   32.20    1.10
  -4   5  -2    2.40    0.70
  -4   5  -2    3.50    0.70
   4  -5   2    2.20    0.60
   4  -5   2    4.30    0.50
   4  -5   2    3.20    0.50
   4  -5   2    2.60    0.60
  -5   5  -2  249.78    5.20
  -5   5  -2  248.88    5.50
   5  -5   2  242.98    5.10
   5  -5   2  249.18    4.60
   5  -5   2  255.07    5.20
  -6   5  -2    5.30    0.90
  -6   5  -2    4.80    0.90
   6  -5   2    4.00    0.80
   6  -5   2    5.10    0.90
  -7   5  -2    3.70    0.90
  -7   5  -2    3.40    0.90
   7  -5   2    4.00    0.80
   7  -5   2    4.30    0.90
  -8   5  -2   30.60    1.90
   8  -5   2   32.00    2.40
   8  -5   2   34.30    2.00
  -9   5  -2    0.30    0.90
   9  -5   2    1.30    1.00
   9   4  -2    0.60    1.00
   9   4  -2   -0.50    1.00
  -9  -4   2   -1.90    1.10
  -9  -4   2   -0.10    1.00
   8   4  -2   -0.70    1.00
   8   4  -2    0.80    1.00
  -8  -4   2    0.80    1.00
  -8  -4   2   -0.20    0.80
   7   4  -2    0.10    0.80
   7   4  -2    1.30    1.00
   7   4  -2   -0.30    0.80
  -7  -4   2   -2.10    0.90
  -7  -4   2   -0.50    0.70
   6   4  -2   23.40    1.50
   6   4  -2   24.70    1.80
  -6  -4   2   24.70    1.60
  -6  -4   2   24.40    1.90
   5   4  -2   19.00    1.50
   5   4  -2   16.70    1.30
  -5  -4   2   18.60    1.10
  -5  -4   2   18.90    1.30
  -5  -4   2   18.70    1.40
   4   4  -2   19.70    0.70
   4   4  -2   18.20    1.40
   4   4  -2   17.80    1.20
  -4  -4   2   19.40    1.00
  -4  -4   2   21.00    1.40
  -4  -4   2   19.10    1.20
   3   4  -2   -0.40    0.60
   3   4  -2    0.20    0.60
   3   4  -2    0.10    0.20
  -3  -4   2   -0.10    0.50
  -3  -4   2   -0.10    0.30
  -3  -4   2   -0.20    0.60
   2   4  -2  135.79    2.70
   2   4  -2  133.29    3.30
   2   4  -2  136.59    3.10
  -2  -4   2  138.69    2.80
  -2  -4   2  130.09    3.10
  -2  -4   2  129.89    3.00
   1   4  -2    3.50    0.60
   1   4  -2    4.10    0.70
  -1  -4   2    4.70    0.40
  -1  -4   2    4.50    0.60
  -1  -4   2    4.50    0.30
  -1  -4   2    6.20    0.80
   0   4  -2  109.99    2.60
   0   4  -2  110.59    2.70
   0  -4   2  113.99    2.20
   0  -4   2  115.39    2.50
   0  -4   2  114.59    2.20
  -1   4  -2   21.80    1.10
  -1   4  -2   25.20    1.20
   1  -4   2   21.50    1.10
   1  -4   2   25.00    0.80
   1  -4   2   23.60    1.00
  -2   4  -2  400.86    7.30
  -2   4  -2  399.16    7.50
   2  -4   2  409.26    7.40
   2  -4   2  403.06    7.20
   2  -4   2  406.76    7.00
  -3   4  -2   20.40    1.10
  -3   4  -2   20.00    1.20
   3  -4   2   22.20    1.10
   3  -4   2   21.80    0.90
   3  -4   2   21.60    1.00
   3  -4   2   22.10    1.00
  -4   4  -2    0.70    0.50
  -4   4  -2    0.90    0.50
   4  -4   2    0.70    0.50
   4  -4   2    0.30    0.40
   4  -4   2    0.70    0.40
   4  -4   2    0.40    0.40
  -5   4  -2    2.40    0.60
  -5   4  -2    1.70    0.60
   5  -4   2    0.60    0.50
   5  -4   2    1.40    0.50
   5  -4   2    1.30    0.60
  -6   4  -2   27.40    1.60
  -6   4  -2   28.00    1.50
   6  -4   2   25.10    1.40
   6  -4   2   26.90    1.50
   6  -4   2   27.00    1.20
  -7   4  -2  196.48    4.60
   7  -4   2  195.28    4.40
   7  -4   2  196.78    4.80
  -8   4  -2    1.50    0.90
   8  -4   2    2.40    0.90
   8  -4   2   -0.70    0.60
  -9   4  -2    1.00    0.90
   9  -4   2    0.40    0.90
   9   3  -2   -1.40    1.00
   9   3  -2    0.20    1.10
  -9  -3   2    2.20    1.40
  -9  -3   2   -0.90    1.00
   8   3  -2   12.40    1.50
   8   3  -2   11.70    1.50
  -8  -3   2   12.00    1.70
  -8  -3   2   10.20    1.30
   7   3  -2    9.60    1.00
   7   3  -2    6.70    1.10
   7   3  -2    6.70    1.20
  -7  -3   2    7.80    1.40
  -7  -3   2    7.60    1.20
   6   3  -2    1.60    0.70
   6   3  -2    2.40    0.80
   6   3  -2    3.70    0.90
  -6  -3   2    2.70    0.70
  -6  -3   2    3.80    1.10
   5   3  -2   17.50    1.40
   5   3  -2   19.10    1.30
  -5  -3   2   18.00    1.20
  -5  -3   2   22.00    1.00
  -5  -3   2   20.90    1.40
   4   3  -2   27.20    1.50
   4   3  -2   29.10    1.30
  -4  -3   2   29.20    1.30
  -4  -3   2   26.90    1.00
  -4  -3   2   26.00    1.50
   3   3  -2    1.90    0.50
   3   3  -2    0.10    0.60
   3   3  -2    0.90    0.20
  -3  -3   2    0.10    0.30
  -3  -3   2    1.20    0.60
  -3  -3   2    0.60    0.50
   2   3  -2  367.06    6.60
   2   3  -2  362.96    6.30
   2   3  -2  369.76    6.90
  -2  -3   2  362.76    6.80
  -2  -3   2  362.86    6.60
  -2  -3   2  369.06    6.40
   1   3  -2    9.10    0.70
   1   3  -2    9.50    0.80
  -1  -3   2   10.70    0.60
  -1  -3   2   10.40    0.70
  -1  -3   2   10.50    0.70
   0   3  -2    0.40    0.50
   0   3  -2    0.50    0.40
   0  -3   2    0.50    0.30
   0  -3   2    0.10    0.40
   0  -3   2    0.60    0.40
  -1   3  -2   92.69    2.30
  -1   3  -2   93.49    2.20
   1  -3   2   91.69    2.20
   1  -3   2   92.59    2.10
   1  -3   2   93.49    1.80
   1  -3   2   98.09    1.80
  -2   3  -2  138.79    3.10
  -2   3  -2  143.09    2.90
   2  -3   2  136.39    3.00
   2  -3   2  144.19    2.70
   2  -3   2  136.89    2.80
  -3   3  -2  141.99    3.00
  -3   3  -2  144.49    3.20
   3  -3   2  144.69    2.80
   3  -3   2  138.19    2.90
   3  -3   2  136.79    3.10
   3  -3   2  139.39    2.90
  -4   3  -2  222.68    4.50
  -4   3  -2  232.28    4.80
   4  -3   2  229.58    4.40
   4  -3   2  226.08    4.40
   4  -3   2  234.18    4.70
   4  -3   2  233.58    4.60
  -5   3  -2    9.90    1.00
  -5   3  -2   11.70    1.00
   5  -3   2   12.90    1.00
   5  -3   2   12.10    1.00
   5  -3   2   11.50    0.90
  -6   3  -2  104.89    3.00
  -6   3  -2  107.19    2.90
   6  -3   2  104.59    2.90
   6  -3   2  104.69    2.70
   6  -3   2  101.39    2.80
  -7   3  -2   34.90    1.80
   7  -3   2   30.10    1.60
   7  -3   2   32.30    1.80
   7  -3   2   33.00    1.70
  -8   3  -2   79.89    2.70
   8  -3   2   75.59    2.50
   8  -3   2   73.99    2.50
   8  -3   2   76.89    2.90
  -9   3  -2   11.50    1.40
   9  -3   2   11.20    1.30
   9  -3   2    8.80    1.40
 -10   3  -2    7.10    1.30
  10  -3   2    4.50    1.30
   9   2  -2    0.70    1.00
   9   2  -2   -0.20    0.90
  -9  -2   2    0.90    1.20
  -9  -2   2    1.80    1.10
   8   2  -2   73.59    2.70
   8   2  -2   78.29    3.10
  -8  -2   2   78.39    2.80
  -8  -2   2   72.19    3.20
   7   2  -2    1.10    0.80
   7   2  -2    0.50    0.60
   7   2  -2    0.20    0.80
  -7  -2   2    1.40    0.80
  -7  -2   2    0.90    1.00
   6   2  -2   31.50    1.70
   6   2  -2   30.20    1.40
   6   2  -2   31.80    1.70
  -6  -2   2   27.50    1.50
  -6  -2   2   30.80    1.90
   5   2  -2   64.79    2.20
   5   2  -2   69.89    1.90
   5   2  -2   67.19    2.20
  -5  -2   2   66.99    1.80
  -5  -2   2   67.09    2.10
  -5  -2   2   66.89    2.40
   4   2  -2   20.90    1.10
   4   2  -2   18.10    1.20
   4   2  -2   17.00    1.00
  -4  -2   2   19.50    1.30
  -4  -2   2   18.50    0.80
  -4  -2   2   19.30    1.00
   3   2  -2    0.10    0.40
   3   2  -2    0.20    0.50
  -3  -2   2   -0.80    0.50
  -3  -2   2    0.30    0.40
  -3  -2   2    0.30    0.30
   2   2  -2  110.09    2.40
   2   2  -2  113.59    2.00
   2   2  -2  111.29    2.00
   2   2  -2  111.99    2.60
  -2  -2   2  112.79    2.20
  -2  -2   2  112.09    2.60
  -2  -2   2  110.09    2.40
   1   2  -2  123.99    2.60
   1   2  -2  128.99    2.30
   1   2  -2  125.19    2.70
  -1  -2   2  129.19    2.40
  -1  -2   2  125.89    2.50
  -1  -2   2  122.69    2.60
   0   2  -2    9.70    0.70
   0   2  -2   10.50    0.70
   0  -2   2   11.60    0.50
   0  -2   2   10.20    0.70
   0  -2   2   10.50    0.70
  -1   2  -2    1.10    0.50
  -1   2  -2    1.10    0.40
   1  -2   2    1.90    0.40
   1  -2   2    1.50    0.40
   1  -2   2    1.80    0.20
   1  -2   2    2.10    0.30
  -2   2  -2    2.50    0.50
  -2   2  -2    2.20    0.50
   2  -2   2    2.40    0.30
   2  -2   2    1.60    0.50
   2  -2   2    2.30    0.20
   2  -2   2    2.10    0.40
  -3   2  -2   28.20    1.10
  -3   2  -2   27.70    1.20
   3  -2   2   29.60    1.20
   3  -2   2   26.00    1.00
   3  -2   2   28.90    1.00
   3  -2   2   28.50    1.00
  -4   2  -2   12.90    1.00
  -4   2  -2   14.10    0.90
   4  -2   2   13.20    1.00
   4  -2   2   12.40    0.80
   4  -2   2   12.10    0.80
  -5   2  -2   12.40    0.90
  -5   2  -2   12.30    1.00
   5  -2   2   12.50    1.00
   5  -2   2   13.00    1.00
   5  -2   2   12.20    1.00
  -6   2  -2    1.00    0.60
   6  -2   2    0.20    0.50
   6  -2   2    1.10    0.60
   6  -2   2   -0.30    0.60
  -7   2  -2   31.50    1.60
   7  -2   2   34.10    1.80
   7  -2   2   33.30    1.60
   7  -2   2   30.70    1.60
  -8   2  -2   44.00    2.10
   8  -2   2   41.90    2.00
   8  -2   2   40.80    2.00
   8  -2   2   44.50    2.20
  -9   2  -2  118.19    3.60
   9  -2   2  120.49    3.50
   9  -2   2  119.99    3.90
 -10   2  -2   10.60    1.50
  10  -2   2    7.60    1.40
  10  -2   2    9.90    2.10
   9   1  -2    3.50    1.20
   9   1  -2    5.30    1.00
  -9  -1   2    3.10    1.40
  -9  -1   2    5.80    1.20
   8   1  -2   22.60    1.60
   8   1  -2   22.70    1.90
  -8  -1   2   20.00    1.60
  -8  -1   2   20.00    2.00
   7   1  -2    2.70    1.00
   7   1  -2    1.90    0.80
  -7  -1   2    3.60    0.80
  -7  -1   2    1.50    1.10
   6   1  -2    8.60    1.10
   6   1  -2    8.00    1.00
  -6  -1   2   10.10    1.30
  -6  -1   2    9.60    1.00
   5   1  -2   28.50    1.10
   5   1  -2   30.20    1.50
   5   1  -2   28.00    1.30
  -5  -1   2   28.10    1.60
  -5  -1   2   27.70    1.30
   4   1  -2   13.20    0.80
   4   1  -2   13.60    1.00
   4   1  -2   13.10    1.00
  -4  -1   2   14.10    0.90
  -4  -1   2   11.90    1.10
   3   1  -2  107.59    2.30
   3   1  -2  104.89    2.50
   3   1  -2  109.59    2.50
  -3  -1   2  108.39    2.30
  -3  -1   2  109.09    2.70
   2   1  -2   89.49    1.90
   2   1  -2   84.09    1.90
   2   1  -2   89.99    2.00
  -2  -1   2   87.99    1.90
  -2  -1   2   84.99    2.10
   1   1  -2   77.09    1.60
   1   1  -2   79.99    1.80
   1   1  -2   80.79    1.70
  -1  -1   2   78.99    1.80
  -1  -1   2   78.59    1.70
   0   1  -2 1280.77   20.50
   0   1  -2 1285.37   20.80
   0   1  -2 1245.58   20.60
   0   1  -2 1274.47   20.80
   0   1  -2 1235.28   20.40
   0  -1   2 1304.57   20.80
   0  -1   2 1248.58   20.60
   0  -1   2 1272.77   20.60
  -1   1  -2   37.70    1.00
  -1   1  -2   40.60    1.00
  -1   1  -2   39.40    1.20
   1  -1   2   38.60    1.10
   1  -1   2   39.90    0.90
   1  -1   2   39.80    1.10
  -2   1  -2   53.89    1.20
  -2   1  -2   53.59    1.40
  -2   1  -2   53.39    1.50
   2  -1   2   53.29    1.40
   2  -1   2   52.39    1.40
   2  -1   2   52.89    1.10
   2  -1   2   54.29    1.40
  -3   1  -2   22.90    1.00
  -3   1  -2   22.20    1.00
  -3   1  -2   21.80    0.80
   3  -1   2   22.00    1.00
   3  -1   2   21.50    0.90
   3  -1   2   21.80    0.90
   3  -1   2   20.50    1.00
  -4   1  -2   45.70    1.60
  -4   1  -2   44.80    1.20
   4  -1   2   45.00    1.40
   4  -1   2   42.70    1.50
   4  -1   2   41.20    1.50
  -5   1  -2    0.10    0.30
  -5   1  -2    1.50    0.50
   5  -1   2    0.30    0.50
   5  -1   2    0.60    0.50
   5  -1   2    0.40    0.50
  -6   1  -2   21.20    1.00
  -6   1  -2   21.40    1.20
   6  -1   2   21.40    1.30
   6  -1   2   23.50    1.40
   6  -1   2   21.90    1.40
  -7   1  -2   48.70    2.00
   7  -1   2   50.39    2.10
   7  -1   2   49.30    2.10
   7  -1   2   51.99    2.00
  -8   1  -2    1.70    0.80
   8  -1   2   -0.30    0.70
   8  -1   2   -1.00    0.70
   8  -1   2    0.10    0.70
  -9   1  -2   98.79    3.30
   9  -1   2  100.09    3.40
   9  -1   2  100.99    3.20
   9  -1   2   94.09    3.40
 -10   1  -2   11.10    1.50
  10  -1   2   11.10    1.40
  10  -1   2   10.10    1.60
   9   0  -2   -0.70    0.90
  -9   0   2    0.00    0.80
  -9   0   2   -0.10    1.10
   8   0  -2   18.80    1.40
   8   0  -2   22.00    1.90
  -8   0   2   19.70    1.60
   7   0  -2   -0.70    0.60
   7   0  -2   -0.70    0.70
  -7   0   2    0.40    0.60
   6   0  -2  178.38    4.30
   6   0  -2  169.48    3.80
  -6   0   2  179.18    3.90
   5   0  -2    0.20    0.60
   5   0  -2    0.40    0.50
  -5   0   2    0.80    0.50
   4   0  -2    0.30    0.40
   4   0  -2    0.30    0.50
  -4   0   2   -0.40    0.30
   3   0  -2  113.69    2.40
   3   0  -2  116.29    2.60
  -3   0   2  119.99    2.40
   2   0  -2    5.60    0.50
   2   0  -2    5.50    0.50
  -2   0   2    7.00    0.40
   1   0  -2  311.27    5.30
   1   0  -2  304.57    5.20
   1   0  -2  300.77    5.30
  -1   0   2  314.17    5.40
  -1   0   2  321.67    5.20
   0   0  -2   27.60    0.70
   0   0  -2   26.30    0.70
   0   0  -2   24.90    0.60
   0   0  -2   25.60    0.60
   0   0   2   25.20    0.70
   0   0   2   25.40    0.60
  -1   0  -2  204.18    3.40
  -1   0  -2  205.58    3.40
  -1   0  -2  195.38    3.60
   1   0   2  205.48    3.50
   1   0   2  198.58    3.60
   1   0   2  203.98    3.60
  -2   0  -2  727.13   12.20
  -2   0  -2  702.13   12.00
  -2   0  -2  752.02   11.90
   2   0   2  722.53   12.00
   2   0   2  709.83   11.90
   2   0   2  740.93   11.90
   2   0   2  733.93   12.20
   2   0   2  708.23   12.10
  -3   0  -2    0.00    0.30
  -3   0  -2    0.90    0.30
   3   0   2    0.60    0.40
   3   0   2    1.40    0.50
   3   0   2    0.30    0.20
   3   0   2    1.30    0.50
  -4   0  -2    0.90    0.40
  -4   0  -2    0.20    0.30
   4   0   2    0.70    0.50
   4   0   2    0.90    0.50
  -5   0  -2   -0.20    0.20
  -5   0  -2   -0.10    0.40
   5   0   2   -0.10    0.50
   5   0   2   -0.20    0.50
  -6   0  -2   36.10    1.50
  -6   0  -2   36.00    1.30
   6   0   2   37.80    1.70
   6   0   2   36.30    1.70
   6   0   2   39.10    1.70
  -7   0  -2    2.80    0.70
   7   0   2    5.20    1.00
   7   0   2    5.40    1.00
   7   0   2    4.20    0.90
  -8   0  -2   18.30    1.40
   8   0   2   22.20    1.70
   8   0   2   22.00    1.60
   8   0   2   22.00    1.70
  -9   0  -2   58.29    2.60
   9   0   2   62.29    2.60
   9   0   2   61.49    2.80
   9   0   2   64.89    2.80
 -10   0  -2    2.60    1.10
  10   0   2    1.50    1.10
  10   0   2    1.70    1.10
   9  -1  -2   -1.00    1.00
  -9   1   2    0.10    0.80
   8  -1  -2   -0.10    0.90
  -8   1   2   -0.30    0.70
   7  -1  -2   12.30    1.30
   7  -1  -2   10.40    0.90
  -7   1   2   12.40    1.20
   6  -1  -2    0.30    0.50
   6  -1  -2    0.20    0.70
  -6   1   2    0.30    0.50
   5  -1  -2    0.40    0.40
   5  -1  -2    2.20    0.70
  -5   1   2    0.80    0.50
   4  -1  -2  119.29    2.50
   4  -1  -2  121.59    2.90
  -4   1   2  120.49    2.50
   3  -1  -2   33.70    1.30
   3  -1  -2   34.00    0.90
   3  -1  -2   33.80    0.90
  -3   1   2   33.50    0.90
   2  -1  -2    4.00    0.30
   2  -1  -2    4.30    0.50
   2  -1  -2    3.00    0.50
   1  -1  -2   14.80    0.60
   0  -1  -2  490.55    8.10
  -1  -1  -2   23.00    0.60
   1   1   2   24.80    0.60
   1   1   2   23.60    0.90
   1   1   2   24.00    0.70
   1   1   2   25.20    0.80
  -2  -1  -2 2082.69   35.30
  -2  -1  -2 2222.98   35.60
  -2  -1  -2 2187.58   34.90
   2   1   2 2137.99   34.90
   2   1   2 2117.49   34.80
   2   1   2 2174.68   35.00
   2   1   2 2127.99   35.00
  -3  -1  -2   32.50    0.90
  -3  -1  -2   31.90    1.10
   3   1   2   31.70    0.90
   3   1   2   29.60    1.20
   3   1   2   31.00    1.30
  -4  -1  -2  263.27    5.00
   4   1   2  263.37    4.60
   4   1   2  261.67    5.20
   4   1   2  257.97    5.10
  -5  -1  -2   37.90    1.40
   5   1   2   34.70    1.50
   5   1   2   33.10    1.50
  -6  -1  -2    0.50    0.50
  -6  -1  -2    0.80    0.30
   6   1   2   -0.60    0.60
   6   1   2   -0.20    0.60
  -7  -1  -2    2.00    0.60
  -7  -1  -2    3.50    0.80
   7   1   2    3.30    0.80
   7   1   2    3.10    0.90
   7   1   2    2.20    0.90
  -8  -1  -2    7.90    1.20
   8   1   2    7.10    1.20
   8   1   2    7.30    1.20
   8   1   2    8.10    1.20
  -9  -1  -2    1.00    0.80
   9   1   2   -0.60    0.90
   9   1   2   -1.00    0.90
   9   1   2    0.70    0.90
 -10  -1  -2   36.40    2.30
  10   1   2   36.20    2.30
  10   1   2   37.00    2.50
   9  -2  -2    1.90    1.10
  -9   2   2    2.30    0.90
   8  -2  -2   14.70    1.60
  -8   2   2   16.70    1.40
   7  -2  -2   15.00    1.50
  -7   2   2   11.20    1.10
   6  -2  -2   13.10    0.70
   6  -2  -2   12.00    1.20
  -6   2   2   13.20    1.00
   5  -2  -2    0.20    0.30
   5  -2  -2    0.80    0.60
   5  -2  -2    0.70    0.30
  -5   2   2    0.90    0.40
   4  -2  -2  268.47    5.40
  -4   2   2  269.67    4.90
   3  -2  -2    2.60    0.50
   2  -2  -2    8.20    0.70
   2  -2  -2    8.10    0.60
  -2   2   2    8.10    0.40
   1  -2  -2  115.79    2.40
   0  -2  -2  477.95    7.90
   0  -2  -2  463.15    7.90
   0   2   2  467.05    7.60
  -1  -2  -2  540.25    8.90
  -1  -2  -2  547.65    9.00
   1   2   2  548.75    9.20
   1   2   2  544.85    9.00
   1   2   2  544.65    9.10
  -2  -2  -2 1547.05   24.80
  -2  -2  -2 1528.55   24.90
  -2  -2  -2 1562.14   25.00
  -2  -2  -2 1508.65   24.90
   2   2   2 1521.65   24.80
   2   2   2 1536.55   25.20
   2   2   2 1508.05   25.10
  -3  -2  -2   78.09    1.70
   3   2   2   73.09    2.00
  -4  -2  -2  447.86    7.60
  -4  -2  -2  425.86    7.80
   4   2   2  427.86    7.50
   4   2   2  436.06    8.10
   4   2   2  441.76    8.00
  -5  -2  -2   45.40    1.60
  -5  -2  -2   47.50    1.40
   5   2   2   44.90    1.90
   5   2   2   49.60    1.90
   5   2   2   47.40    1.20
  -6  -2  -2  184.18    3.80
  -6  -2  -2  178.38    4.00
   6   2   2  186.68    4.50
   6   2   2  183.28    4.40
  -7  -2  -2   -0.80    0.60
  -7  -2  -2    0.70    0.40
   7   2   2    1.00    0.80
   7   2   2    0.30    0.80
  -8  -2  -2    0.40    0.80
   8   2   2    0.90    0.90
   8   2   2   -0.80    0.80
  -9  -2  -2    0.50    0.80
   9   2   2    0.30    0.90
   9   2   2    0.10    1.00
   9   2   2   -0.10    0.90
 -10  -2  -2   -0.50    1.00
 -10  -2  -2    0.00    1.30
  10   2   2    0.90    1.10
  10   2   2   -0.30    1.00
   9  -3  -2    0.20    1.00
  -9   3   2    0.10    0.80
   8  -3  -2   -0.90    0.90
  -8   3   2    0.60    0.70
   7  -3  -2   10.00    1.30
  -7   3   2   10.80    1.00
   6  -3  -2  109.59    3.30
  -6   3   2  111.89    2.70
   5  -3  -2   98.49    2.90
  -5   3   2   93.29    2.30
   4  -3  -2    6.70    0.80
  -4   3   2    6.80    0.50
   3  -3  -2   39.60    1.50
   3  -3  -2   37.70    1.40
  -3   3   2   38.90    1.10
   2  -3  -2  826.02   14.20
   2  -3  -2  846.42   14.20
  -2   3   2  833.32   13.70
   1  -3  -2   14.30    0.80
   1  -3  -2   12.10    0.80
  -1   3   2   14.10    0.40
   0  -3  -2    0.10    0.30
   0  -3  -2    0.20    0.30
   0   3   2   -0.30    0.30
   0   3   2   -0.10    0.20
  -1  -3  -2    0.10    0.20
  -1  -3  -2   -0.10    0.30
   1   3   2    0.30    0.40
   1   3   2   -0.50    0.30
  -2  -3  -2  351.16    6.10
  -2  -3  -2  346.27    5.80
  -2  -3  -2  353.96    6.00
  -2  -3  -2  351.36    5.80
   2   3   2  342.07    6.30
   2   3   2  343.07    6.30
   2   3   2  346.07    5.90
  -3  -3  -2  133.29    2.80
  -3  -3  -2  135.59    2.90
  -3  -3  -2  133.39    2.60
  -3  -3  -2  133.89    2.60
   3   3   2  130.29    3.10
   3   3   2  126.79    3.00
  -4  -3  -2    3.50    0.60
  -4  -3  -2    3.80    0.70
  -4  -3  -2    3.20    0.50
   4   3   2    3.40    0.70
   4   3   2    3.30    0.70
  -5  -3  -2   12.00    1.10
  -5  -3  -2   11.70    0.80
  -5  -3  -2   10.40    0.90
   5   3   2    9.80    1.10
   5   3   2   10.70    1.10
   5   3   2   10.20    0.60
  -6  -3  -2    9.70    0.90
  -6  -3  -2   10.00    1.20
  -6  -3  -2   10.70    0.80
   6   3   2   11.30    1.20
   6   3   2    9.10    0.60
   6   3   2   11.00    1.20
  -7  -3  -2    3.20    0.60
  -7  -3  -2    1.50    0.70
  -7  -3  -2    2.80    1.00
   7   3   2    4.10    1.00
   7   3   2    2.20    1.00
  -8  -3  -2   31.70    1.80
  -8  -3  -2   29.10    2.10
  -8  -3  -2   32.40    1.50
   8   3   2   26.70    2.10
   8   3   2   27.30    2.00
  -9  -3  -2   32.10    2.40
  -9  -3  -2   30.60    2.00
   9   3   2   31.10    2.20
   9   3   2   31.90    2.40
   9   3   2   30.70    2.20
 -10  -3  -2    2.90    1.20
 -10  -3  -2   -0.50    1.20
  10   3   2    2.50    1.10
  10   3   2    2.80    1.30
   9  -4  -2   25.10    2.20
  -9   4   2   21.40    1.70
   8  -4  -2    1.60    0.90
  -8   4   2    0.30    0.70
   7  -4  -2   18.70    1.70
  -7   4   2   22.30    1.30
   6  -4  -2   14.60    1.40
  -6   4   2   17.00    1.10
   5  -4  -2   69.29    2.40
  -5   4   2   68.49    1.80
   4  -4  -2   82.59    2.40
  -4   4   2   82.09    2.00
  -4   4   2   78.99    1.80
   3  -4  -2   56.49    1.80
   3  -4  -2   54.29    1.80
  -3   4   2   54.69    1.40
   2  -4  -2  358.66    6.60
   2  -4  -2  355.76    6.60
  -2   4   2  351.96    6.10
   1  -4  -2   88.09    2.10
   1  -4  -2   89.49    2.20
  -1   4   2   89.49    1.80
   0  -4  -2  102.99    1.90
   0  -4  -2  101.29    2.30
   0  -4  -2  102.59    1.90
   0  -4  -2  101.09    2.30
   0   4   2  103.19    2.10
   0   4   2  104.19    2.10
  -1  -4  -2    6.30    0.50
  -1  -4  -2    6.00    0.40
   1   4   2    5.70    0.60
   1   4   2    5.70    0.60
  -2  -4  -2   51.19    1.40
  -2  -4  -2   49.60    1.30
   2   4   2   49.10    1.60
   2   4   2   50.69    1.60
   2   4   2   51.99    1.20
  -3  -4  -2    0.60    0.50
  -3  -4  -2    0.30    0.30
  -3  -4  -2    1.00    0.40
  -3  -4  -2    0.60    0.30
   3   4   2    0.50    0.50
   3   4   2    0.70    0.60
  -4  -4  -2    7.50    0.80
  -4  -4  -2    7.00    0.60
  -4  -4  -2    5.20    0.70
   4   4   2    6.40    0.90
   4   4   2    5.50    0.80
  -5  -4  -2    3.80    0.60
  -5  -4  -2    4.30    0.80
  -5  -4  -2    4.20    0.70
   5   4   2    4.30    0.80
   5   4   2    2.80    0.40
   5   4   2    2.50    0.80
  -6  -4  -2  110.09    2.70
  -6  -4  -2  110.39    3.20
  -6  -4  -2  109.99    3.00
   6   4   2  108.79    3.40
   6   4   2  101.99    2.40
   6   4   2  108.89    3.20
  -7  -4  -2    1.80    0.60
  -7  -4  -2    3.40    0.90
  -7  -4  -2    2.00    1.00
   7   4   2    1.10    0.40
   7   4   2    1.50    1.00
   7   4   2    1.90    1.00
  -8  -4  -2   16.00    1.20
  -8  -4  -2   16.10    1.70
  -8  -4  -2   16.50    1.40
   8   4   2   16.00    1.70
   8   4   2   17.70    1.80
  -9  -4  -2    2.80    1.20
  -9  -4  -2    0.70    0.90
   9   4   2    1.40    1.20
   9   4   2    0.00    1.00
 -10  -4  -2   -0.10    1.20
 -10  -4  -2    3.50    1.20
  10   4   2    1.50    1.10
  10   4   2    3.60    1.40
   8  -5  -2    0.60    1.00
  -8   5   2    0.60    0.70
   7  -5  -2    8.50    1.30
  -7   5   2    8.80    1.00
   6  -5  -2   73.19    2.70
  -6   5   2   69.29    2.10
   5  -5  -2   56.39    2.20
  -5   5   2   53.69    1.80
  -5   5   2   54.49    1.70
   4  -5  -2    1.70    0.60
  -4   5   2    1.50    0.40
  -4   5   2    0.60    0.40
   3  -5  -2    2.60    0.70
   3  -5  -2    2.40    0.70
  -3   5   2    3.00    0.50
   2  -5  -2   13.30    1.00
   2  -5  -2   13.20    1.00
  -2   5   2   11.60    0.70
   1  -5  -2   16.20    1.00
   1  -5  -2   15.20    1.00
  -1   5   2   16.20    0.80
   0  -5  -2 1107.49   18.40
   0  -5  -2 1084.89   18.00
   0   5   2 1098.09   18.00
   0   5   2 1096.89   18.20
  -1  -5  -2  151.48    3.10
  -1  -5  -2  143.19    3.10
  -1  -5  -2  150.48    2.80
   1   5   2  148.39    3.10
   1   5   2  148.39    3.10
  -2  -5  -2   -0.20    0.30
  -2  -5  -2   -0.10    0.40
  -3  -5  -2    1.50    0.50
  -3  -5  -2    1.10    0.30
  -3  -5  -2    1.60    0.30
  -3  -5  -2    1.70    0.50
   3   5   2    0.70    0.60
   3   5   2    1.50    0.60
  -4  -5  -2    6.30    0.80
  -4  -5  -2    9.40    0.60
  -4  -5  -2    8.20    0.60
  -4  -5  -2    7.30    0.70
   4   5   2    8.60    1.00
   4   5   2    7.50    1.00
  -5  -5  -2   18.00    1.00
  -5  -5  -2   17.20    1.30
  -5  -5  -2   18.30    1.20
   5   5   2   17.60    1.50
   5   5   2   18.30    1.50
  -6  -5  -2    0.40    0.50
  -6  -5  -2    0.50    0.80
  -6  -5  -2    0.40    0.60
   6   5   2   -0.40    0.80
   6   5   2    0.60    0.80
   6   5   2   -0.40    0.40
  -7  -5  -2   10.20    1.00
  -7  -5  -2   10.60    1.40
  -7  -5  -2   11.90    1.30
   7   5   2    9.60    1.40
   7   5   2    9.70    0.80
   7   5   2    9.10    1.40
  -8  -5  -2   22.80    1.90
  -8  -5  -2   21.00    1.70
  -8  -5  -2   26.90    1.50
   8   5   2   23.70    2.00
   8   5   2   27.90    2.20
  -9  -5  -2    0.70    0.60
  -9  -5  -2    2.10    1.10
  -9  -5  -2    1.50    1.20
   9   5   2    1.20    1.20
 -10  -5  -2    9.50    1.50
 -10  -5  -2   12.70    1.90
  10   5   2   10.00    1.70
   8  -6  -2    0.10    1.00
   7  -6  -2    0.30    0.90
  -7   6   2   -0.70    0.60
   6  -6  -2    1.00    0.80
  -6   6   2    0.80    0.60
   5  -6  -2    1.30    0.80
  -5   6   2    1.50    0.50
   4  -6  -2   68.99    2.40
  -4   6   2   66.19    2.00
  -4   6   2   67.99    1.80
   3  -6  -2    7.00    0.80
   3  -6  -2    8.60    1.00
  -3   6   2    8.70    0.80
  -3   6   2    7.90    0.60
   2  -6  -2   57.09    1.90
   2  -6  -2   53.09    1.90
  -2   6   2   56.89    1.60
   1  -6  -2   54.99    1.70
   1  -6  -2   49.99    1.70
  -1   6   2   52.19    1.50
   0  -6  -2   81.79    2.20
   0  -6  -2   84.69    1.90
   0   6   2   84.49    1.90
   0   6   2   81.19    2.10
  -1  -6  -2    8.10    0.70
  -1  -6  -2    7.80    0.60
   1   6   2    7.20    0.80
   1   6   2    6.90    0.70
  -2  -6  -2  201.68    4.20
  -2  -6  -2  203.58    3.90
   2   6   2  204.28    4.30
   2   6   2  203.18    4.40
  -3  -6  -2   31.20    1.30
  -3  -6  -2   29.80    1.40
   3   6   2   33.60    1.60
   3   6   2   31.00    1.50
  -4  -6  -2    3.50    0.40
  -4  -6  -2    3.90    0.50
  -4  -6  -2    4.00    0.80
  -4  -6  -2    3.40    0.60
   4   6   2    2.40    0.80
   4   6   2    3.00    0.90
  -5  -6  -2    4.40    0.60
  -5  -6  -2    3.80    0.70
  -5  -6  -2    4.20    0.50
  -5  -6  -2    4.20    0.90
   5   6   2    2.70    0.90
   5   6   2    3.80    1.00
  -6  -6  -2   61.39    1.90
  -6  -6  -2   66.59    2.50
  -6  -6  -2   61.39    2.30
   6   6   2   62.59    2.70
   6   6   2   64.49    2.60
  -7  -6  -2   13.00    1.30
  -7  -6  -2   15.60    1.10
  -7  -6  -2   19.90    1.80
   7   6   2   21.60    2.00
   7   6   2   13.80    1.70
  -8  -6  -2    1.00    1.10
  -8  -6  -2    1.20    0.80
  -8  -6  -2    0.90    0.60
   8   6   2   -0.30    1.00
   8   6   2    0.90    0.40
   8   6   2    2.50    1.20
  -9  -6  -2   35.40    2.60
  -9  -6  -2   30.40    2.20
  -9  -6  -2   28.00    1.70
   9   6   2   31.60    2.60
 -10  -6  -2    9.60    1.80
 -10  -6  -2    9.40    1.50
 -10  -6  -2    8.90    1.30
  10   6   2    9.30    1.80
   8  -7  -2    0.30    1.00
   7  -7  -2    5.50    1.20
   6  -7  -2   20.80    1.70
  -6   7   2   20.70    1.40
   5  -7  -2    2.30    0.90
  -5   7   2    3.00    0.60
   4  -7  -2    7.30    1.00
  -4   7   2    7.90    0.80
   3  -7  -2    9.70    1.10
   3  -7  -2    9.70    1.00
  -3   7   2   11.30    0.80
  -3   7   2   12.00    1.00
   2  -7  -2   36.20    1.70
   2  -7  -2   36.90    1.60
  -2   7   2   36.70    1.30
  -2   7   2   37.00    1.40
   1  -7  -2   24.40    0.80
   1  -7  -2   25.70    0.80
   1  -7  -2   24.70    1.30
   1  -7  -2   28.10    1.30
  -1   7   2   24.70    1.20
   0  -7  -2    9.30    0.90
   0  -7  -2    8.50    0.70
   0   7   2    8.40    0.90
  -1  -7  -2    2.90    0.60
  -1  -7  -2    2.50    0.40
   1   7   2    2.90    0.60
   1   7   2    2.20    0.50
  -2  -7  -2  326.37    6.00
  -2  -7  -2  332.97    6.20
  -2  -7  -2  324.17    6.40
   2   7   2  328.97    6.40
   2   7   2  315.27    6.50
  -3  -7  -2   49.20    1.80
  -3  -7  -2   47.00    1.60
   3   7   2   51.09    2.00
   3   7   2   52.99    2.10
  -4  -7  -2   17.40    0.70
  -4  -7  -2   18.00    0.70
  -4  -7  -2   17.80    1.20
  -4  -7  -2   16.00    1.30
   4   7   2   16.70    1.40
   4   7   2   15.30    1.40
  -5  -7  -2    5.70    0.60
  -5  -7  -2    4.90    0.60
  -5  -7  -2    4.90    0.80
  -5  -7  -2    6.10    1.00
   5   7   2    5.80    1.10
   5   7   2    7.10    1.20
  -6  -7  -2    8.40    1.20
  -6  -7  -2    4.60    0.70
  -6  -7  -2    5.30    0.90
   6   7   2    3.70    1.10
   6   7   2    4.90    1.20
  -7  -7  -2    4.80    1.10
  -7  -7  -2    2.90    0.60
  -7  -7  -2    4.40    1.10
   7   7   2    4.80    1.30
   7   7   2    4.20    1.20
  -8  -7  -2    3.70    1.30
  -8  -7  -2    6.50    1.20
  -8  -7  -2    3.40    0.80
   8   7   2    8.00    1.60
  -9  -7  -2    5.10    1.40
  -9  -7  -2    3.10    0.90
  -9  -7  -2    4.10    1.20
   9   7   2    5.90    1.60
 -10  -7  -2    2.70    1.20
 -10  -7  -2    4.80    1.60
 -10  -7  -2    2.60    0.90
  10   7   2    2.70    1.50
   7  -8  -2    2.00    1.10
   6  -8  -2    1.40    1.00
   5  -8  -2    2.40    0.90
  -5   8   2    2.40    0.70
   4  -8  -2   23.80    1.70
  -4   8   2   28.30    1.40
   3  -8  -2   20.80    1.50
   3  -8  -2   21.90    1.60
  -3   8   2   19.20    1.10
  -3   8   2   17.60    1.20
   2  -8  -2    7.30    0.90
   2  -8  -2    7.40    1.00
  -2   8   2    7.60    0.90
  -2   8   2    7.80    0.80
   1  -8  -2    2.20    0.40
   1  -8  -2    1.70    0.70
  -1   8   2    2.40    0.60
   0  -8  -2   18.00    1.20
   0  -8  -2   18.80    1.00
   0   8   2   18.40    1.30
  -1  -8  -2    6.80    0.80
  -1  -8  -2    7.70    0.60
   1   8   2    7.90    1.00
  -2  -8  -2    1.50    0.50
  -2  -8  -2    0.90    0.50
  -2  -8  -2    0.70    0.60
   2   8   2    0.90    0.60
   2   8   2    0.70    0.70
  -3  -8  -2    4.60    0.80
  -3  -8  -2    5.00    0.70
  -3  -8  -2    3.80    0.60
   3   8   2    5.00    0.90
   3   8   2    4.80    1.00
  -4  -8  -2   97.19    3.00
  -4  -8  -2   98.79    2.70
   4   8   2   98.29    3.10
   4   8   2  100.19    3.20
  -5  -8  -2   25.30    1.50
  -5  -8  -2   23.40    1.70
  -5  -8  -2   23.50    0.90
  -5  -8  -2   27.90    1.00
   5   8   2   22.70    1.80
   5   8   2   24.00    1.90
  -6  -8  -2   11.20    1.20
  -6  -8  -2   15.30    0.90
  -6  -8  -2   15.80    1.70
   6   8   2   15.10    1.70
   6   8   2   16.60    1.70
  -7  -8  -2    2.90    1.10
  -7  -8  -2    3.40    0.90
  -7  -8  -2    1.90    0.60
   7   8   2    3.20    1.20
  -8  -8  -2   63.09    2.20
  -8  -8  -2   70.69    2.90
  -8  -8  -2   66.99    3.10
   8   8   2   64.69    3.20
  -9  -8  -2   66.79    3.00
  -9  -8  -2   58.29    2.20
  -9  -8  -2   65.09    3.30
   9   8   2   64.69    3.40
   6  -9  -2    2.00    1.00
   5  -9  -2   16.70    1.60
  -5   9   2   18.20    1.30
   4  -9  -2    2.40    0.90
  -4   9   2    2.30    0.70
   3  -9  -2   14.70    1.30
   3  -9  -2   13.30    1.40
  -3   9   2   14.60    1.20
   2  -9  -2    1.00    0.70
   2  -9  -2    1.10    0.70
  -2   9   2    1.80    0.60
  -2   9   2   -0.20    0.60
   1  -9  -2   48.30    1.30
   1  -9  -2   49.70    2.10
  -1   9   2   49.10    2.00
   0  -9  -2   16.30    1.00
   0  -9  -2   16.60    1.30
   0   9   2   19.10    1.50
  -1  -9  -2   23.70    1.30
  -1  -9  -2   23.20    1.30
   1   9   2   25.60    1.60
  -2  -9  -2   27.20    1.40
  -2  -9  -2   27.90    1.20
   2   9   2   26.90    1.70
  -3  -9  -2    9.60    0.90
  -3  -9  -2    8.90    1.10
  -3  -9  -2   11.80    1.00
   3   9   2   12.40    1.40
  -4  -9  -2   32.50    1.60
  -4  -9  -2   35.60    1.60
  -4  -9  -2   35.70    1.90
   4   9   2   31.70    2.10
  -5  -9  -2    9.80    1.10
  -5  -9  -2    8.00    1.20
   5   9   2   10.20    1.50
  -6  -9  -2    2.20    1.00
  -6  -9  -2    2.40    0.80
  -6  -9  -2    2.10    0.40
  -6  -9  -2    2.30    0.70
   6   9   2    2.60    1.20
  -7  -9  -2   15.00    1.60
  -7  -9  -2   14.00    1.00
  -7  -9  -2   14.10    1.70
   7   9   2   13.80    1.80
  -8  -9  -2   40.90    2.40
  -8  -9  -2   39.20    2.60
  -8  -9  -2   34.30    1.50
   8   9   2   39.50    2.80
  -9  -9  -2    7.90    1.70
  -9  -9  -2    8.00    1.40
  -9  -9  -2    6.90    0.90
   9   9   2    9.80    1.90
   6 -10  -2   34.70    2.40
   5 -10  -2    1.60    0.90
   4 -10  -2   -0.90    0.70
  -4  10   2   -0.90    0.60
   3 -10  -2    8.40    1.20
   3 -10  -2    6.70    1.20
  -3  10   2    6.40    0.90
   2 -10  -2   62.79    2.50
  -2  10   2   64.49    2.20
   1 -10  -2   15.00    1.40
   1 -10  -2   14.50    0.80
  -1  10   2   15.20    1.40
  -1  10   2   16.00    1.30
   0 -10  -2    0.30    0.50
   0 -10  -2   -0.30    0.60
   0  10   2   -0.60    0.70
  -1 -10  -2    0.00    0.60
  -1 -10  -2    0.20    0.50
   1  10   2    0.80    0.80
  -2 -10  -2   78.39    2.10
  -2 -10  -2   82.79    2.50
   2  10   2   79.19    3.00
  -3 -10  -2   47.80    2.20
  -3 -10  -2   47.80    1.90
  -3 -10  -2   46.90    1.70
   3  10   2   46.40    2.40
  -4 -10  -2    5.30    0.90
  -4 -10  -2    8.40    1.30
  -4 -10  -2    5.40    0.80
   4  10   2    9.30    1.40
  -5 -10  -2   -0.50    0.50
  -5 -10  -2    0.20    0.90
  -5 -10  -2   -1.20    0.60
   5  10   2   -1.80    1.00
  -6 -10  -2   19.30    1.60
  -6 -10  -2   22.70    2.00
   6  10   2   19.60    2.00
  -7 -10  -2    2.60    1.30
  -7 -10  -2    4.00    1.10
  -7 -10  -2    3.70    0.50
   7  10   2    3.70    1.40
  -8 -10  -2    0.50    0.50
  -8 -10  -2    0.10    1.00
  -8 -10  -2    0.50    1.10
   8  10   2   -0.40    1.20
   5 -11  -2   30.90    2.20
   4 -11  -2   25.40    1.90
  -4  11   2   26.90    1.70
  -3  11   2    7.80    1.10
   2 -11  -2   -0.70    0.70
  -2  11   2    0.30    0.70
   1 -11  -2    1.80    0.80
  -1  11   2    2.30    0.80
  -1  11   2    0.50    0.70
   0 -11  -2   22.80    1.70
   0 -11  -2   27.00    1.30
   0  11   2   24.60    1.70
   0  11   2   29.00    1.90
  -1 -11  -2   15.60    1.30
  -1 -11  -2   15.50    1.20
   1  11   2   15.90    1.60
  -2 -11  -2   19.30    1.40
  -2 -11  -2   16.20    1.40
   2  11   2   20.10    1.80
  -3 -11  -2    2.30    0.80
  -3 -11  -2    1.70    0.60
   3  11   2    1.00    1.10
  -4 -11  -2    1.50    0.70
  -4 -11  -2    2.30    1.10
  -4 -11  -2    1.50    0.70
   4  11   2    0.80    1.10
  -5 -11  -2    1.00    0.70
  -5 -11  -2    0.80    0.80
  -5 -11  -2   -0.10    1.00
   5  11   2    0.70    1.20
  -6 -11  -2   15.70    1.50
  -6 -11  -2   16.80    1.90
   6  11   2   16.10    2.00
  -7 -11  -2    0.00    1.10
  -7 -11  -2    0.40    1.00
   7  11   2    0.80    1.30
  -3  12   2    7.20    1.20
   2 -12  -2    4.40    1.10
  -2  12   2    4.40    1.00
   1 -12  -2   14.90    1.60
  -1  12   2   14.20    1.50
   0 -12  -2    5.20    1.00
   0  12   2    4.20    1.10
   0  12   2    3.70    1.00
  -1 -12  -2    2.40    0.70
  -1 -12  -2    3.10    0.90
   1  12   2    4.60    1.10
   1  12   2    3.70    1.20
  -2 -12  -2    0.40    0.70
  -2 -12  -2    0.00    0.60
   2  12   2    0.90    1.00
  -3 -12  -2   18.80    1.40
   3  12   2   21.50    2.00
  -4 -12  -2   -0.50    0.70
  -4 -12  -2    0.10    0.90
   4  12   2   -0.10    1.10
  -5 -12  -2   12.80    1.30
  -5 -12  -2   16.30    1.80
   5  12   2   10.50    1.80
  -6 -12  -2    9.80    1.30
  -6 -12  -2    8.30    1.60
   6  12   2   12.40    2.00
  -2  13   2    0.00    0.90
   1 -13  -2    1.50    1.00
   0 -13  -2   -0.30    0.80
   0  13   2    0.50    0.90
  -1 -13  -2   13.50    1.40
  -1 -13  -2   11.40    1.20
   1  13   2    9.90    1.60
   1  13   2   11.00    1.50
  -2 -13  -2   -0.50    0.70
  -2 -13  -2    0.40    0.80
   2  13   2    0.90    1.10
   2  13   2   -1.30    0.80
  -3 -13  -2   21.00    1.80
   3  13   2   26.30    2.40
   4  13   2    0.50    1.20
  -5 -13  -2    3.60    1.30
   5  13   2    1.40    1.40
   3  12  -3   80.59    3.60
  -3 -12   3   76.79    3.50
  -3 -12   3   77.99    3.00
   2  12  -3   11.90    1.70
   2  12  -3   12.00    1.90
  -2 -12   3   10.10    1.30
  -2 -12   3   11.40    1.60
   1  12  -3    1.00    1.20
   1  12  -3   -0.20    1.10
  -1 -12   3    0.40    1.00
  -1 -12   3    0.30    0.80
   0  12  -3   53.99    3.10
   0  12  -3   42.50    2.70
   0 -12   3   49.30    2.60
  -1  12  -3    0.60    1.10
  -1  12  -3    0.30    1.10
   1 -12   3    1.20    1.00
  -2  12  -3   10.60    1.70
  -2  12  -3    7.00    1.40
   2 -12   3    6.80    1.20
  -3  12  -3   43.10    2.70
  -3  12  -3   47.30    2.90
   3 -12   3   42.70    2.20
   5  11  -3    5.00    1.50
   5  11  -3    4.50    1.60
  -5 -11   3    4.50    1.30
  -5 -11   3    4.50    0.60
  -5 -11   3    5.70    1.50
   4  11  -3   12.60    1.80
   4  11  -3    9.50    1.70
  -4 -11   3   10.90    1.70
  -4 -11   3   14.00    1.60
   3  11  -3  111.89    4.00
   3  11  -3  104.09    4.20
  -3 -11   3  104.49    3.50
   2  11  -3   20.80    2.00
   2  11  -3   20.90    2.20
  -2 -11   3   21.50    2.10
  -2 -11   3   21.60    1.70
   1  11  -3   30.80    2.60
   1  11  -3   36.00    2.40
  -1 -11   3   32.90    2.20
  -1 -11   3   35.70    1.90
   0  11  -3    1.70    1.00
   0  11  -3    1.70    1.10
   0 -11   3    2.70    0.80
   0 -11   3    0.20    0.90
  -1  11  -3    3.40    1.20
  -1  11  -3    1.70    1.00
   1 -11   3    2.10    1.00
  -2  11  -3    7.30    1.40
  -2  11  -3    4.30    1.30
   2 -11   3    8.00    1.20
  -3  11  -3   32.60    2.30
  -3  11  -3   38.60    2.50
   3 -11   3   33.50    2.00
  -4  11  -3   17.40    1.90
  -4  11  -3   22.00    2.00
   4 -11   3   21.30    1.70
   6  10  -3   24.00    2.20
   6  10  -3   24.70    2.50
  -6 -10   3   22.00    1.90
  -6 -10   3   27.90    2.50
  -6 -10   3   22.50    1.40
   5  10  -3   -0.30    1.20
   5  10  -3   -0.60    1.10
  -5 -10   3    0.40    1.10
  -5 -10   3    0.50    0.50
  -5 -10   3   -0.30    0.90
   4  10  -3    0.80    1.20
  -4 -10   3    1.40    1.00
  -4 -10   3   -0.10    1.10
  -4 -10   3    0.50    0.40
   3  10  -3   25.70    2.10
   3  10  -3   26.70    2.40
  -3 -10   3   25.60    1.00
  -3 -10   3   26.00    1.90
  -3 -10   3   29.20    2.10
   2  10  -3   20.00    2.00
   2  10  -3   19.10    1.80
  -2 -10   3   18.30    1.50
   1  10  -3  268.27    6.40
   1  10  -3  271.37    6.80
  -1 -10   3  272.57    6.40
  -1 -10   3  263.27    5.90
   0  10  -3   43.70    2.50
   0  10  -3   45.70    2.40
   0 -10   3   44.20    2.00
   0 -10   3   42.20    2.20
  -1  10  -3   -0.10    0.90
  -1  10  -3    0.10    0.90
   1 -10   3   -0.60    0.60
   1 -10   3    0.80    0.80
  -2  10  -3   11.80    1.60
  -2  10  -3   11.80    1.40
   2 -10   3   13.10    1.40
  -3  10  -3    1.40    0.90
  -3  10  -3    1.00    1.00
   3 -10   3    0.60    0.80
  -4  10  -3   -0.60    0.80
  -4  10  -3    0.80    0.90
   4 -10   3    1.20    0.80
  -5  10  -3   51.79    2.60
  -5  10  -3   54.79    2.80
   5 -10   3   45.90    2.40
  -6  10  -3    2.70    1.10
   7   9  -3   11.50    1.90
   7   9  -3    8.50    1.60
  -7  -9   3    9.30    1.60
  -7  -9   3    8.20    1.10
  -7  -9   3    9.40    1.80
   6   9  -3    2.10    1.40
   6   9  -3    4.00    1.30
  -6  -9   3    2.20    1.20
  -6  -9   3    1.50    1.00
  -6  -9   3    1.00    0.60
   5   9  -3    0.80    1.10
   5   9  -3    0.70    1.00
  -5  -9   3    1.10    1.10
  -5  -9   3    1.90    1.10
  -5  -9   3    0.50    0.50
   4   9  -3   26.90    2.00
   4   9  -3   27.30    2.30
  -4  -9   3   28.40    1.90
  -4  -9   3   26.50    2.10
  -4  -9   3   25.30    1.30
   3   9  -3   27.80    2.00
   3   9  -3   22.40    2.10
  -3  -9   3   25.00    1.10
  -3  -9   3   25.70    1.80
  -3  -9   3   25.30    1.90
   2   9  -3   14.90    1.60
   2   9  -3   10.60    1.40
  -2  -9   3   13.10    1.50
  -2  -9   3   13.20    0.80
  -2  -9   3   14.10    1.40
  -2  -9   3   11.90    0.70
   1   9  -3  102.59    3.30
   1   9  -3   96.09    3.60
  -1  -9   3  105.49    3.40
  -1  -9   3  101.99    3.00
   0   9  -3   13.30    1.50
   0   9  -3   14.80    1.60
   0  -9   3   15.90    1.50
   0  -9   3   14.70    1.20
  -1   9  -3  204.08    5.00
  -1   9  -3  197.28    5.20
   1  -9   3  196.08    4.90
   1  -9   3  202.58    4.50
  -2   9  -3   28.50    2.00
  -2   9  -3   29.90    1.90
   2  -9   3   30.30    1.40
   2  -9   3   29.10    1.70
  -3   9  -3    9.70    1.40
  -3   9  -3    8.50    1.30
   3  -9   3    8.40    1.10
  -4   9  -3   14.10    1.60
  -4   9  -3   16.50    1.60
   4  -9   3   14.00    1.10
   4  -9   3   16.10    1.40
  -5   9  -3    0.90    0.90
  -5   9  -3    0.90    0.90
   5  -9   3    0.40    0.70
   5  -9   3    1.20    0.70
  -6   9  -3   13.10    1.60
  -6   9  -3   12.20    1.60
  -7   9  -3   34.90    2.40
   7   8  -3    1.60    1.30
   7   8  -3    1.30    1.10
  -7  -8   3    2.30    1.10
  -7  -8   3    1.00    0.70
  -7  -8   3    1.50    1.30
   6   8  -3    1.00    1.20
   6   8  -3    1.20    1.10
  -6  -8   3    1.70    1.10
  -6  -8   3    2.20    0.70
  -6  -8   3    0.80    0.90
   5   8  -3    3.80    1.20
   5   8  -3    4.70    1.30
  -5  -8   3    3.50    1.00
  -5  -8   3    3.40    0.70
  -5  -8   3    2.80    1.10
   4   8  -3    2.20    1.10
   4   8  -3    0.60    0.90
  -4  -8   3    1.80    1.00
  -4  -8   3    1.40    0.80
  -4  -8   3    0.90    0.50
   3   8  -3    3.50    1.00
   3   8  -3    4.30    1.20
  -3  -8   3    5.20    0.70
  -3  -8   3    5.20    1.00
  -3  -8   3    4.80    1.10
   2   8  -3    0.60    0.80
   2   8  -3    2.40    1.00
  -2  -8   3    0.90    0.40
  -2  -8   3    0.20    0.70
  -2  -8   3    0.20    0.60
   1   8  -3   91.59    3.00
   1   8  -3   91.09    3.20
  -1  -8   3   92.99    2.00
  -1  -8   3   89.09    2.00
  -1  -8   3   87.69    2.70
   0   8  -3   22.70    1.70
   0   8  -3   17.00    1.60
   0  -8   3   20.80    1.60
   0  -8   3   19.10    1.40
  -1   8  -3  425.76    8.90
  -1   8  -3  441.06    8.60
   1  -8   3  437.16    8.60
   1  -8   3  434.16    8.20
  -2   8  -3   68.29    2.70
  -2   8  -3   72.99    2.60
   2  -8   3   70.19    2.50
   2  -8   3   71.89    2.20
  -3   8  -3   22.90    1.80
  -3   8  -3   23.00    1.60
   3  -8   3   24.60    1.20
   3  -8   3   23.70    1.50
  -4   8  -3   -1.10    0.70
  -4   8  -3   -0.90    0.70
   4  -8   3    0.10    0.50
   4  -8   3    0.10    0.60
  -5   8  -3   10.50    1.30
  -5   8  -3   13.50    1.50
   5  -8   3   15.10    1.30
   5  -8   3   14.30    1.20
  -6   8  -3    1.70    0.90
  -6   8  -3    0.30    0.90
   6  -8   3    1.30    0.70
   6  -8   3    1.40    0.70
  -7   8  -3    6.40    1.30
  -7   8  -3    3.80    1.10
   7  -8   3    5.40    1.00
   8   7  -3    9.90    1.50
   8   7  -3   12.30    1.50
   8   7  -3   12.30    1.90
  -8  -7   3   13.40    1.70
  -8  -7   3    9.30    1.70
   7   7  -3    1.60    1.10
   7   7  -3    1.10    1.30
   7   7  -3    1.60    1.00
  -7  -7   3   -0.40    0.90
  -7  -7   3    0.90    1.00
  -7  -7   3    1.00    0.70
   6   7  -3    2.10    1.10
   6   7  -3    1.00    1.10
  -6  -7   3    2.60    1.00
  -6  -7   3    4.20    1.30
  -6  -7   3    3.30    0.80
   5   7  -3   55.69    1.50
   5   7  -3   56.99    2.80
   5   7  -3   52.19    1.60
   5   7  -3   59.19    2.50
  -5  -7   3   58.49    2.40
  -5  -7   3   60.79    2.60
  -5  -7   3   57.39    2.00
   4   7  -3    2.30    0.90
   4   7  -3    2.10    1.00
  -4  -7   3    1.90    0.80
  -4  -7   3    2.00    0.60
  -4  -7   3    2.90    1.00
   3   7  -3  105.89    3.20
   3   7  -3  107.49    3.60
  -3  -7   3  112.59    3.40
  -3  -7   3  113.09    2.70
  -3  -7   3  108.89    3.10
   2   7  -3    8.50    1.10
   2   7  -3   10.10    1.30
  -2  -7   3   10.40    1.30
  -2  -7   3   11.00    0.80
  -2  -7   3    9.30    1.00
   1   7  -3   23.80    1.70
   1   7  -3   23.00    1.50
  -1  -7   3   23.60    0.90
  -1  -7   3   23.80    1.50
  -1  -7   3   25.60    1.40
   0   7  -3    6.70    1.10
   0   7  -3    6.80    1.00
   0  -7   3    6.70    0.50
   0  -7   3    5.70    0.90
   0  -7   3    6.20    0.80
   0  -7   3    8.50    0.60
  -1   7  -3   81.59    2.60
  -1   7  -3   78.39    2.70
   1  -7   3   80.99    2.60
   1  -7   3   78.19    2.30
  -2   7  -3   32.70    1.70
  -2   7  -3   34.30    1.90
   2  -7   3   34.80    1.50
   2  -7   3   36.80    1.70
  -3   7  -3  370.86    7.70
  -3   7  -3  358.06    7.30
   3  -7   3  372.76    7.30
   3  -7   3  369.06    6.90
   3  -7   3  362.36    6.70
  -4   7  -3  106.79    3.20
  -4   7  -3  108.69    3.40
   4  -7   3  112.39    2.80
   4  -7   3  111.49    3.10
   4  -7   3  106.09    2.60
  -5   7  -3   13.90    1.40
  -5   7  -3   13.20    1.40
   5  -7   3   15.50    1.30
   5  -7   3   13.70    1.10
  -6   7  -3    0.50    0.80
  -6   7  -3    1.20    0.90
   6  -7   3    3.70    0.80
   6  -7   3    0.20    0.60
  -7   7  -3    7.40    1.30
  -7   7  -3    7.20    1.20
   7  -7   3    7.30    1.00
   7  -7   3    8.30    1.20
  -8   7  -3    3.60    1.10
   8  -7   3    2.90    1.00
   8   6  -3    0.60    1.00
   8   6  -3    1.40    1.20
  -8  -6   3    1.70    1.10
  -8  -6   3    1.70    1.30
   7   6  -3   14.50    1.80
   7   6  -3   14.40    1.50
   7   6  -3   14.70    1.50
  -7  -6   3   13.00    1.70
  -7  -6   3   15.60    1.70
   6   6  -3   14.70    1.70
   6   6  -3   18.40    1.60
  -6  -6   3   14.00    1.40
  -6  -6   3   19.10    1.80
  -6  -6   3   20.30    1.30
   5   6  -3    3.20    1.00
   5   6  -3    1.60    1.00
  -5  -6   3    3.20    1.10
  -5  -6   3    2.40    0.80
  -5  -6   3    1.70    0.60
   4   6  -3   61.49    2.30
   4   6  -3   63.39    2.60
   4   6  -3   58.49    1.60
  -4  -6   3   57.69    2.30
  -4  -6   3   59.79    2.20
  -4  -6   3   60.19    1.90
   3   6  -3   69.99    2.40
   3   6  -3   70.09    2.70
   3   6  -3   67.29    1.80
  -3  -6   3   70.79    2.50
  -3  -6   3   67.09    2.30
  -3  -6   3   69.09    2.00
   2   6  -3   10.90    1.30
   2   6  -3    8.70    1.10
  -2  -6   3   11.00    1.20
  -2  -6   3   10.10    0.80
  -2  -6   3   12.40    1.10
   1   6  -3   99.59    3.00
   1   6  -3  104.89    2.90
  -1  -6   3  102.19    2.30
  -1  -6   3  101.89    2.70
  -1  -6   3  103.49    2.80
   0   6  -3    1.90    0.70
   0   6  -3    2.50    0.70
   0  -6   3    2.10    0.30
   0  -6   3    2.60    0.70
   0  -6   3    3.50    0.70
  -1   6  -3   97.69    2.70
  -1   6  -3  103.09    3.00
   1  -6   3  100.89    2.60
   1  -6   3  101.79    2.80
  -2   6  -3   82.89    2.50
  -2   6  -3   82.29    2.70
   2  -6   3   79.49    2.40
   2  -6   3   82.39    2.20
  -3   6  -3  361.86    7.00
  -3   6  -3  354.66    7.30
   3  -6   3  359.56    6.50
   3  -6   3  349.87    7.00
   3  -6   3  354.76    6.70
  -4   6  -3   88.59    2.90
  -4   6  -3   93.59    2.80
   4  -6   3   93.09    2.20
   4  -6   3   91.59    2.30
   4  -6   3   94.89    2.70
   4  -6   3   92.09    2.40
  -5   6  -3   11.30    1.20
  -5   6  -3    9.80    1.20
   5  -6   3   10.70    1.00
   5  -6   3   10.60    1.10
  -6   6  -3   23.10    1.60
  -6   6  -3   21.60    1.70
   6  -6   3   21.70    1.50
   6  -6   3   20.40    1.40
  -7   6  -3    8.20    1.20
  -7   6  -3    6.90    1.20
   7  -6   3    7.50    1.00
   7  -6   3    8.70    1.10
  -8   6  -3    1.80    1.00
  -8   6  -3    1.60    1.00
   8  -6   3    1.00    1.30
   8  -6   3    0.80    0.80
  -9   6  -3    3.70    1.20
   9  -6   3    3.30    1.10
   9   5  -3    5.10    1.30
   9   5  -3    4.50    1.30
  -9  -5   3    4.60    1.60
  -9  -5   3    5.40    1.30
   8   5  -3    0.10    1.10
   8   5  -3    1.20    1.00
  -8  -5   3    0.10    1.10
  -8  -5   3    0.00    0.90
   7   5  -3   19.30    1.80
   7   5  -3   22.80    1.60
   7   5  -3   23.00    1.90
  -7  -5   3   22.90    2.10
  -7  -5   3   21.70    1.80
   6   5  -3   37.50    2.20
   6   5  -3   39.50    2.00
   6   5  -3   36.10    1.90
  -6  -5   3   36.90    2.00
  -6  -5   3   34.80    2.20
   5   5  -3   27.00    1.60
   5   5  -3   24.80    1.80
  -5  -5   3   23.50    1.30
  -5  -5   3   24.40    1.60
  -5  -5   3   27.50    1.90
   4   5  -3    0.10    0.30
   4   5  -3    0.20    0.70
   4   5  -3    0.20    0.80
   4   5  -3   -0.10    0.40
  -4  -5   3    0.00    0.60
  -4  -5   3   -0.40    0.40
  -4  -5   3   -0.90    0.70
   3   5  -3   59.99    1.60
   3   5  -3   60.69    2.10
   3   5  -3   63.49    2.40
  -3  -5   3   63.89    2.10
  -3  -5   3   65.69    2.20
  -3  -5   3   62.29    1.80
   2   5  -3   70.29    2.40
   2   5  -3   64.09    1.70
   2   5  -3   67.99    2.20
  -2  -5   3   64.89    2.20
  -2  -5   3   67.89    1.80
  -2  -5   3   66.89    2.10
   1   5  -3   42.20    1.70
   1   5  -3   42.10    1.80
  -1  -5   3   43.30    1.30
  -1  -5   3   41.80    1.60
  -1  -5   3   42.90    1.70
   0   5  -3    2.70    0.70
   0   5  -3    3.30    0.80
   0  -5   3    4.20    0.70
   0  -5   3    1.90    0.60
   0  -5   3    3.20    0.40
  -1   5  -3   25.30    1.40
  -1   5  -3   24.70    1.30
   1  -5   3   25.90    1.30
   1  -5   3   25.60    1.20
   1  -5   3   24.50    0.80
  -2   5  -3    5.60    0.90
  -2   5  -3    6.00    0.80
   2  -5   3    7.00    0.70
   2  -5   3    6.70    0.80
   2  -5   3    5.90    0.50
  -3   5  -3   71.49    2.40
  -3   5  -3   73.39    2.20
   3  -5   3   72.29    2.00
   3  -5   3   73.09    1.80
   3  -5   3   71.99    2.20
  -4   5  -3    4.50    0.80
  -4   5  -3    4.60    0.80
   4  -5   3    4.60    0.60
   4  -5   3    6.00    0.70
   4  -5   3    3.10    0.70
   4  -5   3    4.90    0.60
  -5   5  -3  589.74   11.30
  -5   5  -3  606.84   11.00
   5  -5   3  594.34   10.50
   5  -5   3  595.64   10.40
   5  -5   3  603.04   11.00
   5  -5   3  601.24   10.80
  -6   5  -3   73.39    2.70
  -6   5  -3   75.09    2.50
   6  -5   3   77.89    2.40
   6  -5   3   74.99    2.40
  -7   5  -3    2.80    0.90
  -7   5  -3    5.80    1.10
   7  -5   3    2.80    0.90
   7  -5   3    5.20    0.90
  -8   5  -3    1.60    0.90
   8  -5   3    1.60    0.80
   8  -5   3    3.70    0.90
  -9   5  -3    3.00    1.10
   9  -5   3    0.70    0.90
   9   4  -3   -0.80    1.00
   9   4  -3   -1.30    1.00
  -9  -4   3   -0.90    0.90
  -9  -4   3   -1.80    1.20
   8   4  -3    3.60    1.10
   8   4  -3    3.50    1.20
  -8  -4   3    3.20    1.40
  -8  -4   3    1.50    1.00
   7   4  -3    4.80    0.90
   7   4  -3    3.50    1.00
   7   4  -3    6.60    1.20
  -7  -4   3    5.10    1.10
  -7  -4   3    4.90    1.30
   6   4  -3   62.99    2.40
   6   4  -3   62.89    2.50
   6   4  -3   60.49    2.20
  -6  -4   3   58.39    2.70
  -6  -4   3   63.09    2.40
   5   4  -3   49.00    2.20
   5   4  -3   48.50    1.90
   5   4  -3   45.60    1.90
  -5  -4   3   43.90    2.20
  -5  -4   3   46.50    1.90
  -5  -4   3   43.80    1.60
   4   4  -3    7.40    1.00
   4   4  -3    5.20    0.80
  -4  -4   3    7.80    0.90
  -4  -4   3    8.20    1.10
  -4  -4   3    7.10    0.70
   3   4  -3   35.00    1.00
   3   4  -3   33.30    1.50
   3   4  -3   35.80    1.70
   3   4  -3   35.00    1.00
  -3  -4   3   34.80    1.50
  -3  -4   3   38.40    1.70
  -3  -4   3   34.40    1.20
   2   4  -3  259.87    5.10
   2   4  -3  255.57    4.60
   2   4  -3  246.48    5.30
  -2  -4   3  252.07    5.00
  -2  -4   3  256.37    4.80
  -2  -4   3  253.67    5.20
   1   4  -3  431.86    8.10
   1   4  -3  423.36    7.80
   1   4  -3  425.56    7.80
  -1  -4   3  421.86    7.70
  -1  -4   3  436.16    7.90
  -1  -4   3  430.56    7.50
   0   4  -3   -0.10    0.50
   0   4  -3   -0.40    0.50
   0  -4   3    0.00    0.30
   0  -4   3    0.10    0.40
   0  -4   3    0.10    0.40
  -1   4  -3  489.95    9.10
  -1   4  -3  481.85    8.80
   1  -4   3  497.55    9.00
   1  -4   3  503.95    8.40
   1  -4   3  498.85    8.80
  -2   4  -3   43.30    1.50
  -2   4  -3   45.50    1.70
   2  -4   3   45.10    1.00
   2  -4   3   43.50    1.40
   2  -4   3   43.20    1.10
   2  -4   3   42.10    1.60
  -3   4  -3    1.80    0.60
  -3   4  -3    2.90    0.70
   3  -4   3    1.70    0.60
   3  -4   3    2.50    0.40
   3  -4   3    2.40    0.50
  -4   4  -3   60.89    2.00
  -4   4  -3   61.09    2.10
   4  -4   3   61.19    1.80
   4  -4   3   62.19    1.70
   4  -4   3   64.49    1.80
   4  -4   3   60.59    2.00
  -5   4  -3  232.28    5.20
  -5   4  -3  233.28    4.90
   5  -4   3  233.08    4.80
   5  -4   3  227.98    4.60
   5  -4   3  234.08    4.60
   5  -4   3  234.88    5.00
  -6   4  -3   17.90    1.50
  -6   4  -3   19.40    1.40
   6  -4   3   19.20    1.40
   6  -4   3   20.10    1.20
   6  -4   3   22.20    1.40
  -7   4  -3  147.69    4.10
   7  -4   3  152.78    3.90
   7  -4   3  143.29    3.50
   7  -4   3  143.89    3.80
  -8   4  -3   18.50    1.60
   8  -4   3   15.40    1.40
   8  -4   3   14.20    1.40
  -9   4  -3    0.50    0.90
   9  -4   3    0.30    0.90
   9  -4   3    0.00    0.80
   9   3  -3    6.20    1.50
   9   3  -3    6.40    1.30
  -9  -3   3    6.10    1.60
  -9  -3   3    9.60    1.60
   8   3  -3    0.40    1.00
   8   3  -3    0.00    0.90
  -8  -3   3    1.30    0.90
  -8  -3   3    0.20    1.20
   7   3  -3   12.90    1.40
   7   3  -3   10.50    1.30
  -7  -3   3   10.60    1.50
  -7  -3   3    8.90    1.20
   6   3  -3   23.90    1.40
   6   3  -3   25.50    1.70
   6   3  -3   21.50    1.60
  -6  -3   3   24.50    1.50
  -6  -3   3   26.00    1.90
   5   3  -3    9.20    1.10
   5   3  -3    9.90    1.00
   5   3  -3   10.50    1.00
  -5  -3   3    8.90    0.90
  -5  -3   3   10.10    1.30
   4   3  -3   46.90    1.90
   4   3  -3   46.10    1.70
   4   3  -3   47.60    1.80
  -4  -3   3   50.69    1.90
  -4  -3   3   48.00    1.50
  -4  -3   3   46.30    1.70
   3   3  -3   27.50    1.30
   3   3  -3   26.60    1.40
  -3  -3   3   29.10    1.00
  -3  -3   3   24.80    1.20
  -3  -3   3   29.40    1.40
   2   3  -3   84.49    1.80
   2   3  -3   83.39    2.20
   2   3  -3   83.19    1.70
   2   3  -3   86.49    2.40
  -2  -3   3   80.49    2.10
  -2  -3   3   82.69    1.90
  -2  -3   3   83.19    2.30
   1   3  -3   83.99    2.30
   1   3  -3   79.79    1.70
   1   3  -3   79.09    2.10
  -1  -3   3   83.19    1.80
  -1  -3   3   79.09    2.00
  -1  -3   3   82.09    2.00
   0   3  -3  603.84   10.50
   0   3  -3  602.74   10.30
   0  -3   3  599.24   10.00
   0  -3   3  579.74   10.30
   0  -3   3  597.74   10.30
  -1   3  -3  114.69    2.60
  -1   3  -3  112.69    2.80
   1  -3   3  114.19    2.70
   1  -3   3  115.49    2.30
   1  -3   3  114.29    2.50
  -2   3  -3  126.79    2.80
  -2   3  -3  130.29    3.10
   2  -3   3  131.59    2.80
   2  -3   3  125.29    2.90
   2  -3   3  130.99    2.40
   2  -3   3  129.29    2.40
  -3   3  -3  421.76    7.70
  -3   3  -3  424.06    8.00
   3  -3   3  425.26    7.40
   3  -3   3  431.86    7.60
   3  -3   3  431.46    7.90
   3  -3   3  430.56    7.60
  -4   3  -3   32.80    1.10
  -4   3  -3   32.40    1.50
  -4   3  -3   32.20    1.40
   4  -3   3   32.60    1.30
   4  -3   3   31.40    1.30
   4  -3   3   33.80    1.20
   4  -3   3   33.10    1.50
  -5   3  -3    9.90    1.00
  -5   3  -3    9.50    0.70
  -5   3  -3   10.40    1.00
   5  -3   3    8.90    1.00
   5  -3   3    9.90    0.90
   5  -3   3    9.70    0.90
  -6   3  -3   17.70    1.40
  -6   3  -3   16.30    1.30
   6  -3   3   17.60    1.30
   6  -3   3   19.20    1.30
   6  -3   3   18.50    1.20
  -7   3  -3  421.76    8.30
   7  -3   3  422.26    8.00
   7  -3   3  419.16    8.20
   7  -3   3  415.46    8.30
  -8   3  -3   54.59    2.30
   8  -3   3   55.79    2.20
   8  -3   3   60.29    2.40
   8  -3   3   57.59    2.40
  -9   3  -3   12.20    1.50
   9  -3   3   15.10    1.50
   9  -3   3   15.60    1.60
 -10   3  -3    4.20    1.30
  10  -3   3    2.30    1.10
   9   2  -3   -0.10    1.10
   9   2  -3   -0.30    1.00
  -9  -2   3    0.90    1.30
  -9  -2   3   -0.60    0.90
   8   2  -3    1.80    1.00
   8   2  -3    2.10    0.90
  -8  -2   3    2.90    1.30
  -8  -2   3    2.20    1.00
   7   2  -3   32.30    1.90
   7   2  -3   30.70    1.80
  -7  -2   3   29.70    2.10
  -7  -2   3   29.90    1.80
   6   2  -3    1.50    0.60
   6   2  -3    1.70    0.80
   6   2  -3    1.00    0.80
  -6  -2   3    1.60    0.90
  -6  -2   3    2.00    0.70
   5   2  -3   46.10    1.50
   5   2  -3   44.20    1.80
   5   2  -3   46.10    1.90
  -5  -2   3   47.90    2.10
  -5  -2   3   48.70    1.80
   4   2  -3    0.10    0.60
   4   2  -3    0.10    0.50
   4   2  -3    0.50    0.50
  -4  -2   3   -0.20    0.60
  -4  -2   3    0.40    0.50
   3   2  -3   31.70    1.40
   3   2  -3   32.90    1.20
   3   2  -3   30.10    1.20
  -3  -2   3   32.40    1.20
  -3  -2   3   31.00    1.40
  -3  -2   3   32.10    1.00
   2   2  -3    0.20    0.50
   2   2  -3    0.40    0.40
   2   2  -3    0.30    0.40
  -2  -2   3    0.10    0.20
  -2  -2   3    0.20    0.40
  -2  -2   3    0.70    0.50
   1   2  -3   94.69    1.80
   1   2  -3   91.99    2.10
   1   2  -3   90.69    1.80
   1   2  -3   92.69    1.80
   1   2  -3   92.59    2.30
  -1  -2   3   96.19    1.90
  -1  -2   3   88.59    2.10
  -1  -2   3   91.29    2.10
   0   2  -3    5.80    0.60
   0   2  -3    6.80    0.50
   0   2  -3    6.50    0.70
   0   2  -3    7.30    0.50
   0  -2   3    7.90    0.50
   0  -2   3    7.30    0.60
   0  -2   3    8.30    0.60
  -1   2  -3  249.08    4.90
  -1   2  -3  261.87    4.60
  -1   2  -3  250.37    4.70
   1  -2   3  255.07    4.80
   1  -2   3  257.07    4.50
   1  -2   3  252.47    4.70
  -2   2  -3  161.78    3.40
  -2   2  -3  163.98    3.10
  -2   2  -3  158.78    3.30
   2  -2   3  160.68    3.40
   2  -2   3  165.68    3.00
   2  -2   3  162.28    3.30
   2  -2   3  165.28    2.90
  -3   2  -3   23.10    0.90
  -3   2  -3   24.10    1.20
  -3   2  -3   24.10    1.10
   3  -2   3   22.30    0.90
   3  -2   3   22.80    1.00
   3  -2   3   21.70    1.10
   3  -2   3   23.80    0.70
   3  -2   3   25.60    1.10
  -4   2  -3  116.09    2.50
  -4   2  -3  113.09    2.70
  -4   2  -3  115.69    2.90
   4  -2   3  113.19    2.60
   4  -2   3  115.99    2.70
   4  -2   3  113.79    2.80
   4  -2   3  114.99    2.60
  -5   2  -3   28.50    1.10
  -5   2  -3   28.00    1.50
  -5   2  -3   28.70    1.40
   5  -2   3   29.40    1.30
   5  -2   3   30.20    1.30
   5  -2   3   25.90    1.40
  -6   2  -3   11.40    1.10
   6  -2   3   10.70    1.00
   6  -2   3   11.40    1.10
   6  -2   3   11.80    1.00
  -7   2  -3   10.80    1.10
   7  -2   3   10.10    1.20
   7  -2   3   11.10    1.20
   7  -2   3    9.40    1.00
  -8   2  -3    7.70    1.20
   8  -2   3    6.80    1.10
   8  -2   3    7.40    1.10
   8  -2   3    6.30    1.00
  -9   2  -3  116.69    3.70
   9  -2   3  118.09    3.80
   9  -2   3  120.09    3.60
   9  -2   3  122.39    3.60
 -10   2  -3   32.10    2.20
  10  -2   3   32.40    2.10
  10  -2   3   31.60    2.30
   9   1  -3   19.40    2.00
  -9  -1   3   18.50    2.20
  -9  -1   3   16.50    1.70
   8   1  -3   35.50    1.80
   8   1  -3   36.30    2.40
  -8  -1   3   33.80    2.00
  -8  -1   3   39.40    2.50
   7   1  -3    0.30    0.80
   7   1  -3   -0.20    0.60
  -7  -1   3    1.40    1.00
  -7  -1   3    1.60    0.80
   6   1  -3   25.00    1.40
   6   1  -3   28.80    1.70
  -6  -1   3   23.50    1.80
  -6  -1   3   24.90    1.40
   5   1  -3   39.40    1.80
   5   1  -3   38.20    1.60
  -5  -1   3   39.70    1.50
  -5  -1   3   39.00    1.80
   4   1  -3    2.10    0.60
   4   1  -3    1.50    0.50
  -4  -1   3    1.20    0.70
  -4  -1   3    1.60    0.50
   3   1  -3  173.18    3.30
   3   1  -3  170.18    3.50
   3   1  -3  169.78    3.60
  -3  -1   3  177.78    3.50
  -3  -1   3  170.68    3.80
   2   1  -3  135.79    2.60
   2   1  -3  131.59    2.80
   2   1  -3  126.09    2.70
  -2  -1   3  129.79    2.90
  -2  -1   3  130.89    2.70
   1   1  -3   42.80    1.30
   1   1  -3   41.50    1.20
   1   1  -3   42.50    0.90
   1   1  -3   42.70    1.10
  -1  -1   3   44.50    1.20
  -1  -1   3   43.50    1.20
   0   1  -3   77.69    1.50
   0   1  -3   82.89    1.50
   0   1  -3   77.59    1.70
   0   1  -3   79.99    1.90
   0   1  -3   78.19    1.40
   0  -1   3   79.89    1.70
   0  -1   3   81.69    1.60
   0  -1   3   77.89    1.70
  -1   1  -3    8.60    0.50
  -1   1  -3    8.00    0.70
  -1   1  -3    8.00    0.60
  -1   1  -3    8.60    0.50
   1  -1   3    9.10    0.50
   1  -1   3    8.30    0.60
   1  -1   3    7.90    0.60
  -2   1  -3  535.65    9.30
  -2   1  -3  548.15    9.50
  -2   1  -3  555.94    9.20
   2  -1   3  529.35    9.40
   2  -1   3  551.64    9.10
   2  -1   3  547.45    9.30
  -3   1  -3   66.19    1.70
  -3   1  -3   65.99    1.60
  -3   1  -3   67.99    1.90
   3  -1   3   65.29    1.90
   3  -1   3   68.09    1.80
   3  -1   3   66.29    1.50
   3  -1   3   66.79    1.70
  -4   1  -3    4.00    0.60
  -4   1  -3    3.20    0.60
  -4   1  -3    3.70    0.50
   4  -1   3    3.30    0.60
   4  -1   3    4.20    0.70
   4  -1   3    4.70    0.60
  -5   1  -3   32.50    1.10
   5  -1   3   33.20    1.40
   5  -1   3   32.50    1.50
   5  -1   3   32.00    1.50
  -6   1  -3   11.40    0.80
  -6   1  -3   10.50    1.00
   6  -1   3   10.40    1.00
   6  -1   3    8.60    1.00
   6  -1   3   10.10    1.00
  -7   1  -3   20.90    1.40
   7  -1   3   20.50    1.40
   7  -1   3   18.30    1.50
   7  -1   3   18.90    1.40
  -8   1  -3    1.10    0.80
   8  -1   3    0.90    0.80
   8  -1   3    1.00    0.80
   8  -1   3    1.30    0.80
  -9   1  -3  243.78    5.80
   9  -1   3  245.48    5.90
   9  -1   3  246.68    5.80
   9  -1   3  241.38    5.90
 -10   1  -3   -0.50    0.90
  10  -1   3   -0.50    1.00
  10  -1   3   -0.10    0.90
  10  -1   3    0.40    0.90
   9   0  -3    2.80    1.20
  -9   0   3    4.20    1.40
  -9   0   3    0.90    0.90
   8   0  -3    3.60    1.10
  -8   0   3    1.50    1.10
  -8   0   3    1.90    0.90
   7   0  -3   14.70    1.20
   7   0  -3   12.70    1.40
  -7   0   3   14.30    1.30
   6   0  -3   43.90    1.60
   6   0  -3   42.10    2.00
  -6   0   3   44.90    1.70
   5   0  -3    7.10    1.00
   5   0  -3    5.80    0.70
  -5   0   3    6.40    0.70
   4   0  -3   37.20    1.30
   4   0  -3   36.70    1.50
  -4   0   3   38.70    1.30
   3   0  -3   -0.30    0.40
   3   0  -3   -0.50    0.30
  -3   0   3    0.80    0.30
   2   0  -3   70.69    1.60
   2   0  -3   69.79    1.80
   2   0  -3   72.79    1.60
  -2   0   3   72.09    1.60
  -2   0   3   71.39    1.80
   1   0  -3  470.95    8.10
   1   0  -3  491.45    8.10
   1   0  -3  472.95    8.00
  -1   0   3  477.95    8.00
  -1   0   3  484.45    8.20
   0   0  -3  808.62   13.10
   0   0  -3  796.62   13.10
   0   0  -3  795.92   13.20
   0   0   3  792.22   13.10
   0   0   3  813.92   13.10
  -1   0  -3   88.39    1.60
  -1   0  -3   87.99    1.90
  -1   0  -3   90.99    1.60
  -1   0  -3   84.19    1.80
   1   0   3   84.49    1.90
   1   0   3   86.59    1.60
   1   0   3   86.99    1.80
  -2   0  -3    5.50    0.50
  -2   0  -3    6.50    0.60
  -2   0  -3    7.40    0.60
  -2   0  -3    7.20    0.50
   2   0   3    6.30    0.60
   2   0   3    6.30    0.60
   2   0   3    6.50    0.50
  -3   0  -3  364.96    6.60
  -3   0  -3  372.16    6.30
   3   0   3  358.06    6.20
   3   0   3  358.96    6.60
   3   0   3  364.96    6.50
   3   0   3  354.46    6.20
   3   0   3  364.86    6.60
  -4   0  -3  298.27    5.30
  -4   0  -3  285.97    5.50
   4   0   3  295.67    5.50
   4   0   3  293.17    5.70
   4   0   3  294.87    5.70
  -5   0  -3   28.70    1.30
  -5   0  -3   31.60    1.10
   5   0   3   28.50    1.40
   5   0   3   29.90    1.50
  -6   0  -3    5.30    0.70
  -6   0  -3    7.10    0.70
   6   0   3    7.60    1.00
   6   0   3    7.60    1.00
  -7   0  -3    0.80    0.70
  -7   0  -3    0.50    0.40
   7   0   3    0.30    0.80
   7   0   3    0.90    0.70
   7   0   3   -0.10    0.70
  -8   0  -3   26.30    1.70
   8   0   3   24.80    1.80
   8   0   3   24.00    1.80
   8   0   3   23.40    1.80
  -9   0  -3   11.90    1.30
   9   0   3   13.40    1.50
   9   0   3   12.10    1.50
   9   0   3   14.10    1.60
 -10   0  -3    4.10    1.10
  10   0   3    2.20    1.10
  10   0   3    3.40    1.20
  10   0   3    3.00    1.10
   9  -1  -3    3.60    1.20
  -9   1   3   -0.10    0.90
   8  -1  -3    2.70    1.00
  -8   1   3    2.30    0.90
   7  -1  -3   59.59    2.60
  -7   1   3   59.79    2.10
   6  -1  -3   67.49    2.50
   6  -1  -3   65.69    1.70
  -6   1   3   64.99    2.00
   5  -1  -3   11.40    1.10
   5  -1  -3    9.90    0.70
  -5   1   3   12.10    0.90
   4  -1  -3   15.00    0.60
   4  -1  -3   15.40    1.10
   4  -1  -3   15.20    0.70
  -4   1   3   15.70    0.80
   3  -1  -3  163.28    2.90
   3  -1  -3  162.58    3.50
   3  -1  -3  161.28    2.90
  -3   1   3  166.88    3.00
   2  -1  -3   26.70    1.00
   2  -1  -3   27.60    1.00
   1  -1  -3    0.60    0.30
   1  -1  -3    0.30    0.30
   0  -1  -3    0.40    0.30
   0   1   3    0.60    0.20
  -1  -1  -3   63.99    1.30
   1   1   3   64.09    1.40
   1   1   3   64.89    1.50
  -2  -1  -3 2271.77   37.80
  -2  -1  -3 2275.17   37.30
  -2  -1  -3 2444.56   38.20
   2   1   3 2245.88   37.50
   2   1   3 2279.77   37.60
   2   1   3 2318.87   37.50
   2   1   3 2311.07   37.40
  -3  -1  -3    4.40    0.60
  -3  -1  -3    5.60    0.50
   3   1   3    4.00    0.60
   3   1   3    4.80    0.40
   3   1   3    4.80    0.60
   3   1   3    4.70    0.70
  -4  -1  -3    0.40    0.30
  -4  -1  -3   -0.40    0.40
   4   1   3    0.60    0.60
   4   1   3    0.30    0.30
   4   1   3   -0.30    0.50
  -5  -1  -3  124.79    2.70
  -5  -1  -3  125.09    2.90
   5   1   3  123.79    3.10
   5   1   3  122.89    3.20
   5   1   3  127.49    2.50
  -6  -1  -3   45.10    1.80
  -6  -1  -3   45.50    1.50
   6   1   3   47.90    2.00
   6   1   3   48.70    2.00
  -7  -1  -3   29.00    1.50
  -7  -1  -3   28.50    1.30
   7   1   3   27.70    1.80
   7   1   3   27.20    1.70
  -8  -1  -3    2.20    0.80
   8   1   3    3.00    1.00
   8   1   3    1.40    0.90
   8   1   3    1.70    0.90
  -9  -1  -3   -0.50    0.80
   9   1   3    0.80    0.90
   9   1   3   -0.30    0.90
   9   1   3   -1.10    0.80
 -10  -1  -3    6.30    1.40
  10   1   3    7.30    1.40
  10   1   3    5.80    1.30
  10   1   3    4.30    1.30
   9  -2  -3    3.50    1.30
  -9   2   3    1.70    1.00
   8  -2  -3   55.29    2.80
  -8   2   3   58.99    2.30
   7  -2  -3   14.00    1.40
  -7   2   3   16.80    1.20
   6  -2  -3   52.49    2.20
  -6   2   3   53.49    1.80
   5  -2  -3   52.09    2.10
  -5   2   3   56.99    1.60
   4  -2  -3  179.58    4.10
  -4   2   3  181.38    3.40
   3  -2  -3    0.80    0.40
   3  -2  -3    0.90    0.50
   2  -2  -3  693.03   11.80
   2  -2  -3  696.03   11.90
   1  -2  -3  293.87    5.30
   1  -2  -3  294.67    5.30
   0  -2  -3    1.40    0.40
   0  -2  -3    0.00    0.30
   0   2   3    0.10    0.20
  -1  -2  -3 1074.99   17.80
  -1  -2  -3 1105.59   17.80
   1   2   3 1100.59   18.00
   1   2   3 1117.69   18.30
   1   2   3 1117.69   18.00
   1   2   3 1106.29   17.90
  -2  -2  -3  332.27    5.90
  -2  -2  -3  345.37    5.60
  -2  -2  -3  341.37    5.80
  -2  -2  -3  341.87    5.60
   2   2   3  335.27    6.20
   2   2   3  337.57    6.10
   2   2   3  331.67    5.90
   2   2   3  341.57    5.70
  -3  -2  -3  154.28    3.10
  -3  -2  -3  162.58    3.00
  -3  -2  -3  159.08    3.00
   3   2   3  154.88    3.40
   3   2   3  160.98    3.00
   3   2   3  159.38    3.50
   3   2   3  159.48    3.30
  -4  -2  -3  142.79    3.10
  -4  -2  -3  149.39    3.00
   4   2   3  150.38    3.50
   4   2   3  141.19    3.30
  -5  -2  -3  376.76    6.70
  -5  -2  -3  375.26    7.00
   5   2   3  371.86    7.30
   5   2   3  366.26    7.20
   5   2   3  368.76    6.60
  -6  -2  -3    1.40    0.60
  -6  -2  -3    1.60    0.40
   6   2   3    0.00    0.70
   6   2   3    1.20    0.70
   6   2   3    1.70    0.40
  -7  -2  -3    6.60    1.00
  -7  -2  -3    4.20    0.60
   7   2   3    3.80    1.00
   7   2   3    4.00    1.00
  -8  -2  -3    6.30    0.80
  -8  -2  -3    7.40    1.00
   8   2   3    7.50    1.20
   8   2   3    6.10    1.20
  -9  -2  -3    2.20    0.90
   9   2   3    3.20    1.10
   9   2   3    0.90    1.00
   9   2   3    3.60    1.20
 -10  -2  -3   15.70    1.70
  10   2   3   21.70    2.00
  10   2   3   18.10    1.90
  10   2   3   15.80    1.80
   9  -3  -3   17.50    2.00
  -9   3   3   18.60    1.60
   8  -3  -3    2.70    1.10
  -8   3   3    2.90    0.80
   7  -3  -3   11.50    1.40
  -7   3   3   13.20    1.10
   6  -3  -3    9.20    1.10
  -6   3   3   10.60    0.90
   5  -3  -3    0.00    0.60
  -5   3   3    0.70    0.40
   4  -3  -3    1.50    0.60
   3  -3  -3   17.30    1.10
   3  -3  -3   17.30    1.10
   2  -3  -3  153.78    3.30
   2  -3  -3  159.98    3.30
   1  -3  -3   33.70    1.20
   1  -3  -3   35.20    1.20
   0  -3  -3  683.63   11.50
   0  -3  -3  654.93   11.50
   0   3   3  696.73   11.10
  -1  -3  -3    5.50    0.40
   1   3   3    5.20    0.40
   1   3   3    5.60    0.60
   1   3   3    5.40    0.50
  -2  -3  -3  510.65    8.50
  -2  -3  -3  502.25    8.50
   2   3   3  501.35    8.70
   2   3   3  490.05    8.80
   2   3   3  504.55    8.60
  -3  -3  -3  435.36    7.50
  -3  -3  -3  420.66    7.60
  -3  -3  -3  430.86    7.30
  -3  -3  -3  447.66    7.30
   3   3   3  432.36    7.90
   3   3   3  425.76    7.40
   3   3   3  422.26    7.80
  -4  -3  -3   30.30    1.10
  -4  -3  -3   31.80    1.30
  -4  -3  -3   31.50    1.20
  -4  -3  -3   31.70    1.10
   4   3   3   30.70    1.50
   4   3   3   31.50    1.50
  -5  -3  -3   18.30    0.90
  -5  -3  -3   17.90    1.10
  -5  -3  -3   16.60    1.20
   5   3   3   14.70    1.20
   5   3   3   18.00    0.80
   5   3   3   17.90    1.30
  -6  -3  -3   10.50    0.90
  -6  -3  -3    9.60    1.00
  -6  -3  -3   10.90    1.20
   6   3   3   10.20    1.20
   6   3   3    9.30    0.70
   6   3   3    9.30    1.20
  -7  -3  -3  263.77    5.30
  -7  -3  -3  262.07    6.00
  -7  -3  -3  256.57    5.60
   7   3   3  257.77    4.70
   7   3   3  264.67    6.10
   7   3   3  262.07    6.00
  -8  -3  -3    5.70    1.30
  -8  -3  -3    6.90    0.80
  -8  -3  -3    8.00    1.20
   8   3   3    8.70    1.30
   8   3   3    6.70    1.30
  -9  -3  -3    4.60    1.30
  -9  -3  -3    3.80    1.00
   9   3   3    4.50    1.30
   9   3   3    3.00    1.20
 -10  -3  -3    8.60    1.50
 -10  -3  -3    6.80    1.60
  10   3   3    4.40    1.40
  10   3   3    6.40    1.50
  10   3   3    8.50    1.50
   8  -4  -3    1.50    1.00
  -8   4   3    1.80    0.80
   7  -4  -3    4.60    1.10
  -7   4   3    5.20    0.90
   6  -4  -3   42.50    2.20
  -6   4   3   45.50    1.60
   5  -4  -3    5.00    0.90
  -5   4   3    5.30    0.60
   4  -4  -3   40.90    1.70
  -4   4   3   43.00    1.30
   3  -4  -3   20.50    1.20
   3  -4  -3   19.20    1.20
  -3   4   3   19.30    0.70
   2  -4  -3  221.98    4.60
   2  -4  -3  225.48    4.60
  -2   4   3  227.18    3.90
   1  -4  -3    3.30    0.60
   1  -4  -3    3.30    0.50
   0  -4  -3    1.20    0.40
   0  -4  -3    1.60    0.50
   0   4   3    2.20    0.30
   0   4   3    2.50    0.40
   1   4   3   18.30    0.90
   1   4   3   17.10    0.80
  -2  -4  -3   84.29    1.90
  -2  -4  -3   88.09    1.80
   2   4   3   86.79    2.20
   2   4   3   82.89    2.10
  -3  -4  -3    1.10    0.50
  -3  -4  -3    2.20    0.30
  -3  -4  -3    1.70    0.20
  -3  -4  -3    1.90    0.40
   3   4   3    1.40    0.60
   3   4   3    1.60    0.40
   3   4   3    1.80    0.60
  -4  -4  -3   84.39    2.30
  -4  -4  -3   86.59    1.90
  -4  -4  -3   85.49    2.20
  -4  -4  -3   85.49    1.90
   4   4   3   85.89    2.50
   4   4   3   84.99    2.50
  -5  -4  -3    0.30    0.40
  -5  -4  -3    1.10    0.60
  -5  -4  -3    0.50    0.50
   5   4   3    1.10    0.70
   5   4   3    0.80    0.70
  -6  -4  -3   62.09    1.80
  -6  -4  -3   59.29    2.30
  -6  -4  -3   60.29    2.10
   6   4   3   61.59    2.50
   6   4   3   60.99    2.40
   6   4   3   57.09    1.70
  -7  -4  -3    1.50    0.60
  -7  -4  -3    3.40    1.10
  -7  -4  -3    2.10    0.80
   7   4   3    0.70    0.90
   7   4   3    1.70    0.50
   7   4   3    0.50    0.90
  -8  -4  -3    8.20    1.40
  -8  -4  -3    9.00    0.90
  -8  -4  -3    9.00    1.30
   8   4   3    8.00    1.50
   8   4   3   10.00    1.50
  -9  -4  -3   35.00    2.50
  -9  -4  -3   34.00    2.10
  -9  -4  -3   33.60    1.70
   9   4   3   33.10    2.50
   9   4   3   36.70    2.50
 -10  -4  -3    0.90    1.30
 -10  -4  -3    1.40    1.10
  10   4   3    3.00    1.30
  10   4   3    1.10    1.30
   8  -5  -3   42.30    2.50
   7  -5  -3   11.30    1.40
  -7   5   3   11.90    1.10
   6  -5  -3    0.10    0.80
  -6   5   3    2.20    0.60
   5  -5  -3    0.40    0.70
   4  -5  -3   21.80    1.40
  -4   5   3   22.30    1.00
   3  -5  -3    7.80    0.90
   3  -5  -3    7.20    0.90
  -3   5   3    8.20    0.60
   2  -5  -3   69.89    2.10
   2  -5  -3   70.49    2.10
  -2   5   3   72.29    1.60
   1  -5  -3   56.49    1.70
   1  -5  -3   54.59    1.70
  -1   5   3   54.29    1.30
   0  -5  -3  341.57    6.30
   0  -5  -3  338.77    6.30
   0   5   3  341.97    6.00
   0   5   3  337.37    6.00
  -1  -5  -3    8.70    0.70
   1   5   3    8.60    0.70
   1   5   3   10.60    0.80
  -2  -5  -3    3.70    0.40
  -2  -5  -3    4.30    0.60
   2   5   3    3.20    0.60
   2   5   3    3.10    0.60
  -3  -5  -3    8.10    0.80
  -3  -5  -3    9.70    0.70
   3   5   3    8.40    0.90
   3   5   3    8.90    0.60
   3   5   3    6.90    0.80
  -4  -5  -3    6.10    0.70
  -4  -5  -3    7.20    0.50
  -4  -5  -3    8.30    0.90
  -4  -5  -3    7.30    0.50
   4   5   3    7.10    1.00
   4   5   3    7.50    0.90
  -5  -5  -3    3.60    0.50
  -5  -5  -3    3.50    0.80
  -5  -5  -3    2.60    0.70
  -5  -5  -3    2.80    0.40
   5   5   3    2.90    0.80
   5   5   3    2.40    0.80
  -6  -5  -3   12.80    1.30
  -6  -5  -3   10.30    1.00
  -6  -5  -3    9.10    0.80
   6   5   3    9.90    1.30
   6   5   3   10.30    1.30
  -7  -5  -3    0.70    0.50
  -7  -5  -3    3.50    1.00
  -7  -5  -3    2.90    0.80
   7   5   3    1.00    0.90
   7   5   3    2.20    1.10
  -8  -5  -3    0.40    0.50
  -8  -5  -3    1.20    1.00
  -8  -5  -3    0.60    0.80
   8   5   3    0.60    0.40
   8   5   3    1.50    1.10
   8   5   3    0.70    1.10
  -9  -5  -3   50.99    2.50
  -9  -5  -3   43.00    1.90
  -9  -5  -3   48.90    2.80
   9   5   3   49.70    3.00
   9   5   3   47.80    2.80
 -10  -5  -3    3.30    1.40
 -10  -5  -3    2.40    0.90
 -10  -5  -3    3.60    1.30
  10   5   3    2.00    1.40
  10   5   3    2.10    1.40
   8  -6  -3    1.10    1.10
   7  -6  -3    5.80    1.20
   6  -6  -3   14.10    1.50
   5  -6  -3   15.60    1.40
  -5   6   3   16.00    1.00
   4  -6  -3   41.30    1.90
   3  -6  -3   68.69    2.30
   3  -6  -3   65.39    2.20
  -3   6   3   63.89    1.70
   2  -6  -3    0.00    0.50
   2  -6  -3   -0.80    0.50
  -2   6   3    0.50    0.30
   1  -6  -3   20.20    1.20
   1  -6  -3   17.10    1.10
  -1   6   3   20.20    0.90
   0  -6  -3    6.80    0.70
   0  -6  -3    6.70    0.40
   0  -6  -3    5.50    0.40
   0   6   3    6.60    0.60
   0   6   3    7.70    0.70
  -1  -6  -3   18.40    1.00
   1   6   3   19.00    1.00
   1   6   3   18.40    1.00
  -2  -6  -3   52.69    1.40
  -2  -6  -3   50.39    1.60
   2   6   3   50.69    1.70
   2   6   3   50.79    1.70
  -3  -6  -3   13.60    1.00
  -3  -6  -3   13.30    0.90
   3   6   3   12.10    1.00
   3   6   3   14.50    0.80
   3   6   3   13.70    1.10
  -4  -6  -3    7.10    0.50
  -4  -6  -3    6.40    0.50
  -4  -6  -3    5.60    0.70
  -4  -6  -3    7.30    0.90
   4   6   3    4.60    0.90
   4   6   3    7.10    1.00
  -5  -6  -3   56.99    1.50
  -5  -6  -3   54.79    1.50
  -5  -6  -3   58.39    2.10
  -5  -6  -3   52.09    1.90
   5   6   3   51.69    2.20
   5   6   3   54.59    2.40
  -6  -6  -3    3.20    0.60
  -6  -6  -3    3.10    0.90
  -6  -6  -3    3.30    0.80
   6   6   3    1.80    1.00
   6   6   3    2.00    1.00
  -7  -6  -3    0.70    0.50
  -7  -6  -3    1.30    0.70
  -7  -6  -3   -0.10    0.90
   7   6   3    0.60    1.00
   7   6   3    0.60    1.00
  -8  -6  -3    0.50    0.90
  -8  -6  -3    0.40    1.00
  -8  -6  -3    0.60    0.60
   8   6   3    0.20    1.00
   8   6   3    0.20    1.00
  -9  -6  -3    5.30    1.20
  -9  -6  -3    4.60    1.40
  -9  -6  -3    6.00    1.00
   9   6   3    4.30    1.50
   9   6   3    3.40    1.40
 -10  -6  -3    6.60    1.10
 -10  -6  -3    6.30    1.60
 -10  -6  -3    4.30    1.40
  10   6   3    6.90    1.70
   7  -7  -3   -0.60    0.90
   6  -7  -3   11.50    1.40
   5  -7  -3   -0.50    0.70
   4  -7  -3    9.10    1.10
   3  -7  -3    1.90    0.70
   3  -7  -3   -0.10    0.60
  -3   7   3    0.40    0.60
   2  -7  -3   83.69    2.60
   2  -7  -3   84.09    2.60
  -2   7   3   84.09    2.10
   1  -7  -3   33.80    1.50
   1  -7  -3   34.70    1.50
  -1   7   3   32.30    1.30
   0  -7  -3   30.40    0.90
   0  -7  -3   31.60    0.90
   0  -7  -3   33.80    1.40
   0   7   3   31.50    1.10
   0   7   3   32.20    1.30
  -1  -7  -3   56.19    1.80
   1   7   3   55.69    1.70
   1   7   3   51.99    1.80
  -2  -7  -3   26.00    1.30
  -2  -7  -3   26.00    1.00
  -2  -7  -3   24.30    1.20
   2   7   3   25.40    1.40
   2   7   3   26.20    1.30
  -3  -7  -3    0.60    0.50
  -3  -7  -3    0.70    0.40
   3   7   3    1.10    0.70
   3   7   3    0.50    0.60
  -4  -7  -3   37.90    1.50
  -4  -7  -3   38.80    1.70
   4   7   3   39.80    2.00
   4   7   3   37.30    1.90
  -5  -7  -3  104.09    3.00
  -5  -7  -3   98.19    2.10
  -5  -7  -3  100.29    2.20
  -5  -7  -3  101.19    2.80
   5   7   3   97.19    3.30
   5   7   3   97.39    3.20
  -6  -7  -3   29.40    1.70
  -6  -7  -3   29.80    1.80
  -6  -7  -3   28.60    1.20
   6   7   3   32.10    2.10
   6   7   3   32.40    2.20
  -7  -7  -3   43.20    1.60
  -7  -7  -3   46.30    2.10
  -7  -7  -3   49.10    2.40
   7   7   3   44.10    2.50
   7   7   3   45.80    2.60
  -8  -7  -3    5.90    1.30
  -8  -7  -3    5.50    1.20
  -8  -7  -3    4.90    0.80
   8   7   3    4.60    1.40
   8   7   3    4.70    1.30
  -9  -7  -3   13.50    1.80
  -9  -7  -3   16.00    1.70
  -9  -7  -3   17.40    1.40
   9   7   3   15.80    2.00
   9   7   3   16.30    2.10
 -10  -7  -3    2.60    1.50
 -10  -7  -3    0.20    0.80
 -10  -7  -3    4.70    1.40
  10   7   3    1.90    1.50
   7  -8  -3    8.00    1.50
   6  -8  -3   55.39    2.70
   5  -8  -3    0.40    0.90
   4  -8  -3   19.40    1.60
  -4   8   3   16.60    1.10
   3  -8  -3    1.80    0.70
   3  -8  -3    1.70    0.80
  -3   8   3    0.20    0.40
   2  -8  -3    0.80    0.70
   2  -8  -3    0.40    0.60
  -2   8   3    0.00    0.50
   1  -8  -3   11.50    1.10
   1  -8  -3    9.80    1.00
  -1   8   3   11.10    0.90
   0  -8  -3   -0.60    0.50
   0  -8  -3   -0.20    0.30
   0   8   3    0.30    0.50
  -1  -8  -3    1.20    0.60
  -1  -8  -3    1.00    0.50
   1   8   3    1.50    0.60
   1   8   3    1.00    0.50
  -2  -8  -3   81.99    1.90
  -2  -8  -3   79.19    2.30
   2   8   3   79.39    2.50
   2   8   3   80.99    2.40
  -3  -8  -3    3.20    0.80
  -3  -8  -3    3.00    0.60
   3   8   3    3.50    0.80
   3   8   3    4.10    0.90
  -4  -8  -3   21.00    1.40
  -4  -8  -3   18.70    1.20
   4   8   3   17.00    1.50
   4   8   3   19.70    1.60
  -5  -8  -3   11.70    1.10
  -5  -8  -3    8.70    1.20
   5   8   3    8.90    1.30
   5   8   3    7.70    1.30
  -6  -8  -3   47.20    2.30
  -6  -8  -3   46.10    2.10
  -6  -8  -3   49.90    1.40
  -6  -8  -3   46.40    1.40
   6   8   3   48.70    2.60
   6   8   3   49.40    2.60
  -7  -8  -3   26.90    2.10
  -7  -8  -3   21.90    1.10
  -7  -8  -3   26.20    1.80
   7   8   3   21.70    2.00
   7   8   3   23.90    2.10
  -8  -8  -3    0.80    1.00
  -8  -8  -3   -0.10    0.50
  -8  -8  -3    2.10    1.20
   8   8   3    1.90    1.20
   8   8   3   -1.30    1.10
  -9  -8  -3    0.00    0.60
  -9  -8  -3    0.40    1.00
  -9  -8  -3   -1.00    1.10
   9   8   3   -0.50    1.30
   6  -9  -3    0.40    1.00
   5  -9  -3    6.40    1.20
   4  -9  -3   16.90    1.60
   3  -9  -3   15.60    1.40
   3  -9  -3    9.80    1.30
  -3   9   3   11.30    0.90
   2  -9  -3    2.70    0.90
   2  -9  -3    3.00    0.80
  -2   9   3    3.40    0.70
   1  -9  -3    4.60    0.90
  -1   9   3    4.50    0.80
   0  -9  -3   22.80    0.90
   0  -9  -3   22.90    1.50
   0   9   3   22.40    1.40
  -1  -9  -3   20.30    1.40
  -1  -9  -3   19.80    1.10
   1   9   3   18.60    1.40
  -2  -9  -3    7.80    0.90
  -2  -9  -3    6.00    0.60
   2   9   3    6.50    1.00
   2   9   3    7.70    1.00
  -3  -9  -3   -0.60    0.40
  -3  -9  -3    0.20    0.50
  -3  -9  -3   -0.20    0.60
   3   9   3    0.90    0.70
   3   9   3    1.00    0.80
  -4  -9  -3   81.69    2.40
  -4  -9  -3   77.49    2.70
   4   9   3   80.89    3.00
   4   9   3   77.69    2.80
  -5  -9  -3    0.70    0.60
  -5  -9  -3   -0.90    0.70
   5   9   3    0.10    0.90
   5   9   3    0.30    0.90
  -6  -9  -3    0.90    0.80
  -6  -9  -3    0.00    0.80
   6   9   3    0.30    1.00
   6   9   3    2.30    1.10
  -7  -9  -3    0.40    0.90
  -7  -9  -3    0.20    0.40
  -7  -9  -3   -1.40    0.80
   7   9   3    0.00    1.10
   7   9   3    1.90    1.20
  -8  -9  -3    0.30    0.50
  -8  -9  -3    2.10    1.30
  -8  -9  -3    0.30    0.90
   8   9   3    0.20    1.20
  -9  -9  -3    9.70    1.70
  -9  -9  -3    9.10    1.60
  -9  -9  -3    8.40    0.90
   9   9   3    5.80    1.70
   5 -10  -3    2.80    1.10
   4 -10  -3   27.60    2.00
   3 -10  -3    3.60    1.00
   3 -10  -3    2.20    0.90
  -3  10   3    2.90    0.70
   2 -10  -3    4.00    1.00
  -2  10   3    3.90    0.80
   1 -10  -3   18.60    1.60
  -1  10   3   15.00    1.30
   0 -10  -3   14.10    0.80
   0 -10  -3   15.30    1.40
   0  10   3   15.50    1.40
  -1 -10  -3    3.60    0.70
  -1 -10  -3    3.00    0.80
   1  10   3    4.60    1.00
  -2 -10  -3    2.10    0.70
   2  10   3    0.50    0.80
  -3 -10  -3    6.70    0.80
  -3 -10  -3    7.40    0.90
  -3 -10  -3    9.50    1.20
   3  10   3    8.30    1.20
  -4 -10  -3   -0.30    0.80
  -4 -10  -3    0.40    0.60
  -4 -10  -3    1.00    0.60
   4  10   3    0.30    0.80
   4  10   3   -0.90    0.90
  -5 -10  -3    0.10    0.70
  -5 -10  -3    0.10    0.90
   5  10   3    0.40    1.00
   5  10   3    0.50    0.90
  -6 -10  -3   30.50    1.80
  -6 -10  -3   35.00    2.20
   6  10   3   32.40    2.50
  -7 -10  -3    8.20    1.30
  -7 -10  -3    9.20    1.50
   7  10   3    8.20    1.60
  -8 -10  -3    2.10    1.20
  -8 -10  -3    1.10    1.00
   8  10   3    0.20    1.20
   5 -11  -3   22.70    2.10
   4 -11  -3    3.70    1.10
   3 -11  -3   14.40    1.50
   3 -11  -3   13.80    1.60
  -3  11   3   13.10    1.20
   2 -11  -3   21.40    1.80
  -2  11   3   19.70    1.40
   1 -11  -3    0.60    0.80
  -1  11   3   -1.00    0.60
   0 -11  -3   -0.50    0.70
   0  11   3    0.50    0.80
  -1 -11  -3    1.80    0.80
  -1 -11  -3    0.40    0.50
   1  11   3    1.20    0.80
  -2 -11  -3   38.10    1.80
  -2 -11  -3   37.20    1.90
   2  11   3   38.00    2.20
  -3 -11  -3   10.00    1.10
   3  11   3   10.20    1.40
  -4 -11  -3   -0.50    0.50
  -4 -11  -3    1.80    0.90
  -4 -11  -3    0.50    0.70
   4  11   3   -0.70    0.90
  -5 -11  -3    2.80    1.10
  -5 -11  -3    4.20    0.80
  -5 -11  -3    3.60    0.90
   5  11   3    5.40    1.30
  -6 -11  -3   20.60    1.90
  -6 -11  -3   17.60    1.50
   6  11   3   22.60    2.20
  -7 -11  -3    3.10    1.30
  -7 -11  -3    3.50    1.10
   7  11   3    4.10    1.40
  -8 -11  -3    0.80    1.20
  -8 -11  -3   -0.70    0.90
   8  11   3   -1.20    1.20
   2 -12  -3    5.10    1.20
  -2  12   3    3.90    1.00
   1 -12  -3   16.00    1.60
  -1  12   3   13.10    1.30
   0 -12  -3    1.90    0.90
  -1 -12  -3   13.00    1.40
  -1 -12  -3   12.50    1.00
   1  12   3   13.90    1.60
  -2 -12  -3    6.50    1.10
  -2 -12  -3    6.80    0.90
   2  12   3    5.30    1.20
  -3 -12  -3    0.60    0.80
   3  12   3    2.20    1.20
  -4 -12  -3    0.90    0.80
   4  12   3    0.60    1.10
  -5 -12  -3    9.40    1.10
  -5 -12  -3    9.40    1.50
  -5 -12  -3    9.40    1.20
   5  12   3   11.20    1.80
  -6 -12  -3    8.70    1.20
  -6 -12  -3    8.00    1.50
   6  12   3    7.40    1.60
  -7 -12  -3    5.80    1.20
  -7 -12  -3    7.90    1.60
   7  12   3    9.00    1.80
   2 -13  -3   12.00    1.70
  -2  13   3   10.60    1.40
   1 -13  -3    2.40    1.10
  -1  13   3    2.30    1.00
   0 -13  -3    7.40    1.30
   0  13   3    5.60    1.20
  -1 -13  -3    7.10    1.20
   1  13   3    9.00    1.60
  -2 -13  -3   -0.30    0.60
  -2 -13  -3    0.40    0.80
   2  13   3    1.20    1.10
  -3 -13  -3    0.80    0.80
  -3 -13  -3    2.70    0.90
   3  13   3    0.90    1.10
  -4 -13  -3   32.30    2.00
   4  13   3   31.10    2.70
   5  13   3    0.10    1.20
  -1 -14  -3    1.10    0.90
   1  14   3    1.30    1.10
  -2 -14  -3    1.80    1.00
   2  14   3    1.20    1.20
   2  14   3    1.40    1.10
   2  12  -4   80.89    3.90
   2  12  -4   81.29    3.60
  -2 -12   4   75.49    3.10
  -2 -12   4   78.19    3.50
   1  12  -4    0.70    1.20
   1  12  -4    0.30    1.20
  -1 -12   4   -0.10    0.80
  -1 -12   4    0.40    1.10
   0  12  -4    2.80    1.30
   0  12  -4    3.80    1.40
   0 -12   4    2.50    1.20
  -1  12  -4   62.49    3.40
  -1  12  -4   64.29    3.20
   1 -12   4   66.89    3.00
  -2  12  -4   15.40    2.00
  -2  12  -4   14.80    1.80
   2 -12   4   19.60    1.90
   4  11  -4    6.00    1.60
   4  11  -4    6.20    1.60
  -4 -11   4    4.60    0.60
  -4 -11   4    6.20    1.30
  -4 -11   4    6.70    1.50
   3  11  -4    9.40    1.80
   3  11  -4    5.90    1.50
  -3 -11   4    4.70    1.20
   2  11  -4    1.60    1.20
   2  11  -4   -1.70    1.10
  -2 -11   4   -0.80    1.00
  -2 -11   4   -0.80    0.80
   1  11  -4   25.80    2.40
   1  11  -4   21.80    2.00
  -1 -11   4   28.70    2.20
  -1 -11   4   24.80    1.80
   0  11  -4    0.50    1.10
   0  11  -4    1.20    1.10
   0 -11   4    0.30    0.90
   0 -11   4    0.60    0.80
  -1  11  -4    7.60    1.40
  -1  11  -4    8.70    1.60
   1 -11   4    7.10    1.30
   1 -11   4    7.10    1.10
  -2  11  -4    0.80    1.10
  -2  11  -4    0.40    1.10
   2 -11   4   -0.10    0.90
  -3  11  -4   32.20    2.40
  -3  11  -4   33.90    2.70
   3 -11   4   33.00    2.10
  -4  11  -4    0.80    1.00
  -4  11  -4    2.30    1.30
   4 -11   4    1.30    0.90
   5  10  -4   12.60    1.10
   5  10  -4   17.00    2.00
   5  10  -4   15.00    2.00
  -5 -10   4   14.00    1.80
  -5 -10   4   13.00    1.10
  -5 -10   4   17.90    2.10
   4  10  -4    1.80    1.30
   4  10  -4    2.50    1.30
  -4 -10   4    1.20    0.50
  -4 -10   4    3.20    1.20
  -4 -10   4    3.10    1.30
   3  10  -4   16.10    2.00
   3  10  -4   13.30    1.70
  -3 -10   4   14.00    0.90
  -3 -10   4   17.50    1.70
  -3 -10   4   21.10    2.00
   2  10  -4    0.30    1.10
   2  10  -4    0.10    1.10
  -2 -10   4    0.60    0.80
  -2 -10   4    0.50    0.90
   1  10  -4   -0.60    1.00
   1  10  -4    0.60    1.00
  -1 -10   4    0.90    0.80
  -1 -10   4   -1.50    0.90
   0  10  -4   22.60    2.10
   0  10  -4   30.20    2.10
   0 -10   4   29.40    1.80
   0 -10   4   30.30    2.10
  -1  10  -4    1.20    1.10
  -1  10  -4   -0.20    0.90
   1 -10   4   -0.30    0.80
   1 -10   4    0.50    0.70
  -2  10  -4   11.80    1.50
  -2  10  -4   16.20    1.90
   2 -10   4   13.20    1.20
   2 -10   4   14.40    1.50
  -3  10  -4    8.30    1.50
  -3  10  -4    7.40    1.30
   3 -10   4    9.40    1.30
  -4  10  -4    0.80    0.90
  -4  10  -4    0.20    0.90
   4 -10   4   -1.10    0.70
  -5  10  -4    3.20    1.10
  -5  10  -4    4.20    1.20
   5 -10   4    2.50    0.90
   6   9  -4   -0.30    1.20
   6   9  -4    0.00    1.10
  -6  -9   4   -0.30    0.50
  -6  -9   4    1.20    1.10
  -6  -9   4   -1.20    1.00
   5   9  -4  119.49    4.00
   5   9  -4  120.39    4.40
  -5  -9   4  121.09    3.90
  -5  -9   4  109.19    3.10
  -5  -9   4  120.69    4.20
   4   9  -4    4.10    1.30
   4   9  -4    6.90    1.50
  -4  -9   4    6.10    1.20
  -4  -9   4    4.20    0.70
  -4  -9   4    3.40    1.10
   3   9  -4   29.00    2.20
   3   9  -4   24.50    2.20
  -3  -9   4   24.90    1.20
  -3  -9   4   24.20    1.80
  -3  -9   4   24.30    2.00
   2   9  -4   10.10    1.40
   2   9  -4    8.60    1.50
  -2  -9   4   10.70    1.40
  -2  -9   4    9.90    0.80
  -2  -9   4   11.40    1.30
   1   9  -4    0.10    0.90
   1   9  -4    0.60    1.00
  -1  -9   4   -0.70    0.70
  -1  -9   4    0.30    0.30
  -1  -9   4    0.70    0.90
   0   9  -4    0.10    0.90
   0   9  -4    0.70    0.80
   0  -9   4    0.50    0.90
   0  -9   4    0.90    0.70
  -1   9  -4   21.30    1.80
  -1   9  -4   22.50    2.00
   1  -9   4   23.20    1.80
   1  -9   4   20.90    1.50
  -2   9  -4    0.70    0.90
  -2   9  -4    1.70    1.00
   2  -9   4    0.60    0.70
   2  -9   4    0.80    0.80
  -3   9  -4    1.10    0.90
  -3   9  -4    2.00    1.00
   3  -9   4   -0.70    0.50
   3  -9   4    0.40    0.80
  -4   9  -4    1.50    0.90
  -4   9  -4    1.00    0.90
   4  -9   4    0.40    0.80
  -5   9  -4    0.50    0.90
  -5   9  -4    0.30    0.90
   5  -9   4    1.90    0.90
  -6   9  -4    1.40    1.10
  -6   9  -4    0.50    1.00
   6  -9   4    2.00    0.90
   7   8  -4   16.00    1.80
   7   8  -4   17.00    1.70
   7   8  -4   13.80    2.00
  -7  -8   4   18.10    2.10
  -7  -8   4   14.10    1.30
  -7  -8   4   14.30    1.70
   6   8  -4    0.20    0.80
   6   8  -4    2.40    1.20
   6   8  -4   -1.40    1.10
  -6  -8   4    0.60    1.10
  -6  -8   4   -0.30    0.90
  -6  -8   4   -0.20    0.60
   5   8  -4   45.30    2.50
   5   8  -4   43.30    2.80
  -5  -8   4   47.30    2.60
  -5  -8   4   48.80    2.40
  -5  -8   4   45.50    1.90
   4   8  -4    1.40    1.20
   4   8  -4    2.60    1.00
   4   8  -4    1.90    0.60
  -4  -8   4    3.50    1.20
  -4  -8   4    2.60    1.00
  -4  -8   4    1.30    0.60
   3   8  -4   15.00    1.70
   3   8  -4   15.70    1.60
  -3  -8   4   18.20    1.70
  -3  -8   4   19.00    1.60
  -3  -8   4   16.70    1.10
   2   8  -4   30.80    2.00
   2   8  -4   33.00    2.20
  -2  -8   4   31.40    1.80
  -2  -8   4   30.40    1.30
  -2  -8   4   35.60    2.00
   1   8  -4   32.00    2.00
   1   8  -4   31.40    2.10
  -1  -8   4   32.60    1.70
  -1  -8   4   30.00    1.10
  -1  -8   4   29.60    1.90
   0   8  -4   68.19    2.80
   0   8  -4   71.79    2.70
   0  -8   4   71.89    2.70
   0  -8   4   72.89    1.60
   0  -8   4   73.09    2.50
  -1   8  -4    1.90    0.90
  -1   8  -4    1.40    0.80
   1  -8   4    1.10    0.80
   1  -8   4    0.40    0.60
  -2   8  -4   21.50    1.80
  -2   8  -4   24.40    1.70
   2  -8   4   27.10    1.70
   2  -8   4   27.30    1.50
  -3   8  -4   15.50    1.50
  -3   8  -4   11.40    1.40
   3  -8   4   15.30    1.40
   3  -8   4   15.10    1.20
  -4   8  -4   25.60    1.90
  -4   8  -4   20.70    1.80
   4  -8   4   24.70    1.70
   4  -8   4   23.40    1.30
  -5   8  -4    0.80    0.90
  -5   8  -4    0.00    0.90
   5  -8   4   -0.20    0.70
   5  -8   4    0.60    1.00
  -6   8  -4    5.50    1.20
  -6   8  -4    4.00    1.10
   6  -8   4    6.00    1.10
  -7   8  -4    6.60    1.40
  -7   8  -4    6.70    1.30
   7  -8   4    8.30    1.20
   7   7  -4   18.60    1.70
   7   7  -4   19.60    1.70
   7   7  -4   19.60    2.00
  -7  -7   4   20.10    2.20
  -7  -7   4   19.80    1.80
   6   7  -4    4.70    1.30
   6   7  -4    3.30    1.10
   6   7  -4    3.90    1.00
  -6  -7   4    6.60    1.40
  -6  -7   4    5.00    1.10
  -6  -7   4    2.70    0.80
   5   7  -4   25.70    2.20
   5   7  -4   25.30    1.90
  -5  -7   4   29.70    2.10
  -5  -7   4   23.90    1.40
  -5  -7   4   29.80    1.90
   4   7  -4    0.60    1.00
   4   7  -4    1.00    0.90
   4   7  -4    1.20    0.40
   4   7  -4    0.70    0.50
  -4  -7   4    0.60    0.50
  -4  -7   4    2.00    1.00
  -4  -7   4    1.20    0.80
   3   7  -4  218.88    5.20
   3   7  -4  227.78    5.70
  -3  -7   4  221.88    5.10
  -3  -7   4  225.08    5.40
  -3  -7   4  217.98    4.60
   2   7  -4   23.60    1.70
   2   7  -4   19.30    1.70
  -2  -7   4   22.70    1.60
  -2  -7   4   20.70    1.10
  -2  -7   4   22.20    1.60
   1   7  -4    5.80    1.00
   1   7  -4    7.70    1.20
  -1  -7   4    4.90    0.90
  -1  -7   4    8.40    0.70
  -1  -7   4    6.30    0.90
   0   7  -4    1.00    0.80
   0   7  -4   -0.10    0.70
   0  -7   4    0.00    0.60
   0  -7   4    0.30    0.30
   0  -7   4   -0.30    0.70
  -1   7  -4   47.00    2.30
  -1   7  -4   47.90    2.10
   1  -7   4   48.90    2.10
   1  -7   4   51.79    1.90
  -2   7  -4  123.69    3.70
  -2   7  -4  123.59    3.40
   2  -7   4  121.59    3.50
   2  -7   4  126.39    3.20
  -3   7  -4    0.00    0.80
  -3   7  -4   -0.10    0.70
   3  -7   4    0.70    0.40
   3  -7   4    0.00    0.50
   3  -7   4    1.00    0.70
  -4   7  -4    5.10    1.00
  -4   7  -4    5.60    1.10
   4  -7   4    6.00    0.80
   4  -7   4    6.40    0.70
   4  -7   4    4.90    1.00
  -5   7  -4   12.60    1.40
  -5   7  -4   12.10    1.50
   5  -7   4   13.30    1.10
   5  -7   4   11.60    1.00
   5  -7   4   13.20    1.30
  -6   7  -4    5.20    1.10
  -6   7  -4    3.80    1.10
   6  -7   4    4.10    0.80
   6  -7   4    3.30    0.90
  -7   7  -4    1.20    0.90
  -7   7  -4    1.10    0.90
   7  -7   4    0.60    0.70
   7  -7   4   -0.10    0.70
  -8   7  -4    4.00    1.20
  -8   7  -4    3.40    1.10
   8  -7   4    2.30    0.90
   8   6  -4   -1.30    1.10
   8   6  -4    0.50    1.00
  -8  -6   4    1.80    1.30
  -8  -6   4    1.70    1.20
   7   6  -4   -0.70    0.90
   7   6  -4   -0.30    0.80
   7   6  -4   -0.60    1.00
  -7  -6   4   -0.60    0.90
  -7  -6   4    1.20    1.20
   6   6  -4   19.60    1.60
   6   6  -4   18.30    1.60
   6   6  -4   19.80    1.90
  -6  -6   4   20.20    1.90
  -6  -6   4   21.60    2.00
   5   6  -4    4.00    1.20
   5   6  -4    3.00    1.00
   5   6  -4    3.30    0.80
  -5  -6   4    3.90    0.70
  -5  -6   4    1.90    0.80
  -5  -6   4    3.80    1.10
   4   6  -4    0.60    0.90
   4   6  -4   -1.00    0.80
  -4  -6   4    0.10    0.80
  -4  -6   4   -0.30    0.50
  -4  -6   4    0.30    0.70
   3   6  -4    1.00    0.40
   3   6  -4    0.20    0.70
   3   6  -4    0.90    0.90
  -3  -6   4    1.30    0.80
  -3  -6   4    1.10    0.70
  -3  -6   4   -0.20    0.40
   2   6  -4   17.20    1.10
   2   6  -4   21.80    1.50
   2   6  -4   19.20    1.60
  -2  -6   4   19.00    1.00
  -2  -6   4   19.10    1.40
  -2  -6   4   18.80    1.50
   1   6  -4  154.78    3.80
   1   6  -4  148.19    4.00
  -1  -6   4  148.39    3.20
  -1  -6   4  150.98    3.60
  -1  -6   4  149.79    3.80
   0   6  -4    0.70    0.70
   0   6  -4    0.30    0.60
   0  -6   4   -0.10    0.30
   0  -6   4   -0.20    0.60
   0  -6   4    0.40    0.60
  -1   6  -4  216.68    4.80
  -1   6  -4  218.58    5.10
   1  -6   4  216.68    4.90
   1  -6   4  214.28    4.60
   1  -6   4  218.78    4.00
  -2   6  -4   17.50    1.50
  -2   6  -4   16.90    1.30
   2  -6   4   17.20    1.20
   2  -6   4   16.90    1.30
  -3   6  -4   64.09    2.30
  -3   6  -4   68.89    2.60
   3  -6   4   68.49    2.10
   3  -6   4   69.89    2.40
   3  -6   4   67.89    1.70
  -4   6  -4    9.50    1.20
  -4   6  -4   10.10    1.10
   4  -6   4   13.10    1.00
   4  -6   4   10.30    0.90
   4  -6   4    9.10    0.80
   4  -6   4   10.80    1.20
  -5   6  -4   30.90    1.90
  -5   6  -4   35.20    1.90
   5  -6   4   35.10    1.50
   5  -6   4   31.30    1.40
   5  -6   4   32.10    1.80
  -6   6  -4   80.59    3.00
  -6   6  -4   83.69    2.90
   6  -6   4   80.69    2.50
   6  -6   4   80.99    2.80
  -7   6  -4    1.50    1.00
  -7   6  -4    1.10    0.90
   7  -6   4    1.50    0.80
   7  -6   4    2.60    0.80
  -8   6  -4    2.10    1.00
  -8   6  -4    2.80    1.10
   8  -6   4    3.10    1.00
   8  -6   4    2.10    0.90
  -9   6  -4   15.70    1.80
   9  -6   4   22.00    1.80
   8   5  -4   -0.10    0.90
   8   5  -4   -1.30    1.00
  -8  -5   4    0.10    1.00
  -8  -5   4   -0.70    1.20
   7   5  -4   11.30    1.30
   7   5  -4    8.90    1.40
  -7  -5   4    7.60    1.30
  -7  -5   4    9.80    1.60
   6   5  -4   81.39    3.10
   6   5  -4   85.09    2.90
   6   5  -4   78.69    2.70
  -6  -5   4   85.79    3.30
  -6  -5   4   80.29    2.90
   5   5  -4   29.30    2.00
   5   5  -4   34.40    1.80
   5   5  -4   25.10    1.60
  -5  -5   4   34.30    2.10
  -5  -5   4   28.10    1.70
  -5  -5   4   28.90    2.00
   4   5  -4    6.70    1.00
   4   5  -4    8.40    1.20
  -4  -5   4    6.40    0.70
  -4  -5   4    7.20    1.00
  -4  -5   4    6.10    1.10
   3   5  -4  118.29    3.40
   3   5  -4  108.69    2.40
   3   5  -4  112.69    2.30
   3   5  -4  116.69    3.10
  -3  -5   4  114.79    3.20
  -3  -5   4  111.89    2.70
  -3  -5   4  111.69    3.00
   2   5  -4    0.10    0.70
   2   5  -4    1.20    0.70
   2   5  -4    0.60    0.30
  -2  -5   4    1.30    0.40
  -2  -5   4    0.20    0.60
  -2  -5   4    0.90    0.60
   1   5  -4   65.09    2.30
   1   5  -4   64.09    2.10
   1   5  -4   62.09    1.70
  -1  -5   4   61.99    2.10
  -1  -5   4   63.19    2.00
  -1  -5   4   62.99    1.70
   0   5  -4    7.60    1.00
   0   5  -4    6.60    0.90
   0  -5   4    7.20    0.60
   0  -5   4    6.50    0.90
   0  -5   4    6.80    0.80
  -1   5  -4    5.30    0.90
  -1   5  -4    5.10    0.80
   1  -5   4    6.80    0.60
   1  -5   4    5.90    0.80
   1  -5   4    7.00    0.90
  -2   5  -4   18.30    1.20
  -2   5  -4   16.30    1.30
   2  -5   4   18.00    0.70
   2  -5   4   17.40    1.10
   2  -5   4   18.70    1.30
  -3   5  -4  120.49    3.40
  -3   5  -4  120.39    3.10
   3  -5   4  120.39    2.90
   3  -5   4  121.39    3.20
   3  -5   4  119.79    2.50
  -4   5  -4   28.80    1.60
  -4   5  -4   31.50    1.70
   4  -5   4   29.90    1.20
   4  -5   4   28.80    1.30
   4  -5   4   29.80    1.60
   4  -5   4   27.10    1.30
  -5   5  -4    1.80    0.80
  -5   5  -4    0.10    0.70
   5  -5   4    0.90    0.70
   5  -5   4   -0.60    0.50
   5  -5   4    0.20    0.50
   5  -5   4    0.70    0.50
  -6   5  -4   27.80    1.80
  -6   5  -4   30.80    1.80
   6  -5   4   30.80    1.70
   6  -5   4   25.50    1.70
   6  -5   4   29.00    1.50
  -7   5  -4   21.10    1.80
  -7   5  -4   22.40    1.70
   7  -5   4   22.80    1.70
   7  -5   4   20.20    1.50
  -8   5  -4   19.30    1.70
   8  -5   4   20.40    1.60
   8  -5   4   23.40    1.80
  -9   5  -4    1.40    1.00
   9  -5   4    1.00    0.90
   9  -5   4    1.50    0.90
   8   4  -4    1.00    0.90
   8   4  -4    0.00    1.00
  -8  -4   4    1.10    1.00
  -8  -4   4   -0.60    1.20
   7   4  -4    1.20    0.90
   7   4  -4    1.50    1.00
  -7  -4   4    2.20    1.00
  -7  -4   4    1.60    1.10
   6   4  -4   19.70    1.50
   6   4  -4   22.00    1.80
   6   4  -4   24.10    1.60
  -6  -4   4   19.30    1.60
  -6  -4   4   25.80    2.00
   5   4  -4   54.59    2.00
   5   4  -4   51.59    2.30
   5   4  -4   50.79    2.00
  -5  -4   4   52.59    2.40
  -5  -4   4   49.99    2.10
   4   4  -4  177.08    4.00
   4   4  -4  178.28    4.00
   4   4  -4  172.18    4.30
  -4  -4   4  174.48    3.80
  -4  -4   4  170.18    4.10
  -4  -4   4  177.28    4.40
   3   4  -4    1.90    0.80
   3   4  -4    0.50    0.60
   3   4  -4    1.30    0.50
  -3  -4   4    0.40    0.60
  -3  -4   4    2.10    0.50
  -3  -4   4    0.80    0.70
   2   4  -4   54.09    2.00
   2   4  -4   53.39    1.90
   2   4  -4   54.69    1.40
   2   4  -4   54.39    1.30
  -2  -4   4   52.79    1.90
  -2  -4   4   54.99    1.80
  -2  -4   4   51.99    1.50
   1   4  -4   80.49    2.20
   1   4  -4   76.59    1.80
   1   4  -4   77.59    2.40
  -1  -4   4   78.29    2.20
  -1  -4   4   78.29    1.90
  -1  -4   4   77.09    2.20
   0   4  -4   11.70    1.00
   0   4  -4   11.00    0.90
   0  -4   4   12.50    1.00
   0  -4   4   14.60    1.00
   0  -4   4   13.10    0.70
  -1   4  -4  105.59    2.90
  -1   4  -4  112.39    2.80
   1  -4   4  112.39    2.70
   1  -4   4  113.39    2.40
   1  -4   4  106.69    2.80
  -2   4  -4   44.40    1.80
  -2   4  -4   46.80    1.70
   2  -4   4   45.60    1.10
   2  -4   4   47.60    1.60
   2  -4   4   47.90    1.20
   2  -4   4   46.50    1.70
  -3   4  -4   14.10    1.00
  -3   4  -4   14.10    1.20
   3  -4   4   15.40    1.00
   3  -4   4   16.30    0.70
   3  -4   4   16.90    1.10
  -4   4  -4   -0.30    0.50
  -4   4  -4    0.00    0.40
  -4   4  -4   -0.40    0.50
   4  -4   4    0.70    0.50
   4  -4   4    0.40    0.40
   4  -4   4   -0.20    0.50
   4  -4   4    0.10    0.60
  -5   4  -4   -0.10    0.60
  -5   4  -4   -0.20    0.60
  -5   4  -4    0.40    0.40
   5  -4   4    0.30    0.40
   5  -4   4    0.20    0.70
   5  -4   4    0.50    0.50
   5  -4   4    0.70    0.60
  -6   4  -4    5.80    1.00
  -6   4  -4    5.50    1.00
   6  -4   4    8.00    0.90
   6  -4   4    5.40    1.00
   6  -4   4    6.60    0.90
  -7   4  -4   -0.10    0.80
  -7   4  -4    0.30    0.80
   7  -4   4   -0.20    0.60
   7  -4   4    0.80    0.70
   7  -4   4    0.00    0.80
  -8   4  -4   13.90    1.50
   8  -4   4   14.90    1.40
   8  -4   4   16.40    1.50
  -9   4  -4    4.00    1.10
   9  -4   4    1.80    1.00
   9  -4   4    3.20    1.00
   9   3  -4    0.80    1.10
  -9  -3   4    0.90    1.10
  -9  -3   4    0.90    1.40
   8   3  -4   -0.20    0.90
   8   3  -4   -0.40    0.90
  -8  -3   4   -1.30    0.80
  -8  -3   4   -1.20    1.10
   7   3  -4   14.70    1.50
   7   3  -4   15.70    1.50
  -7  -3   4   14.30    1.50
  -7  -3   4   13.10    1.70
   6   3  -4    9.40    0.90
   6   3  -4    7.20    1.10
   6   3  -4    9.40    1.20
  -6  -3   4   10.30    1.20
  -6  -3   4   10.70    1.50
   5   3  -4    9.90    1.00
   5   3  -4    7.60    0.90
   5   3  -4    8.30    1.10
  -5  -3   4    8.00    1.10
  -5  -3   4    7.90    1.00
   4   3  -4    9.80    0.90
   4   3  -4    7.00    0.80
   4   3  -4    8.50    1.00
  -4  -3   4    7.80    0.90
  -4  -3   4    9.20    1.10
  -4  -3   4    9.40    0.70
   3   3  -4    0.40    0.50
   3   3  -4   -0.50    0.60
   3   3  -4    0.70    0.40
  -3  -3   4    0.10    0.50
  -3  -3   4    0.60    0.60
  -3  -3   4    0.70    0.30
   2   3  -4   50.39    1.40
   2   3  -4   50.29    1.60
   2   3  -4   48.30    1.80
  -2  -3   4   52.69    1.40
  -2  -3   4   51.09    1.60
  -2  -3   4   50.59    1.80
   1   3  -4   50.19    1.20
   1   3  -4   50.69    1.30
   1   3  -4   47.60    1.60
   1   3  -4   50.79    1.20
   1   3  -4   52.39    1.80
  -1  -3   4   47.90    1.60
  -1  -3   4   50.19    1.40
  -1  -3   4   50.09    1.60
   0   3  -4  152.78    3.30
   0   3  -4  154.58    3.50
   0   3  -4  153.88    3.00
   0   3  -4  155.28    3.10
   0  -3   4  152.28    3.00
   0  -3   4  149.19    3.20
   0  -3   4  148.59    3.30
  -1   3  -4   46.60    1.70
  -1   3  -4   48.90    1.40
  -1   3  -4   45.90    1.50
   1  -3   4   47.90    1.70
   1  -3   4   48.30    1.50
   1  -3   4   49.20    1.30
  -2   3  -4    9.50    0.90
  -2   3  -4    9.90    0.80
  -2   3  -4    9.50    0.70
   2  -3   4   10.30    0.60
   2  -3   4    9.90    0.90
   2  -3   4   10.00    0.40
   2  -3   4   11.70    0.90
  -3   3  -4    1.40    0.40
  -3   3  -4    0.30    0.50
  -3   3  -4    1.80    0.60
   3  -3   4    1.20    0.30
   3  -3   4    0.80    0.50
   3  -3   4    1.50    0.60
   3  -3   4    1.30    0.30
  -4   3  -4  142.69    3.10
  -4   3  -4  143.59    3.60
  -4   3  -4  139.09    3.30
   4  -3   4  143.79    3.20
   4  -3   4  134.09    3.20
   4  -3   4  136.79    3.40
   4  -3   4  143.29    3.00
  -5   3  -4    4.40    0.60
  -5   3  -4    5.20    0.90
  -5   3  -4    6.00    0.80
   5  -3   4    5.00    0.70
   5  -3   4    5.40    0.80
   5  -3   4    6.10    0.80
   5  -3   4    5.80    0.90
  -6   3  -4   -1.30    0.60
  -6   3  -4   -0.60    0.60
   6  -3   4   -0.60    0.50
   6  -3   4   -0.10    0.50
   6  -3   4    0.30    0.70
  -7   3  -4    4.20    0.90
   7  -3   4    4.60    0.90
   7  -3   4    5.60    1.10
   7  -3   4    4.80    0.90
  -8   3  -4    2.90    1.00
   8  -3   4    2.00    0.90
   8  -3   4    1.80    0.80
   8  -3   4    2.50    0.80
  -9   3  -4    3.20    1.10
   9  -3   4    3.80    1.10
   9  -3   4    4.80    1.10
 -10   3  -4   38.90    2.50
  10  -3   4   38.80    2.40
  10  -3   4   41.30    2.30
   9   2  -4    3.60    1.30
  -9  -2   4    3.00    1.20
  -9  -2   4    2.60    1.50
   8   2  -4    6.80    1.30
   8   2  -4    6.20    1.10
  -8  -2   4    5.70    1.20
  -8  -2   4    7.30    1.60
   7   2  -4    4.70    1.00
   7   2  -4    3.30    1.00
  -7  -2   4    1.90    1.10
  -7  -2   4    4.00    1.00
   6   2  -4    7.90    1.10
   6   2  -4   10.80    1.20
  -6  -2   4    9.70    1.10
  -6  -2   4   10.30    1.50
   5   2  -4   48.80    1.90
   5   2  -4   52.19    1.60
   5   2  -4   59.99    2.10
  -5  -2   4   49.20    2.20
  -5  -2   4   46.30    1.80
   4   2  -4    9.00    0.90
   4   2  -4    9.60    1.00
   4   2  -4   10.40    0.80
  -4  -2   4    9.90    0.90
  -4  -2   4   10.40    1.10
   3   2  -4    7.90    0.80
   3   2  -4    7.10    0.70
   3   2  -4    7.20    0.70
  -3  -2   4    6.20    0.70
  -3  -2   4    7.40    0.90
   2   2  -4  174.68    3.50
   2   2  -4  167.58    3.70
   2   2  -4  166.68    3.40
  -2  -2   4  173.68    3.30
  -2  -2   4  173.38    3.70
  -2  -2   4  172.58    3.60
   1   2  -4    2.20    0.50
   1   2  -4    1.30    0.50
   1   2  -4    2.00    0.30
  -1  -2   4    2.40    0.50
  -1  -2   4    3.10    0.40
  -1  -2   4    2.10    0.50
   0   2  -4    1.00    0.50
   0   2  -4    1.20    0.50
   0   2  -4    1.00    0.30
   0   2  -4    1.40    0.30
   0  -2   4    2.10    0.30
   0  -2   4    2.50    0.50
   0  -2   4    1.80    0.50
  -1   2  -4  159.98    3.50
  -1   2  -4  158.58    3.30
  -1   2  -4  158.58    3.10
  -1   2  -4  161.38    3.00
   1  -2   4  157.58    3.30
   1  -2   4  160.28    3.10
   1  -2   4  160.58    3.40
  -2   2  -4    9.10    0.80
  -2   2  -4    8.60    0.70
  -2   2  -4    9.70    0.70
   2  -2   4   11.40    0.90
   2  -2   4   10.40    0.40
   2  -2   4    8.90    0.80
   2  -2   4   10.00    0.60
  -3   2  -4  248.08    4.60
  -3   2  -4  239.28    5.00
  -3   2  -4  235.88    4.70
   3  -2   4  244.18    4.40
   3  -2   4  242.48    4.90
   3  -2   4  244.98    4.70
   3  -2   4  238.68    4.40
  -4   2  -4   14.70    0.80
  -4   2  -4   12.70    1.00
  -4   2  -4   15.20    1.20
   4  -2   4   12.90    1.10
   4  -2   4   13.90    1.00
   4  -2   4   12.40    0.80
   4  -2   4   12.60    1.00
  -5   2  -4   22.00    1.30
  -5   2  -4   21.10    1.00
  -5   2  -4   23.30    1.40
   5  -2   4   22.10    1.30
   5  -2   4   23.00    1.10
   5  -2   4   22.10    1.20
   5  -2   4   21.70    1.40
  -6   2  -4  116.19    2.80
  -6   2  -4  114.89    3.30
  -6   2  -4  120.49    3.10
   6  -2   4  115.99    3.20
   6  -2   4  112.79    2.90
   6  -2   4  111.69    3.00
  -7   2  -4    2.60    0.80
   7  -2   4    1.40    0.80
   7  -2   4    2.70    0.70
   7  -2   4    2.70    0.80
  -8   2  -4   27.40    1.80
   8  -2   4   25.00    1.70
   8  -2   4   29.60    1.80
   8  -2   4   26.00    1.70
  -9   2  -4    0.90    0.90
   9  -2   4    0.50    0.80
   9  -2   4    1.90    0.90
   9  -2   4    1.60    1.00
 -10   2  -4    2.80    1.10
  10  -2   4    2.90    1.10
  10  -2   4    1.40    1.10
   9   1  -4    1.30    1.20
  -9  -1   4   -0.70    0.90
  -9  -1   4    0.10    1.30
   8   1  -4   55.89    2.80
  -8  -1   4   50.39    2.90
  -8  -1   4   54.89    2.50
   7   1  -4    7.00    0.90
   7   1  -4    8.90    1.30
  -7  -1   4    6.60    1.10
  -7  -1   4    7.40    1.40
   6   1  -4    0.60    0.70
   6   1  -4   -1.20    0.60
  -6  -1   4    1.10    0.70
  -6  -1   4    0.40    0.90
   5   1  -4    2.60    0.80
   5   1  -4    2.50    0.70
  -5  -1   4    3.40    0.70
  -5  -1   4    4.60    1.00
   4   1  -4   19.30    1.10
   4   1  -4   20.80    1.30
  -4  -1   4   18.60    1.10
  -4  -1   4   20.60    1.40
   3   1  -4   33.90    1.30
   3   1  -4   32.10    1.30
  -3  -1   4   30.80    1.40
  -3  -1   4   33.40    1.20
   2   1  -4   25.50    1.10
   2   1  -4   25.50    1.00
   2   1  -4   25.90    0.90
  -2  -1   4   24.40    1.10
  -2  -1   4   25.20    1.00
   1   1  -4   10.40    0.60
   1   1  -4   10.70    0.80
   1   1  -4    9.70    0.70
   1   1  -4   10.10    0.40
  -1  -1   4   10.60    0.70
  -1  -1   4   10.30    0.70
   0   1  -4   13.50    0.70
   0   1  -4   14.40    0.90
   0   1  -4   13.10    0.50
   0  -1   4   13.90    0.80
   0  -1   4   13.40    0.70
   0  -1   4   14.30    0.50
  -1   1  -4  175.28    3.50
  -1   1  -4  184.48    3.70
  -1   1  -4  182.88    3.20
  -1   1  -4  178.78    3.20
   1  -1   4  181.08    3.50
   1  -1   4  178.88    3.60
   1  -1   4  180.98    3.30
  -2   1  -4   64.29    1.70
  -2   1  -4   65.59    1.90
  -2   1  -4   66.09    1.50
   2  -1   4   64.69    1.50
   2  -1   4   64.29    1.70
   2  -1   4   64.19    1.80
  -3   1  -4    2.80    0.40
  -3   1  -4    2.00    0.60
  -3   1  -4    3.00    0.60
   3  -1   4    3.00    0.40
   3  -1   4    2.80    0.60
   3  -1   4    3.30    0.60
   3  -1   4    2.90    0.60
  -4   1  -4   23.00    1.30
  -4   1  -4   22.10    0.90
   4  -1   4   22.00    1.30
   4  -1   4   20.00    1.20
   4  -1   4   21.00    1.10
   4  -1   4   20.70    0.80
  -5   1  -4    1.00    0.60
  -5   1  -4    0.10    0.30
   5  -1   4    0.60    0.50
   5  -1   4   -0.50    0.50
   5  -1   4    0.70    0.60
  -6   1  -4    0.70    0.60
  -6   1  -4    0.70    0.40
   6  -1   4    1.50    0.70
   6  -1   4    0.70    0.70
   6  -1   4    1.10    0.60
  -7   1  -4    0.40    0.50
  -7   1  -4    0.00    0.70
   7  -1   4   -0.30    0.70
   7  -1   4    0.50    0.80
   7  -1   4    0.30    0.60
  -8   1  -4    1.40    0.80
   8  -1   4    2.30    0.80
   8  -1   4    3.20    0.90
   8  -1   4    2.30    1.00
  -9   1  -4   10.00    1.30
   9  -1   4    9.10    1.30
   9  -1   4   10.50    1.40
   9  -1   4    9.80    1.30
 -10   1  -4   51.79    2.70
  10  -1   4   51.19    2.60
  10  -1   4   50.69    2.60
  10  -1   4   50.29    2.70
   9   0  -4    1.60    1.20
  -9   0   4    1.90    1.40
  -9   0   4    1.20    1.00
   8   0  -4    5.00    1.20
  -8   0   4    2.50    1.00
  -8   0   4    5.80    1.40
   7   0  -4    2.90    1.00
  -7   0   4    4.20    0.90
  -7   0   4    2.10    1.10
   6   0  -4   67.49    2.50
   6   0  -4   66.89    1.90
  -6   0   4   68.39    2.20
  -6   0   4   69.79    2.80
   5   0  -4    0.70    0.50
   5   0  -4   -0.30    0.60
  -5   0   4   -0.10    0.80
  -5   0   4    0.20    0.50
   4   0  -4    1.40    0.50
   4   0  -4    1.70    0.60
  -4   0   4    1.40    0.50
  -4   0   4    1.70    0.70
   3   0  -4    8.60    0.60
   3   0  -4    8.50    0.80
  -3   0   4    8.60    0.90
  -3   0   4    8.80    0.70
   2   0  -4  100.99    2.20
   2   0  -4  102.59    2.40
   2   0  -4  107.19    2.20
  -2   0   4  105.49    2.40
  -2   0   4  106.69    2.20
   1   0  -4   17.30    0.70
   1   0  -4   18.90    0.80
   1   0  -4   18.60    0.80
  -1   0   4   18.40    0.70
  -1   0   4   19.50    0.80
   0   0  -4    6.50    0.50
   0   0  -4    5.40    0.40
   0   0  -4    5.40    0.50
   0   0   4    5.50    0.50
   0   0   4    6.50    0.50
  -1   0  -4  219.78    4.10
  -1   0  -4  216.48    3.90
   1   0   4  221.38    3.80
   1   0   4  217.58    4.00
   1   0   4  216.78    4.10
  -2   0  -4   17.30    0.90
  -2   0  -4   17.50    0.60
  -2   0  -4   17.90    0.60
  -2   0  -4   17.30    1.00
   2   0   4   17.50    0.90
   2   0   4   16.80    0.90
   2   0   4   17.20    0.70
  -3   0  -4  170.88    3.20
  -3   0  -4  164.88    3.60
  -3   0  -4  163.88    3.40
   3   0   4  167.68    3.60
   3   0   4  164.88    3.20
   3   0   4  169.58    3.60
   3   0   4  169.38    3.40
  -4   0  -4   13.70    1.00
  -4   0  -4   13.60    0.70
   4   0   4   12.40    0.70
   4   0   4   13.90    0.70
   4   0   4   14.00    1.10
   4   0   4   14.80    1.10
   4   0   4   13.70    1.00
  -5   0  -4   94.99    2.20
  -5   0  -4   92.49    2.40
   5   0   4   89.79    2.60
   5   0   4   97.29    2.50
   5   0   4   91.29    2.60
  -6   0  -4    4.80    0.70
  -6   0  -4    5.10    0.60
   6   0   4    6.00    1.00
   6   0   4    6.60    1.00
  -7   0  -4    2.10    0.70
  -7   0  -4    0.80    0.50
   7   0   4    0.20    0.70
   7   0   4    0.10    0.80
   7   0   4   -0.10    0.60
  -8   0  -4  100.09    3.20
   8   0   4  107.89    3.40
   8   0   4  106.09    3.30
   8   0   4  105.79    3.40
  -9   0  -4   67.99    2.80
   9   0   4   71.49    2.90
   9   0   4   71.39    2.90
   9   0   4   64.49    2.80
 -10   0  -4   13.50    1.60
  10   0   4   15.00    1.70
  10   0   4   15.60    1.70
  10   0   4   15.20    1.70
   9  -1  -4    1.70    1.20
  -9   1   4    3.10    1.40
  -9   1   4    1.70    0.90
   8  -1  -4    2.40    1.10
  -8   1   4    1.10    1.20
  -8   1   4    2.60    0.90
   7  -1  -4    4.00    1.10
  -7   1   4    3.30    0.80
   6  -1  -4   68.39    2.60
  -6   1   4   59.29    2.00
   5  -1  -4   44.30    1.90
  -5   1   4   41.50    1.50
   4  -1  -4   61.29    2.10
  -4   1   4   64.29    1.60
   3  -1  -4    1.20    0.50
  -3   1   4    0.80    0.30
   2  -1  -4   44.00    1.30
   2  -1  -4   42.50    1.40
   1  -1  -4   -0.40    0.30
   1  -1  -4    0.00    0.30
  -1   1   4   -0.10    0.30
   0  -1  -4   19.10    0.80
   0   1   4   20.00    0.70
   0   1   4   19.70    0.60
  -1  -1  -4  136.99    2.50
  -1  -1  -4  133.39    2.30
   1   1   4  139.39    2.60
   1   1   4  134.69    2.70
  -2  -1  -4   89.39    1.60
  -2  -1  -4   91.89    1.60
  -2  -1  -4   88.39    1.90
   2   1   4   86.19    2.00
   2   1   4   87.89    1.80
   2   1   4   85.29    2.10
  -3  -1  -4   10.80    0.60
  -3  -1  -4   11.70    0.60
  -3  -1  -4   10.80    0.80
   3   1   4   10.10    0.80
   3   1   4   11.30    0.90
   3   1   4   11.80    0.90
   3   1   4   10.10    0.60
  -4  -1  -4   12.60    0.90
  -4  -1  -4   13.40    0.70
   4   1   4   13.00    0.70
   4   1   4   12.60    1.00
   4   1   4   12.50    1.00
   4   1   4   14.30    1.00
  -5  -1  -4    2.60    0.60
  -5  -1  -4    2.10    0.40
   5   1   4    0.80    0.70
   5   1   4    2.80    0.70
   5   1   4    1.80    0.30
  -6  -1  -4    0.30    0.50
  -6  -1  -4   -0.10    0.40
   6   1   4    0.80    0.70
   6   1   4    0.70    0.70
  -7  -1  -4   14.00    1.00
  -7  -1  -4   11.10    1.10
   7   1   4   12.70    1.30
   7   1   4   12.00    1.30
  -8  -1  -4    0.00    0.50
  -8  -1  -4   -0.20    0.70
   8   1   4   -0.90    0.80
   8   1   4    0.90    0.80
  -9  -1  -4   35.30    2.10
   9   1   4   36.50    2.30
   9   1   4   33.00    2.20
   9   1   4   30.80    2.10
 -10  -1  -4   70.89    3.00
  10   1   4   74.19    3.10
  10   1   4   69.89    3.10
  10   1   4   67.09    3.20
 -11  -1  -4   41.30    2.60
  11   1   4   41.10    2.80
  11   1   4   41.90    2.80
  11   1   4   42.90    2.70
   9  -2  -4   27.10    2.40
  -9   2   4   28.80    2.00
   8  -2  -4   41.30    2.50
  -8   2   4   37.40    1.90
   7  -2  -4    2.40    1.00
  -7   2   4    1.70    0.70
   6  -2  -4    1.70    0.90
  -6   2   4    2.80    0.60
   5  -2  -4    0.40    0.70
  -5   2   4   -0.10    0.40
   4  -2  -4  182.98    4.20
   3  -2  -4    3.10    0.60
   3  -2  -4    3.80    0.60
   2  -2  -4  157.98    3.30
   2  -2  -4  157.88    3.40
   1  -2  -4    7.60    0.60
   1  -2  -4    5.90    0.60
   0  -2  -4   14.40    0.80
   0  -2  -4   15.60    0.80
   0   2   4   14.70    0.60
   1   2   4  266.17    4.80
   1   2   4  271.17    4.70
  -2  -2  -4  363.86    6.20
   2   2   4  348.87    6.40
   2   2   4  370.86    6.30
   2   2   4  356.76    6.60
  -3  -2  -4  451.35    8.00
  -3  -2  -4  470.55    7.70
  -3  -2  -4  478.75    7.80
   3   2   4  460.45    7.90
   3   2   4  458.75    8.40
   3   2   4  450.55    8.20
   3   2   4  447.96    8.10
  -4  -2  -4   56.19    1.40
  -4  -2  -4   56.89    1.50
  -4  -2  -4   56.19    1.60
   4   2   4   58.19    1.90
   4   2   4   53.99    1.50
   4   2   4   54.29    1.90
   4   2   4   56.19    1.80
  -5  -2  -4    0.80    0.40
  -5  -2  -4    1.20    0.50
   5   2   4    0.50    0.30
   5   2   4   -0.50    0.60
   5   2   4    1.70    0.70
  -6  -2  -4    0.90    0.50
  -6  -2  -4    2.70    0.50
   6   2   4    1.70    0.80
   6   2   4    2.20    0.40
   6   2   4   -0.20    0.70
  -7  -2  -4   55.89    2.10
  -7  -2  -4   54.79    1.80
   7   2   4   54.29    2.40
   7   2   4   53.89    2.40
  -8  -2  -4    5.30    0.70
  -8  -2  -4    5.90    1.00
   8   2   4    6.40    1.20
   8   2   4    5.70    1.20
  -9  -2  -4    2.90    0.90
  -9  -2  -4    1.80    0.80
   9   2   4    4.10    1.20
   9   2   4    0.90    1.10
 -10  -2  -4    3.10    1.20
  10   2   4    1.60    1.20
  10   2   4    2.70    1.20
  10   2   4    1.40    1.00
 -11  -2  -4    8.80    1.80
 -11  -2  -4    6.60    1.50
  11   2   4    5.50    1.60
  11   2   4    8.20    1.70
  11   2   4    6.00    1.50
   8  -3  -4   44.50    2.70
  -8   3   4   46.30    2.00
   7  -3  -4    4.60    1.10
  -7   3   4    5.00    0.80
   6  -3  -4    0.40    0.80
  -6   3   4    0.80    0.50
   5  -3  -4    5.70    1.00
  -5   3   4    5.90    0.60
   4  -3  -4    9.20    1.00
   3  -3  -4    8.70    0.80
   3  -3  -4    7.00    0.80
   2  -3  -4   96.19    2.40
   2  -3  -4   98.09    2.40
   1  -3  -4   51.99    1.60
   1  -3  -4   53.69    1.60
   0  -3  -4   19.70    0.90
   0  -3  -4   18.90    0.90
   0   3   4   19.00    0.50
  -1  -3  -4  175.38    3.20
   1   3   4  175.68    3.30
   1   3   4  179.18    3.20
   1   3   4  177.58    3.60
  -2  -3  -4  194.78    3.50
  -2  -3  -4  197.78    3.50
   2   3   4  192.58    4.00
   2   3   4  196.08    3.80
   2   3   4  196.48    3.70
  -3  -3  -4    9.00    0.70
  -3  -3  -4    9.10    0.40
  -3  -3  -4    8.30    0.70
  -3  -3  -4    9.50    0.40
   3   3   4    8.70    0.70
   3   3   4    8.10    0.90
   3   3   4    7.60    0.80
   3   3   4    8.80    0.60
  -4  -3  -4   36.50    1.30
  -4  -3  -4   35.70    1.30
  -4  -3  -4   36.10    1.10
  -4  -3  -4   37.10    1.10
   4   3   4   36.00    1.20
   4   3   4   32.10    1.50
   4   3   4   36.10    1.70
  -5  -3  -4   40.60    1.30
  -5  -3  -4   39.70    1.50
   5   3   4   40.40    1.80
   5   3   4   43.00    1.90
  -6  -3  -4   55.89    1.70
  -6  -3  -4   52.99    1.90
   6   3   4   54.99    2.30
   6   3   4   51.39    2.20
   6   3   4   52.59    1.60
  -7  -3  -4    9.30    1.10
  -7  -3  -4   10.80    1.00
   7   3   4    9.60    0.80
   7   3   4    7.90    1.30
   7   3   4    8.20    1.20
  -8  -3  -4   13.50    1.10
  -8  -3  -4   13.00    1.30
   8   3   4   13.00    1.50
   8   3   4   14.00    1.60
  -9  -3  -4   31.10    1.60
  -9  -3  -4   30.20    2.30
  -9  -3  -4   27.60    2.00
   9   3   4   34.20    2.30
   9   3   4   29.70    2.30
 -10  -3  -4    5.60    1.60
 -10  -3  -4    6.30    1.40
  10   3   4    4.90    1.40
  10   3   4    6.80    1.50
 -11  -3  -4    0.50    1.40
 -11  -3  -4    1.10    1.20
  11   3   4    1.20    1.20
  11   3   4   -0.20    1.20
  11   3   4    0.30    1.30
   8  -4  -4   59.99    3.00
   7  -4  -4   20.50    1.80
  -7   4   4   20.90    1.50
   6  -4  -4   88.09    3.00
  -6   4   4   87.09    2.30
   5  -4  -4    3.10    0.80
  -5   4   4    5.20    0.60
   4  -4  -4   18.50    1.40
   3  -4  -4   19.30    1.20
   3  -4  -4   20.00    1.30
  -3   4   4   20.00    0.70
   2  -4  -4  103.09    2.60
   2  -4  -4   99.99    2.60
   1  -4  -4   58.09    1.80
   1  -4  -4   57.79    1.70
   0  -4  -4    7.10    0.70
   0  -4  -4    8.10    0.70
   0   4   4    9.10    0.70
   0   4   4    7.20    0.40
  -1  -4  -4   44.70    1.00
   1   4   4   43.10    1.40
   1   4   4   45.60    1.20
   1   4   4   46.60    1.10
  -2  -4  -4    2.40    0.30
  -2  -4  -4    2.00    0.40
   2   4   4    2.50    0.60
   2   4   4    3.00    0.50
   2   4   4    1.30    0.50
  -3  -4  -4   11.10    0.70
  -3  -4  -4   13.90    0.80
   3   4   4   13.80    0.60
   3   4   4   14.00    1.00
   3   4   4   13.00    1.00
  -4  -4  -4   10.70    0.60
  -4  -4  -4   11.10    0.80
  -4  -4  -4   10.70    0.60
  -4  -4  -4   12.10    0.90
   4   4   4   10.80    1.10
   4   4   4   10.80    1.00
   4   4   4   11.20    0.70
  -5  -4  -4   61.99    1.60
  -5  -4  -4   61.59    2.00
  -5  -4  -4   59.39    1.90
  -5  -4  -4   60.79    1.60
   5   4   4   59.29    2.30
   5   4   4   60.49    2.20
  -6  -4  -4    8.30    1.00
  -6  -4  -4    9.20    0.80
  -6  -4  -4    7.40    0.90
   6   4   4    6.40    1.10
   6   4   4    7.10    1.10
  -7  -4  -4   16.80    1.10
  -7  -4  -4   15.40    1.40
  -7  -4  -4   15.50    1.30
   7   4   4   15.50    1.60
   7   4   4   17.40    1.60
  -8  -4  -4   66.89    2.80
  -8  -4  -4   68.79    2.20
  -8  -4  -4   69.39    2.60
   8   4   4   64.29    3.00
   8   4   4   65.09    1.80
   8   4   4   71.49    2.90
  -9  -4  -4    6.10    1.20
  -9  -4  -4    5.10    0.80
  -9  -4  -4    5.30    1.40
   9   4   4    5.50    1.40
   9   4   4    4.20    1.30
 -10  -4  -4    9.50    1.40
 -10  -4  -4   12.10    1.30
 -10  -4  -4   14.20    1.90
  10   4   4   12.80    1.80
  10   4   4   15.80    2.00
   8  -5  -4    7.20    1.50
   7  -5  -4   17.50    1.70
   6  -5  -4   54.39    2.50
   5  -5  -4  141.79    3.90
   4  -5  -4  105.89    3.10
   4  -5  -4  106.19    3.10
   3  -5  -4   24.40    1.40
   3  -5  -4   22.60    1.30
  -3   5   4   22.40    0.80
   2  -5  -4   16.20    1.10
   2  -5  -4   15.50    1.10
   1  -5  -4    3.00    0.60
   1  -5  -4    2.30    0.60
  -1   5   4    2.60    0.30
  -1   5   4    2.50    0.40
   0  -5  -4   41.80    1.50
   0  -5  -4   42.70    1.50
   0   5   4   43.40    1.10
   0   5   4   43.20    1.30
  -1  -5  -4    3.40    0.40
  -1  -5  -4    4.10    0.60
   1   5   4    2.80    0.60
   1   5   4    3.90    0.50
   1   5   4    3.30    0.50
  -2  -5  -4   25.50    1.00
  -2  -5  -4   26.40    0.80
   2   5   4   25.90    1.10
   2   5   4   23.60    1.20
  -3  -5  -4   14.50    0.90
  -3  -5  -4   14.50    0.80
   3   5   4   15.60    0.70
   3   5   4   16.50    1.10
   3   5   4   15.50    1.20
  -4  -5  -4   29.00    1.30
  -4  -5  -4   27.60    1.20
  -4  -5  -4   29.20    0.80
   4   5   4   29.00    1.10
   4   5   4   29.00    1.50
   4   5   4   28.50    1.60
  -5  -5  -4    4.60    0.50
  -5  -5  -4    4.30    0.70
  -5  -5  -4    5.20    0.50
  -5  -5  -4    6.70    0.90
   5   5   4    3.50    0.80
   5   5   4    3.90    0.90
  -6  -5  -4   27.70    1.20
  -6  -5  -4   27.20    1.60
  -6  -5  -4   26.90    1.50
   6   5   4   27.30    1.90
   6   5   4   26.10    1.90
  -7  -5  -4    8.40    0.80
  -7  -5  -4    8.90    1.10
  -7  -5  -4    9.70    1.20
   7   5   4    7.60    1.30
   7   5   4   10.30    1.40
  -8  -5  -4   -0.10    0.90
  -8  -5  -4    0.10    0.50
  -8  -5  -4   -1.10    0.70
   8   5   4   -0.10    0.90
   8   5   4   -0.70    1.00
  -9  -5  -4    0.20    1.00
  -9  -5  -4    0.20    0.60
  -9  -5  -4   -0.10    0.90
   9   5   4   -1.00    1.10
   9   5   4   -0.80    1.10
 -10  -5  -4    3.80    1.40
 -10  -5  -4    4.80    1.20
 -10  -5  -4    4.20    0.90
  10   5   4    4.10    1.50
  10   5   4    2.80    1.30
   8  -6  -4    8.00    1.50
   7  -6  -4   -0.50    1.00
   6  -6  -4   31.80    2.10
   5  -6  -4    9.00    1.20
   4  -6  -4    3.00    0.80
   4  -6  -4    1.40    0.80
   3  -6  -4  234.68    5.20
   3  -6  -4  237.18    5.20
   2  -6  -4    0.90    0.60
   2  -6  -4    0.30    0.60
  -2   6   4    0.60    0.30
   1  -6  -4    9.40    0.90
   1  -6  -4   11.00    1.00
  -1   6   4    9.30    0.60
  -1   6   4    8.70    0.60
   0  -6  -4  104.29    2.70
   0   6   4  106.39    2.30
   0   6   4  104.39    2.30
  -1  -6  -4   48.60    1.70
   1   6   4   49.70    1.60
   1   6   4   49.40    1.50
  -2  -6  -4    1.50    0.50
   2   6   4    1.40    0.60
   2   6   4    1.10    0.50
  -3  -6  -4    1.00    0.40
  -3  -6  -4    1.80    0.50
   3   6   4    0.90    0.60
   3   6   4    1.50    0.60
   3   6   4    0.90    0.30
  -4  -6  -4   16.80    1.10
  -4  -6  -4   16.60    1.00
   4   6   4   20.70    1.40
   4   6   4   20.20    1.50
   4   6   4   18.50    1.00
  -5  -6  -4    2.20    0.40
  -5  -6  -4    1.70    0.30
  -5  -6  -4    2.30    0.60
  -5  -6  -4    1.70    0.70
   5   6   4    2.80    0.90
   5   6   4    1.30    0.80
  -6  -6  -4    3.20    0.50
  -6  -6  -4    2.60    0.80
  -6  -6  -4    2.80    0.70
  -6  -6  -4    2.50    0.50
   6   6   4    3.20    1.10
   6   6   4    3.80    1.00
  -7  -6  -4    0.90    0.70
  -7  -6  -4   -0.90    0.80
  -7  -6  -4    0.60    0.50
   7   6   4    0.00    1.00
   7   6   4    0.50    1.00
  -8  -6  -4   31.30    2.10
  -8  -6  -4   28.10    1.50
  -8  -6  -4   25.40    1.80
   8   6   4   32.70    2.40
   8   6   4   29.50    2.40
  -9  -6  -4    3.90    1.40
  -9  -6  -4    3.40    0.80
  -9  -6  -4    3.20    1.10
   9   6   4    1.90    1.40
   9   6   4    2.30    1.30
 -10  -6  -4   14.20    1.80
 -10  -6  -4   13.10    1.40
 -10  -6  -4   12.30    1.90
  10   6   4   15.90    2.00
  10   6   4   12.20    1.90
   7  -7  -4   -0.10    1.00
   6  -7  -4   12.00    1.50
   5  -7  -4    3.70    1.00
   4  -7  -4  240.48    5.70
   4  -7  -4  238.58    5.60
   3  -7  -4    2.90    0.80
   3  -7  -4    3.90    0.80
   2  -7  -4   23.80    1.40
   2  -7  -4   21.90    1.40
  -2   7   4   18.70    0.90
   1  -7  -4    5.90    0.90
   1  -7  -4    5.20    0.80
  -1   7   4    8.10    0.70
   0  -7  -4  175.98    4.00
   0   7   4  177.08    3.60
   0   7   4  176.98    3.50
  -1  -7  -4   30.90    1.40
  -1  -7  -4   32.70    1.00
   1   7   4   32.70    1.30
   1   7   4   30.10    1.30
  -2  -7  -4   58.89    1.90
   2   7   4   56.99    1.90
   2   7   4   58.09    1.90
  -3  -7  -4    3.90    0.50
  -3  -7  -4    3.20    0.60
   3   7   4    2.90    0.80
   3   7   4    3.40    0.70
   3   7   4    3.10    0.70
  -4  -7  -4   36.70    1.60
  -4  -7  -4   34.00    1.40
   4   7   4   35.60    1.80
   4   7   4   38.00    1.90
  -5  -7  -4    1.30    0.60
  -5  -7  -4    1.80    0.80
   5   7   4    1.10    0.90
   5   7   4    2.70    0.90
  -6  -7  -4    0.40    0.40
  -6  -7  -4    1.00    0.80
  -6  -7  -4    0.90    0.40
  -6  -7  -4    1.70    0.70
   6   7   4    1.10    0.90
   6   7   4    1.70    1.00
  -7  -7  -4    0.90    0.50
  -7  -7  -4    1.10    0.80
  -7  -7  -4    0.70    0.90
   7   7   4   -0.10    1.00
   7   7   4   -0.80    0.90
  -8  -7  -4    6.10    1.10
  -8  -7  -4    5.40    1.30
  -8  -7  -4    4.50    0.70
   8   7   4    5.10    1.40
   8   7   4    5.10    1.40
  -9  -7  -4    0.70    0.90
  -9  -7  -4    1.20    0.70
  -9  -7  -4    1.70    1.20
   9   7   4    5.00    1.50
   9   7   4    1.40    1.20
 -10  -7  -4    2.00    0.80
 -10  -7  -4    1.10    1.30
 -10  -7  -4    3.90    1.30
  10   7   4    5.70    1.70
  10   7   4    2.80    1.60
   7  -8  -4    2.90    1.20
   6  -8  -4    0.80    1.00
   5  -8  -4    3.40    1.10
   4  -8  -4   13.70    1.40
   4  -8  -4   12.80    1.50
   3  -8  -4   35.80    1.90
   3  -8  -4   29.70    1.80
   2  -8  -4  233.98    5.40
   2  -8  -4  243.28    5.40
   1  -8  -4   34.90    1.70
   1  -8  -4   33.10    1.70
  -1   8   4   35.10    1.40
   0  -8  -4   15.90    1.20
   0   8   4   14.40    1.00
   0   8   4   13.50    0.80
  -1  -8  -4    3.10    0.40
  -1  -8  -4    4.00    0.80
   1   8   4    2.80    0.60
   1   8   4    3.30    0.70
  -2  -8  -4   18.00    1.20
   2   8   4   16.60    1.20
   2   8   4   16.80    1.20
  -3  -8  -4   25.20    1.40
  -3  -8  -4   23.20    1.00
   3   8   4   26.20    1.60
   3   8   4   24.90    1.60
  -4  -8  -4    0.50    0.70
  -4  -8  -4    0.40    0.50
   4   8   4    0.10    0.70
   4   8   4    1.70    0.80
  -5  -8  -4    6.70    0.90
  -5  -8  -4    7.50    1.10
   5   8   4    6.80    1.20
   5   8   4    6.10    1.20
  -6  -8  -4   67.69    2.60
  -6  -8  -4   65.59    2.30
   6   8   4   64.59    2.90
   6   8   4   68.89    3.00
  -7  -8  -4    0.00    0.40
  -7  -8  -4   -0.20    0.70
  -7  -8  -4   -0.10    0.90
   7   8   4    1.90    1.10
   7   8   4    0.60    1.10
  -8  -8  -4    0.00    0.50
  -8  -8  -4   -1.10    1.00
  -8  -8  -4    1.60    0.90
   8   8   4    0.60    1.20
   8   8   4    2.20    1.30
  -9  -8  -4    4.20    1.30
  -9  -8  -4    3.90    0.70
  -9  -8  -4    3.80    1.10
   9   8   4    6.00    1.70
   9   8   4    6.00    1.60
   6  -9  -4    0.40    1.00
   5  -9  -4    2.70    1.10
   4  -9  -4    1.50    0.90
   3  -9  -4    1.90    0.90
   3  -9  -4    1.90    0.90
   2  -9  -4   38.80    2.00
   2  -9  -4   40.60    2.00
   1  -9  -4   68.39    2.50
   0  -9  -4   91.39    2.80
   0   9   4   92.89    2.60
  -1  -9  -4   15.50    1.20
  -1  -9  -4   15.30    0.80
   1   9   4   15.60    1.20
   1   9   4   14.00    1.10
  -2  -9  -4   42.60    1.80
   2   9   4   42.20    1.90
   2   9   4   43.90    1.80
  -3  -9  -4    1.40    0.60
  -3  -9  -4    2.20    0.70
  -3  -9  -4    1.60    0.50
   3   9   4    1.20    0.80
   3   9   4    0.90    0.70
  -4  -9  -4    7.80    0.80
  -4  -9  -4    8.50    1.10
   4   9   4    9.20    1.30
   4   9   4    9.10    1.20
  -5  -9  -4   25.60    1.40
  -5  -9  -4   24.30    1.60
   5   9   4   23.00    1.90
   5   9   4   24.60    1.90
  -6  -9  -4    0.10    0.70
  -6  -9  -4   -0.10    0.80
   6   9   4    1.30    1.10
   6   9   4    0.60    1.10
  -7  -9  -4    6.70    1.10
  -7  -9  -4    6.20    1.30
   7   9   4    8.60    1.60
   7   9   4    8.40    1.50
  -8  -9  -4   10.70    1.40
  -8  -9  -4   15.10    1.80
  -8  -9  -4   10.60    0.80
   8   9   4    9.30    1.70
   8   9   4    9.50    1.70
  -9  -9  -4    0.10    0.50
  -9  -9  -4    0.50    1.10
  -9  -9  -4    0.30    1.00
   9   9   4    0.70    1.30
   9   9   4    0.20    1.30
   5 -10  -4    0.70    1.00
   4 -10  -4    6.00    1.20
   3 -10  -4    5.40    1.10
   3 -10  -4    3.70    1.10
   2 -10  -4    0.20    0.80
   2 -10  -4   -0.40    0.80
  -2  10   4    0.60    0.60
   1 -10  -4   13.50    1.40
   0 -10  -4   57.99    2.30
   0  10   4   54.89    2.20
  -1 -10  -4   26.10    1.10
  -1 -10  -4   25.40    1.60
   1  10   4   29.60    1.70
  -2 -10  -4    1.10    0.70
   2  10   4    1.40    0.80
   2  10   4    1.20    0.70
  -3 -10  -4   24.30    1.50
   3  10   4   24.10    1.80
   3  10   4   23.50    1.70
  -4 -10  -4    3.10    0.80
  -4 -10  -4    2.70    0.90
  -4 -10  -4    3.80    0.70
   4  10   4    2.60    1.00
   4  10   4    2.70    1.00
  -5 -10  -4    6.10    1.20
  -5 -10  -4    5.40    0.90
   5  10   4    8.10    1.40
   5  10   4    7.80    1.40
  -6 -10  -4    3.80    1.10
  -6 -10  -4    5.00    0.90
   6  10   4    2.90    1.20
   6  10   4    4.00    1.30
  -7 -10  -4    3.20    1.20
  -7 -10  -4    6.40    1.10
   7  10   4    3.30    1.30
   7  10   4    3.50    1.40
  -8 -10  -4    1.20    1.00
  -8 -10  -4    0.90    1.10
   8  10   4    1.10    1.30
   8  10   4    2.20    1.40
   4 -11  -4    1.30    1.00
   3 -11  -4    2.60    1.00
   3 -11  -4    2.30    1.10
   2 -11  -4    5.00    1.10
  -2  11   4    6.70    1.10
   1 -11  -4    6.00    1.10
   0 -11  -4   25.60    1.80
  -1 -11  -4   -0.80    0.70
  -1 -11  -4    0.00    0.50
   1  11   4   -0.10    0.70
  -2 -11  -4  137.99    3.80
  -2 -11  -4  132.89    3.30
   2  11   4  141.69    4.10
  -3 -11  -4   35.30    1.90
   3  11   4   38.10    2.30
  -4 -11  -4   70.79    2.50
  -4 -11  -4   70.19    2.70
   4  11   4   72.79    2.80
   4  11   4   69.69    3.00
  -5 -11  -4   48.10    1.90
  -5 -11  -4   49.20    2.20
  -5 -11  -4   52.39    2.50
   5  11   4   49.30    2.70
   5  11   4   49.20    2.60
  -6 -11  -4    2.70    0.90
  -6 -11  -4    2.60    1.10
   6  11   4    2.50    1.30
   6  11   4    1.10    1.20
  -7 -11  -4    5.60    1.10
  -7 -11  -4    8.20    1.40
   7  11   4    5.30    1.50
  -8 -11  -4   -0.70    1.10
  -8 -11  -4    0.50    1.00
   8  11   4   -2.50    1.20
   3 -12  -4   24.00    2.20
   2 -12  -4    1.00    0.90
   1 -12  -4    3.40    1.10
  -1  12   4    3.50    0.90
   0 -12  -4   -0.60    0.80
  -1 -12  -4    5.20    1.10
   1  12   4    8.60    1.80
  -2 -12  -4   23.20    1.30
  -2 -12  -4   23.40    1.80
   2  12   4   21.00    1.90
  -3 -12  -4   70.29    2.70
   3  12   4   72.59    3.20
  -4 -12  -4  195.18    4.80
   4  12   4  191.78    5.50
  -5 -12  -4   62.79    2.50
  -5 -12  -4   63.19    2.90
   5  12   4   63.99    3.30
  -6 -12  -4   18.80    1.90
  -6 -12  -4   17.10    1.50
  -6 -12  -4   16.80    1.50
   6  12   4   20.70    2.20
  -7 -12  -4   -0.60    0.80
  -7 -12  -4   -0.60    1.10
   7  12   4   -0.10    1.30
   2 -13  -4    4.70    1.30
   1 -13  -4    0.00    0.90
  -1  13   4    0.90    0.80
   0 -13  -4    3.30    1.10
  -1 -13  -4   19.60    1.80
  -2 -13  -4    6.00    1.10
   2  13   4    5.10    1.20
  -3 -13  -4    8.50    1.30
  -3 -13  -4   10.10    1.20
   3  13   4    6.20    1.40
  -4 -13  -4    4.30    1.10
   4  13   4    2.30    1.30
  -5 -13  -4   31.20    2.00
   5  13   4   27.30    2.50
  -1 -14  -4   -0.30    0.90
   1  14   4   -0.70    0.80
  -2 -14  -4    2.30    1.00
  -3 -14  -4   32.50    2.10
   3  14   4   28.30    2.50
   3  11  -5   45.00    3.10
   3  11  -5   43.80    2.00
   3  11  -5   44.80    2.90
  -3 -11   5   41.20    2.60
  -3 -11   5   45.30    2.90
   2  11  -5   22.60    2.40
   2  11  -5   25.40    2.30
  -2 -11   5   22.30    2.20
  -2 -11   5   19.50    1.90
   1  11  -5    2.00    1.20
   1  11  -5   -0.90    1.00
  -1 -11   5    1.50    0.90
  -1 -11   5    0.30    1.10
   0  11  -5   14.80    1.90
   0  11  -5    9.60    1.70
   0 -11   5   10.30    1.30
   0 -11   5   12.40    1.80
  -1  11  -5    5.60    1.40
  -1  11  -5    5.80    1.40
   1 -11   5    9.20    1.30
   1 -11   5   11.10    1.50
  -2  11  -5   97.39    3.70
   2 -11   5   82.79    3.40
  -3  11  -5   20.30    2.00
  -3  11  -5   17.50    2.10
   3 -11   5   19.30    1.90
   4  10  -5    8.80    1.80
   4  10  -5    9.00    1.60
  -4 -10   5    9.80    1.50
  -4 -10   5    8.00    0.90
  -4 -10   5    8.60    1.60
   3  10  -5   20.70    1.50
   3  10  -5   18.10    2.10
   3  10  -5   19.40    1.90
  -3 -10   5   20.50    1.10
  -3 -10   5   19.70    1.80
  -3 -10   5   24.00    2.20
   2  10  -5    0.60    1.10
   2  10  -5   -0.40    1.00
  -2 -10   5    0.00    0.40
  -2 -10   5    0.80    1.00
  -2 -10   5   -1.10    0.80
   1  10  -5   52.09    3.00
   1  10  -5   49.60    2.70
  -1 -10   5   50.19    2.40
  -1 -10   5   51.49    2.70
   0  10  -5    3.30    1.20
   0  10  -5    0.60    1.00
   0 -10   5    1.30    0.80
   0 -10   5    0.10    1.00
  -1  10  -5    1.80    1.00
  -1  10  -5    1.60    1.20
   1 -10   5    2.70    0.80
   1 -10   5    2.00    1.00
  -2  10  -5   -1.20    0.90
  -2  10  -5    0.20    1.00
   2 -10   5   -0.80    0.80
   2 -10   5   -0.10    0.70
  -3  10  -5   10.70    1.60
  -3  10  -5   12.90    1.60
   3 -10   5   13.50    1.50
  -4  10  -5   22.40    2.00
  -4  10  -5   24.00    2.30
   4 -10   5   25.80    2.00
  -5  10  -5   12.20    1.70
  -5  10  -5   11.70    1.70
   5 -10   5   11.90    1.50
   5   9  -5    5.80    1.50
   5   9  -5    9.40    1.60
  -5  -9   5    6.10    0.90
  -5  -9   5    8.70    1.50
  -5  -9   5    4.30    1.50
   4   9  -5    1.20    1.10
   4   9  -5    0.40    1.20
  -4  -9   5    0.60    1.10
  -4  -9   5    1.40    0.60
  -4  -9   5    2.10    1.10
   3   9  -5   17.00    1.90
   3   9  -5   19.80    1.80
   3   9  -5   19.20    1.30
  -3  -9   5   18.30    1.20
  -3  -9   5   18.10    1.60
  -3  -9   5   18.00    1.80
   2   9  -5   30.40    2.30
   2   9  -5   30.40    2.20
  -2  -9   5   29.00    1.90
  -2  -9   5   27.80    1.20
   1   9  -5   56.69    2.80
   1   9  -5   55.89    2.60
  -1  -9   5   52.09    1.60
  -1  -9   5   55.99    2.70
  -1  -9   5   54.79    2.40
   0   9  -5    9.60    1.30
   0   9  -5    9.90    1.60
   0  -9   5   14.10    1.60
   0  -9   5   14.10    1.40
  -1   9  -5   22.70    2.10
  -1   9  -5   21.70    1.80
   1  -9   5   24.20    1.70
   1  -9   5   25.50    2.00
  -2   9  -5    2.50    1.00
  -2   9  -5    1.70    1.10
   2  -9   5    2.30    1.00
   2  -9   5    3.30    0.90
  -3   9  -5    9.50    1.50
  -3   9  -5   11.00    1.50
   3  -9   5   10.30    1.40
   3  -9   5    8.80    1.10
  -4   9  -5   31.50    2.20
  -4   9  -5   26.20    2.10
   4  -9   5   26.80    2.00
  -5   9  -5    0.10    0.90
  -5   9  -5    0.00    1.00
   5  -9   5    0.40    0.90
  -6   9  -5    1.10    1.10
  -6   9  -5   -0.40    1.00
   6  -9   5    2.60    1.00
   6   8  -5    1.10    1.10
   6   8  -5    1.70    1.30
  -6  -8   5    0.50    1.20
  -6  -8   5   -0.10    1.00
  -6  -8   5    0.40    0.60
   5   8  -5   45.70    2.90
   5   8  -5   43.90    2.50
  -5  -8   5   44.60    1.90
  -5  -8   5   49.20    2.70
  -5  -8   5   47.20    2.50
   4   8  -5    2.20    1.20
   4   8  -5    3.10    1.20
   4   8  -5    2.40    0.40
   4   8  -5    1.60    0.50
  -4  -8   5    3.30    1.20
  -4  -8   5    4.70    1.20
  -4  -8   5    2.20    0.60
   3   8  -5   10.90    1.40
   3   8  -5   13.60    1.80
   3   8  -5   13.10    1.10
  -3  -8   5   11.10    1.50
  -3  -8   5   12.10    1.00
  -3  -8   5    9.10    1.20
   2   8  -5   42.00    2.30
   2   8  -5   48.20    2.70
  -2  -8   5   45.20    2.20
  -2  -8   5   46.70    2.20
  -2  -8   5   45.80    1.60
   1   8  -5   96.29    3.30
   1   8  -5   99.99    3.60
  -1  -8   5  101.49    2.50
  -1  -8   5  102.99    3.40
  -1  -8   5   97.79    3.10
   0   8  -5   43.10    2.50
   0   8  -5   48.70    2.30
   0  -8   5   46.20    1.40
   0  -8   5   47.70    2.30
   0  -8   5   47.10    2.10
  -1   8  -5   38.60    2.10
  -1   8  -5   45.60    2.40
   1  -8   5   43.00    2.00
   1  -8   5   40.60    2.20
  -2   8  -5    1.70    1.00
  -2   8  -5    0.90    0.90
   2  -8   5    0.80    0.80
   2  -8   5    0.30    0.70
  -3   8  -5   24.00    1.90
  -3   8  -5   17.10    1.80
   3  -8   5   19.20    1.40
   3  -8   5   22.00    1.80
  -4   8  -5    1.60    1.00
  -4   8  -5   -0.50    0.80
   4  -8   5    0.10    0.80
   4  -8   5    0.30    0.60
  -5   8  -5   38.20    2.30
  -5   8  -5   32.60    2.30
   5  -8   5   34.70    2.10
  -6   8  -5   10.30    1.60
  -6   8  -5   16.20    1.70
   6  -8   5   13.90    1.50
  -7   8  -5    2.30    1.10
  -7   8  -5    2.10    1.10
   7  -8   5    0.70    0.90
   7   7  -5    0.80    0.90
   7   7  -5    1.40    1.30
  -7  -7   5    1.10    1.30
  -7  -7   5    0.70    1.10
   6   7  -5    3.50    1.30
   6   7  -5    3.50    0.90
   6   7  -5   -0.10    1.00
  -6  -7   5    0.20    1.10
  -6  -7   5    3.20    1.10
   5   7  -5    7.60    1.50
   5   7  -5    7.20    1.00
   5   7  -5    7.20    1.30
  -5  -7   5    5.20    0.80
  -5  -7   5    5.50    1.30
  -5  -7   5    8.10    1.40
   4   7  -5   -0.10    0.60
   4   7  -5    0.20    1.00
   4   7  -5    0.10    0.90
  -4  -7   5    0.20    0.50
  -4  -7   5    0.00    0.90
  -4  -7   5    0.10    0.80
   3   7  -5   23.00    1.70
   3   7  -5   21.90    1.90
   3   7  -5   19.60    1.10
  -3  -7   5   23.10    1.80
  -3  -7   5   21.50    1.20
  -3  -7   5   19.30    1.60
   2   7  -5   17.80    1.20
   2   7  -5   17.20    1.60
   2   7  -5   14.90    1.40
  -2  -7   5   21.70    1.80
  -2  -7   5   21.60    1.70
  -2  -7   5   20.30    1.10
   1   7  -5   12.20    1.50
   1   7  -5   13.30    1.50
  -1  -7   5   12.70    0.90
  -1  -7   5   11.10    1.20
   0   7  -5    9.80    1.20
   0   7  -5   11.30    1.40
   0  -7   5    8.40    1.20
   0  -7   5    9.30    0.70
   0  -7   5   10.10    1.10
  -1   7  -5  420.36    8.40
  -1   7  -5  426.76    8.80
   1  -7   5  412.76    8.10
   1  -7   5  416.56    8.50
   1  -7   5  413.26    7.30
  -2   7  -5  132.59    4.00
  -2   7  -5  120.29    3.50
   2  -7   5  127.69    3.30
   2  -7   5  125.89    3.60
  -3   7  -5   31.50    2.00
  -3   7  -5   26.50    1.80
   3  -7   5   30.10    1.60
   3  -7   5   31.20    1.80
  -4   7  -5    5.80    1.10
  -4   7  -5    8.00    1.10
   4  -7   5    5.90    0.90
   4  -7   5    6.30    1.10
  -5   7  -5   15.00    1.50
  -5   7  -5   14.10    1.60
   5  -7   5   14.40    1.50
   5  -7   5   14.60    1.20
  -6   7  -5   17.00    1.70
  -6   7  -5   15.10    1.70
   6  -7   5   15.50    1.60
  -7   7  -5   14.90    1.80
  -7   7  -5   15.00    1.60
   7  -7   5   14.40    1.50
  -8   7  -5    1.50    1.10
  -8   7  -5    3.30    1.10
   8  -7   5    2.30    1.10
   7   6  -5   27.80    2.00
   7   6  -5   22.00    2.10
  -7  -6   5   23.30    2.00
  -7  -6   5   25.60    2.40
   6   6  -5    0.70    1.00
   6   6  -5   -0.10    0.90
   6   6  -5    1.60    0.80
  -6  -6   5    0.40    1.10
  -6  -6   5   -0.50    0.80
   5   6  -5    9.70    1.10
   5   6  -5    8.00    1.20
   5   6  -5    6.90    1.30
  -5  -6   5    5.90    1.30
  -5  -6   5    7.20    1.20
   4   6  -5    5.30    1.10
   4   6  -5    7.50    1.30
   4   6  -5    7.70    0.90
  -4  -6   5    5.40    1.10
  -4  -6   5    7.80    1.20
  -4  -6   5    5.70    0.80
   3   6  -5  139.39    2.80
   3   6  -5  143.79    4.10
   3   6  -5  147.69    3.80
   3   6  -5  138.69    3.20
   3   6  -5  132.99    2.80
  -3  -6   5  140.69    3.90
  -3  -6   5  142.89    3.30
  -3  -6   5  147.09    3.80
   2   6  -5    1.20    0.50
   2   6  -5    1.70    0.40
   2   6  -5    1.90    0.90
   2   6  -5    1.70    0.80
  -2  -6   5    2.10    0.50
  -2  -6   5    1.90    0.80
  -2  -6   5    0.40    0.70
   1   6  -5    1.60    0.50
   1   6  -5    0.70    0.80
   1   6  -5    1.00    0.80
  -1  -6   5    1.90    0.80
  -1  -6   5    1.30    0.70
  -1  -6   5    0.90    0.40
   0   6  -5   12.10    1.10
   0   6  -5   14.40    1.40
   0  -6   5   14.00    0.80
   0  -6   5   14.20    1.20
   0  -6   5   11.30    1.20
  -1   6  -5    1.00    0.80
  -1   6  -5   -0.50    0.60
   1  -6   5    0.30    0.30
   1  -6   5    0.50    0.60
   1  -6   5   -0.10    0.60
  -2   6  -5    6.90    1.00
  -2   6  -5    8.90    1.20
   2  -6   5    7.70    1.10
   2  -6   5    8.50    0.60
   2  -6   5    8.50    1.00
  -3   6  -5  400.76    8.20
  -3   6  -5  384.46    7.80
   3  -6   5  385.16    7.50
   3  -6   5  380.76    7.90
  -4   6  -5   27.20    1.90
  -4   6  -5   27.30    1.40
  -4   6  -5   26.90    1.70
   4  -6   5   28.90    1.80
   4  -6   5   24.50    1.40
   4  -6   5   28.10    1.10
  -5   6  -5   35.30    2.00
  -5   6  -5   38.70    2.20
   5  -6   5   39.60    1.50
   5  -6   5   35.50    2.00
   5  -6   5   41.00    1.70
   5  -6   5   37.70    1.70
  -6   6  -5   13.60    1.50
  -6   6  -5   14.60    1.50
   6  -6   5   11.80    1.40
   6  -6   5   11.40    1.10
   6  -6   5   15.30    1.20
  -7   6  -5   28.50    2.10
  -7   6  -5   24.30    1.90
   7  -6   5   25.80    1.90
   7  -6   5   29.40    1.60
  -8   6  -5    9.70    1.50
  -8   6  -5   11.60    1.50
   8  -6   5    9.80    1.20
   8  -6   5   10.10    1.40
   8   5  -5   11.10    1.50
   8   5  -5   14.90    1.80
  -8  -5   5    9.50    1.60
  -8  -5   5   11.20    1.90
   7   5  -5    1.30    1.10
   7   5  -5    1.10    0.90
  -7  -5   5    0.30    1.10
  -7  -5   5    0.70    1.00
   6   5  -5    6.60    1.10
   6   5  -5    5.40    1.30
   6   5  -5    7.20    1.10
  -6  -5   5    8.00    1.40
  -6  -5   5    4.40    1.10
   5   5  -5   38.30    2.20
   5   5  -5   38.20    1.90
   5   5  -5   36.20    1.80
  -5  -5   5   40.00    2.20
  -5  -5   5   36.20    2.00
   4   5  -5    1.00    0.80
   4   5  -5    0.50    0.60
   4   5  -5    0.50    0.90
  -4  -5   5   -0.40    0.60
  -4  -5   5    1.50    0.90
  -4  -5   5    0.60    0.50
   3   5  -5   10.20    1.10
   3   5  -5   10.40    0.90
   3   5  -5    8.90    1.20
  -3  -5   5    9.10    0.80
  -3  -5   5   10.20    1.20
  -3  -5   5    8.90    1.10
   2   5  -5   14.90    0.80
   2   5  -5   12.30    1.30
   2   5  -5   12.30    1.20
   2   5  -5   13.50    0.80
   2   5  -5   14.40    0.70
  -2  -5   5   15.00    0.90
  -2  -5   5   15.50    1.20
  -2  -5   5   13.50    1.30
   1   5  -5  489.25    8.40
   1   5  -5  474.15    8.70
   1   5  -5  506.95    9.70
   1   5  -5  497.05    9.30
   1   5  -5  509.35    8.80
  -1  -5   5  503.65    8.90
  -1  -5   5  501.95    9.40
  -1  -5   5  500.85    9.30
   0   5  -5    2.00    0.40
   0   5  -5    1.90    0.80
   0   5  -5    1.90    0.70
   0   5  -5    1.60    0.50
   0  -5   5    1.60    0.70
   0  -5   5    2.20    0.50
   0  -5   5    0.90    0.60
  -1   5  -5   17.10    1.40
  -1   5  -5   16.40    1.00
  -1   5  -5   17.30    1.30
   1  -5   5   15.50    0.80
   1  -5   5   14.70    1.30
   1  -5   5   15.00    1.10
  -2   5  -5  100.69    3.10
  -2   5  -5  100.89    2.60
  -2   5  -5  102.99    2.90
   2  -5   5   98.29    2.70
   2  -5   5  101.29    2.20
   2  -5   5   99.09    2.90
  -3   5  -5   44.10    2.10
  -3   5  -5   43.60    1.60
  -3   5  -5   40.40    1.80
   3  -5   5   45.40    2.00
   3  -5   5   44.60    1.80
   3  -5   5   46.10    1.10
   3  -5   5   43.50    1.20
  -4   5  -5   30.50    1.80
  -4   5  -5   28.70    1.60
  -4   5  -5   27.90    1.30
   4  -5   5   28.70    1.50
   4  -5   5   29.10    1.70
   4  -5   5   28.90    1.10
  -5   5  -5  110.69    3.20
  -5   5  -5  110.19    3.50
   5  -5   5  109.69    3.30
   5  -5   5  110.39    2.90
   5  -5   5  107.89    2.90
   5  -5   5  111.49    2.70
  -6   5  -5    3.90    1.00
  -6   5  -5    3.20    0.90
   6  -5   5    3.60    0.70
   6  -5   5    3.10    0.80
   6  -5   5    3.20    0.90
   6  -5   5    3.70    0.80
  -7   5  -5   17.00    1.60
  -7   5  -5   14.50    1.60
   7  -5   5   18.80    1.60
   7  -5   5   16.60    1.30
  -8   5  -5   -0.10    0.90
  -8   5  -5   -0.60    0.80
   8  -5   5   -0.10    0.70
   8  -5   5    1.40    1.00
  -9   5  -5   10.40    1.60
   9  -5   5   13.90    1.50
   9  -5   5   13.80    1.40
   8   4  -5    1.20    1.00
   8   4  -5    0.40    1.00
  -8  -4   5   -1.00    1.20
  -8  -4   5   -0.70    1.10
   7   4  -5   11.50    1.40
   7   4  -5    8.20    1.30
  -7  -4   5    8.30    1.30
  -7  -4   5   10.80    1.60
   6   4  -5   34.00    2.10
   6   4  -5   29.80    1.90
  -6  -4   5   33.40    2.20
  -6  -4   5   32.00    2.00
   5   4  -5    4.70    0.90
   5   4  -5    5.30    0.90
   5   4  -5    3.30    1.00
  -5  -4   5    3.80    0.90
  -5  -4   5    3.00    1.00
   4   4  -5   23.70    1.30
   4   4  -5   25.80    1.70
   4   4  -5   23.90    1.50
  -4  -4   5   22.90    1.70
  -4  -4   5   25.50    1.60
   3   4  -5   48.00    1.60
   3   4  -5   45.60    1.80
   3   4  -5   45.00    2.00
  -3  -4   5   46.60    1.90
  -3  -4   5   48.50    1.60
  -3  -4   5   49.99    2.00
   2   4  -5   -1.30    0.60
   2   4  -5   -0.10    0.30
   2   4  -5   -0.50    0.60
  -2  -4   5   -0.10    0.50
  -2  -4   5   -0.40    0.60
  -2  -4   5    0.10    0.30
   1   4  -5   62.99    1.60
   1   4  -5   64.49    2.10
   1   4  -5   66.29    1.60
   1   4  -5   66.69    1.40
   1   4  -5   61.79    2.30
  -1  -4   5   65.19    2.10
  -1  -4   5   62.09    2.00
  -1  -4   5   65.89    1.80
   0   4  -5   96.09    2.60
   0   4  -5  100.89    2.30
   0   4  -5   94.39    2.80
   0   4  -5   97.09    2.20
   0  -4   5  100.89    2.30
   0  -4   5   98.59    2.60
   0  -4   5   97.29    2.80
   0  -4   5   96.89    2.60
  -1   4  -5  361.56    7.00
  -1   4  -5  369.06    6.80
  -1   4  -5  371.36    7.30
   1  -4   5  368.66    6.60
   1  -4   5  369.26    7.00
   1  -4   5  366.06    7.20
  -2   4  -5   14.00    1.10
  -2   4  -5   12.40    0.90
  -2   4  -5   14.80    1.20
   2  -4   5   14.80    0.80
   2  -4   5   16.00    1.10
   2  -4   5   13.60    1.10
  -3   4  -5   24.50    1.50
  -3   4  -5   24.10    1.10
  -3   4  -5   26.10    1.40
   3  -4   5   21.80    1.30
   3  -4   5   22.70    1.40
   3  -4   5   21.60    0.80
   3  -4   5   22.70    0.80
  -4   4  -5    2.00    0.80
  -4   4  -5    3.20    0.70
  -4   4  -5    2.90    0.60
   4  -4   5    2.20    0.70
   4  -4   5    3.80    0.80
   4  -4   5    2.70    0.70
   4  -4   5    2.60    0.50
  -5   4  -5  155.78    3.60
  -5   4  -5  160.88    3.90
  -5   4  -5  153.08    4.10
   5  -4   5  158.58    3.40
   5  -4   5  158.78    4.10
   5  -4   5  158.88    3.70
   5  -4   5  155.98    3.70
  -6   4  -5   61.19    2.50
  -6   4  -5   61.29    2.40
   6  -4   5   59.49    2.00
   6  -4   5   63.19    2.10
   6  -4   5   59.89    2.40
   6  -4   5   57.39    2.00
  -7   4  -5   43.30    2.30
  -7   4  -5   43.90    2.20
   7  -4   5   41.80    1.90
   7  -4   5   44.40    1.90
   7  -4   5   42.80    2.20
  -8   4  -5   15.20    1.60
   8  -4   5   16.90    1.70
   8  -4   5   18.00    1.50
  -9   4  -5   22.10    1.90
   9  -4   5   24.60    1.90
   9  -4   5   27.20    2.00
   8   3  -5   14.80    1.50
   8   3  -5   18.90    1.90
  -8  -3   5   20.00    1.90
  -8  -3   5   13.50    2.00
   7   3  -5   20.00    1.80
   7   3  -5   20.40    1.60
  -7  -3   5   18.70    1.90
  -7  -3   5   21.20    1.80
   6   3  -5    2.50    0.90
   6   3  -5    1.90    0.90
  -6  -3   5    2.10    1.10
  -6  -3   5    2.00    0.90
   5   3  -5    6.70    0.80
   5   3  -5    6.90    1.10
   5   3  -5    4.70    0.90
  -5  -3   5    5.90    1.20
  -5  -3   5    5.50    1.00
   4   3  -5   50.69    1.80
   4   3  -5   49.10    2.00
   4   3  -5   51.29    1.80
  -4  -3   5   48.40    2.10
  -4  -3   5   46.40    1.90
   3   3  -5   31.10    1.60
   3   3  -5   33.50    1.40
   3   3  -5   30.10    1.30
  -3  -3   5   30.90    1.50
  -3  -3   5   31.30    1.60
   2   3  -5    1.30    0.60
   2   3  -5    1.10    0.40
   2   3  -5    1.00    0.60
  -2  -3   5    1.30    0.60
  -2  -3   5    0.90    0.60
  -2  -3   5    0.60    0.40
   1   3  -5    2.00    0.70
   1   3  -5    2.10    0.30
   1   3  -5    1.50    0.50
   1   3  -5    1.90    0.30
  -1  -3   5    1.70    0.50
  -1  -3   5    1.40    0.40
  -1  -3   5    1.40    0.60
   0   3  -5   58.99    1.40
   0   3  -5   57.29    1.80
   0   3  -5   60.19    1.50
   0   3  -5   57.79    2.00
   0  -3   5   59.59    1.80
   0  -3   5   59.09    1.50
   0  -3   5   55.69    1.80
  -1   3  -5  405.16    7.50
  -1   3  -5  401.96    7.10
  -1   3  -5  405.56    7.70
  -1   3  -5  402.36    7.20
   1  -3   5  410.86    7.20
   1  -3   5  403.56    7.70
   1  -3   5  413.56    7.50
  -2   3  -5  125.79    3.00
  -2   3  -5  134.99    3.30
  -2   3  -5  132.49    2.80
   2  -3   5  131.19    3.10
   2  -3   5  132.49    2.70
   2  -3   5  126.39    3.20
  -3   3  -5   53.59    1.60
  -3   3  -5   51.39    2.00
  -3   3  -5   54.49    1.80
   3  -3   5   53.59    1.40
   3  -3   5   49.80    1.80
   3  -3   5   55.39    2.00
   3  -3   5   52.99    1.30
  -4   3  -5    5.10    0.80
  -4   3  -5    4.10    0.60
  -4   3  -5    2.60    0.80
   4  -3   5    4.80    0.80
   4  -3   5    3.70    0.80
   4  -3   5    3.70    0.70
   4  -3   5    4.10    0.50
   4  -3   5    5.30    0.50
  -5   3  -5   35.40    1.70
  -5   3  -5   35.40    1.40
  -5   3  -5   38.40    1.90
   5  -3   5   32.80    1.70
   5  -3   5   36.50    1.40
   5  -3   5   34.00    1.60
   5  -3   5   36.20    1.60
  -6   3  -5    0.60    0.70
  -6   3  -5    0.50    0.40
  -6   3  -5    1.70    0.70
   6  -3   5    1.50    0.60
   6  -3   5    1.70    0.70
   6  -3   5    0.10    0.80
   6  -3   5    1.50    0.70
  -7   3  -5   85.69    3.20
  -7   3  -5   95.99    3.10
   7  -3   5   92.79    2.90
   7  -3   5   92.29    3.10
   7  -3   5   97.09    2.80
  -8   3  -5   21.00    1.80
   8  -3   5   22.60    1.60
   8  -3   5   21.70    1.60
   8  -3   5   21.90    1.80
  -9   3  -5    5.40    1.20
   9  -3   5    5.40    1.10
   9  -3   5    7.40    1.40
 -10   3  -5   11.10    1.70
  10  -3   5    8.30    1.40
  10  -3   5   13.10    1.60
   8   2  -5   12.20    1.70
  -8  -2   5   11.30    1.50
  -8  -2   5   11.40    1.80
   7   2  -5    9.60    1.20
   7   2  -5    8.10    1.30
  -7  -2   5    5.40    1.30
  -7  -2   5    8.80    1.20
   6   2  -5   -0.50    0.70
   6   2  -5   -0.70    0.70
  -6  -2   5   -0.50    0.90
  -6  -2   5   -0.60    0.60
   5   2  -5  103.69    2.90
   5   2  -5   97.19    2.90
  -5  -2   5  100.69    3.20
  -5  -2   5  100.59    2.80
   4   2  -5    8.00    1.00
   4   2  -5    8.10    0.90
   4   2  -5    8.80    0.70
  -4  -2   5    7.30    0.90
  -4  -2   5    8.90    1.10
   3   2  -5  112.99    2.50
   3   2  -5  110.29    2.90
   3   2  -5  107.49    2.60
  -3  -2   5  111.69    2.70
  -3  -2   5  108.39    2.90
   2   2  -5   -0.20    0.40
   2   2  -5    0.00    0.50
   2   2  -5    0.00    0.40
  -2  -2   5    0.00    0.50
  -2  -2   5    0.60    0.50
   1   2  -5  374.76    6.20
   1   2  -5  355.86    6.80
   1   2  -5  356.56    6.50
  -1  -2   5  358.56    6.30
  -1  -2   5  349.67    6.60
  -1  -2   5  349.07    6.60
   0   2  -5   84.59    1.60
   0   2  -5   81.79    2.30
   0   2  -5   82.59    1.60
   0   2  -5   83.39    2.10
   0  -2   5   79.39    2.00
   0  -2   5   82.69    2.10
   0  -2   5   84.59    1.90
  -1   2  -5    0.10    0.30
  -1   2  -5    0.00    0.30
  -1   2  -5    0.10    0.40
  -1   2  -5    0.10    0.50
   1  -2   5   -0.10    0.30
   1  -2   5    0.60    0.50
   1  -2   5    0.20    0.50
  -2   2  -5  107.49    2.30
  -2   2  -5  103.09    2.50
  -2   2  -5  102.69    2.70
   2  -2   5  108.49    2.30
   2  -2   5  104.09    2.70
   2  -2   5  103.79    2.50
  -3   2  -5  358.56    6.80
  -3   2  -5  372.76    6.60
  -3   2  -5  358.06    7.00
   3  -2   5  363.26    6.20
   3  -2   5  360.36    6.80
   3  -2   5  359.26    7.00
   3  -2   5  355.66    6.40
  -4   2  -5    1.00    0.50
  -4   2  -5    1.20    0.60
  -4   2  -5    1.00    0.40
   4  -2   5    0.50    0.60
   4  -2   5    0.90    0.30
   4  -2   5    0.80    0.60
   4  -2   5    1.60    0.40
   4  -2   5    0.90    0.60
  -5   2  -5    9.50    0.80
  -5   2  -5    7.00    1.00
  -5   2  -5    6.70    0.90
   5  -2   5    7.80    1.00
   5  -2   5    6.70    0.80
   5  -2   5    8.20    0.70
   5  -2   5    7.90    1.00
  -6   2  -5    4.30    0.90
  -6   2  -5    5.90    0.70
  -6   2  -5    5.20    1.00
   6  -2   5    5.60    0.90
   6  -2   5    6.30    0.80
   6  -2   5    5.90    0.90
   6  -2   5    6.70    1.00
  -7   2  -5   10.90    1.20
   7  -2   5   10.70    1.10
   7  -2   5   10.00    1.20
   7  -2   5   11.30    1.30
  -8   2  -5    2.60    0.90
   8  -2   5    2.30    0.90
   8  -2   5    4.20    1.10
   8  -2   5    3.70    0.90
  -9   2  -5   36.90    2.20
   9  -2   5   39.70    2.20
   9  -2   5   33.40    2.20
   9  -2   5   37.80    2.10
 -10   2  -5   -0.70    0.90
  10  -2   5    1.20    1.00
  10  -2   5   -0.90    0.90
   8   1  -5    0.80    1.00
  -8  -1   5   -0.20    0.90
  -8  -1   5    0.10    1.20
   7   1  -5    6.30    1.20
  -7  -1   5    4.20    1.30
  -7  -1   5    6.00    1.10
   6   1  -5   62.39    2.10
   6   1  -5   68.69    2.60
  -6  -1   5   63.19    2.30
  -6  -1   5   62.69    2.70
   5   1  -5   38.80    1.60
   5   1  -5   39.50    1.80
  -5  -1   5   37.90    1.60
  -5  -1   5   38.20    2.00
   4   1  -5   22.30    1.30
   4   1  -5   23.80    1.20
  -4  -1   5   24.90    1.20
  -4  -1   5   24.80    1.50
   3   1  -5  194.48    4.10
   3   1  -5  196.88    4.00
  -3  -1   5  192.48    4.00
  -3  -1   5  200.88    4.30
   2   1  -5   11.90    0.70
   2   1  -5   13.20    0.90
   2   1  -5   12.80    0.80
  -2  -1   5   11.60    0.90
  -2  -1   5   12.30    0.80
   1   1  -5   22.00    0.80
   1   1  -5   22.30    0.70
   1   1  -5   22.90    1.10
   1   1  -5   22.10    0.90
  -1  -1   5   22.90    1.00
  -1  -1   5   22.90    1.00
   0   1  -5  243.88    4.20
   0   1  -5  231.58    4.40
   0   1  -5  239.68    4.70
   0  -1   5  246.78    4.40
   0  -1   5  238.78    4.50
   0  -1   5  232.18    4.40
  -1   1  -5  500.35    8.00
  -1   1  -5  464.85    8.40
  -1   1  -5  475.55    8.60
  -1   1  -5  495.05    8.00
   1  -1   5  482.15    8.40
   1  -1   5  474.35    8.60
   1  -1   5  479.85    8.20
  -2   1  -5    3.40    0.50
  -2   1  -5    3.80    0.40
  -2   1  -5    3.80    0.70
  -2   1  -5    4.00    0.40
   2  -1   5    3.90    0.60
   2  -1   5    3.30    0.60
   2  -1   5    3.30    0.40
  -3   1  -5  297.17    5.30
  -3   1  -5  283.47    5.50
  -3   1  -5  284.37    5.70
   3  -1   5  284.77    5.50
   3  -1   5  284.07    5.70
   3  -1   5  287.87    5.20
  -4   1  -5  287.47    5.70
  -4   1  -5  303.97    5.50
  -4   1  -5  301.97    6.00
   4  -1   5  286.17    5.90
   4  -1   5  293.07    5.40
   4  -1   5  296.07    5.80
   4  -1   5  305.27    6.00
  -5   1  -5  207.68    4.50
  -5   1  -5  212.98    4.30
   5  -1   5  208.78    4.70
   5  -1   5  206.18    3.90
   5  -1   5  211.48    4.70
   5  -1   5  210.48    4.50
  -6   1  -5   40.30    1.50
  -6   1  -5   38.20    1.70
   6  -1   5   38.20    1.60
   6  -1   5   38.20    1.90
   6  -1   5   40.50    1.90
   6  -1   5   40.20    1.70
  -7   1  -5    5.80    0.90
  -7   1  -5    9.40    0.90
   7  -1   5    8.20    1.00
   7  -1   5    7.70    1.20
   7  -1   5    8.00    1.10
  -8   1  -5    1.20    0.90
   8  -1   5    3.40    1.00
   8  -1   5    3.10    0.90
   8  -1   5    1.60    1.00
  -9   1  -5    0.50    0.90
   9  -1   5    0.30    0.80
   9  -1   5    0.40    0.80
   9  -1   5   -0.80    0.90
 -10   1  -5   -0.50    0.90
  10  -1   5    1.60    1.00
  10  -1   5    1.20    0.90
  10  -1   5    1.30    1.10
   8   0  -5    0.50    1.00
  -8   0   5    0.80    1.20
  -8   0   5   -0.90    0.80
   7   0  -5   41.70    2.40
  -7   0   5   40.50    2.50
  -7   0   5   42.90    2.00
   6   0  -5    1.70    0.80
   6   0  -5    0.30    0.80
  -6   0   5    1.00    0.70
  -6   0   5    1.90    1.00
   5   0  -5    3.10    0.80
   5   0  -5    3.50    0.60
  -5   0   5    3.10    0.90
  -5   0   5    2.90    0.60
   4   0  -5   42.70    1.30
   4   0  -5   41.60    1.70
  -4   0   5   41.40    1.80
  -4   0   5   40.70    1.40
   3   0  -5  169.08    3.70
   3   0  -5  169.18    3.30
  -3   0   5  171.48    3.40
  -3   0   5  168.28    3.80
   2   0  -5   60.99    1.50
   2   0  -5   62.39    1.70
   2   0  -5   61.39    1.50
  -2   0   5   61.29    1.60
  -2   0   5   61.79    1.80
   1   0  -5    4.70    0.50
   1   0  -5    5.00    0.50
   1   0  -5    4.80    0.40
  -1   0   5    5.80    0.60
  -1   0   5    4.50    0.50
   0   0  -5    0.50    0.30
   0   0  -5    0.50    0.30
   0   0  -5    0.00    0.40
   0   0   5   -0.30    0.40
   0   0   5   -0.30    0.30
  -1   0  -5   -0.10    0.30
  -1   0  -5    0.20    0.40
   1   0   5    0.40    0.40
   1   0   5   -0.20    0.40
  -2   0  -5    4.20    0.40
  -2   0  -5    3.70    0.50
  -2   0  -5    3.70    0.30
  -2   0  -5    3.60    0.60
   2   0   5    3.40    0.60
   2   0   5    4.30    0.60
   2   0   5    4.30    0.40
  -3   0  -5   32.60    1.40
  -3   0  -5   32.40    1.20
  -3   0  -5   34.50    1.00
  -3   0  -5   33.70    1.00
   3   0   5   33.00    1.00
   3   0   5   30.50    1.30
   3   0   5   31.80    1.40
  -4   0  -5   37.50    1.40
  -4   0  -5   41.40    1.30
   4   0   5   37.20    1.60
   4   0   5   37.70    1.60
   4   0   5   39.90    1.50
   4   0   5   41.20    1.20
  -5   0  -5  122.39    3.00
  -5   0  -5  132.99    2.90
   5   0   5  125.89    3.10
   5   0   5  122.49    3.30
   5   0   5  127.49    3.30
   5   0   5  123.29    2.60
  -6   0  -5  205.88    4.70
  -6   0  -5  214.98    4.40
   6   0   5  213.08    4.90
   6   0   5  218.38    5.00
  -7   0  -5   14.70    1.30
  -7   0  -5   15.80    1.00
   7   0   5   16.10    1.50
   7   0   5   12.70    1.30
  -8   0  -5    0.60    0.50
  -8   0  -5    1.20    0.80
   8   0   5   -0.30    0.90
   8   0   5   -1.00    0.70
   8   0   5    1.40    0.90
  -9   0  -5   38.70    2.20
   9   0   5   38.20    2.40
   9   0   5   44.80    2.30
   9   0   5   42.60    2.40
 -10   0  -5    2.10    1.00
  10   0   5    0.70    1.00
  10   0   5    1.00    1.10
  10   0   5    0.50    0.90
   8  -1  -5    0.60    1.00
  -8   1   5   -0.80    0.80
  -8   1   5    1.30    1.20
   7  -1  -5    0.80    1.00
  -7   1   5    0.90    0.70
  -7   1   5   -0.40    1.00
   6  -1  -5    2.20    0.90
  -6   1   5    1.50    1.00
  -6   1   5    2.90    0.70
   5  -1  -5  107.39    3.20
  -5   1   5  111.79    2.70
   4  -1  -5    0.40    0.60
  -4   1   5    0.50    0.40
   3  -1  -5   31.90    1.30
   3  -1  -5   32.40    1.40
  -3   1   5   31.50    1.40
  -3   1   5   33.50    1.10
   2  -1  -5   82.19    2.10
   2  -1  -5   81.99    2.00
  -2   1   5   84.79    1.80
  -2   1   5   83.19    2.10
   1  -1  -5  303.77    5.20
   1  -1  -5  309.27    5.60
   1  -1  -5  304.07    5.50
  -1   1   5  313.57    5.30
  -1   1   5  312.87    5.50
   0  -1  -5   46.30    1.20
   0  -1  -5   48.70    1.30
   0   1   5   47.80    1.10
   0   1   5   47.60    1.20
  -1  -1  -5   53.09    1.20
  -1  -1  -5   52.29    1.20
  -1  -1  -5   51.99    1.40
   1   1   5   53.99    1.40
   1   1   5   52.49    1.50
  -2  -1  -5   -0.50    0.30
   2   1   5   -0.10    0.20
   2   1   5   -0.40    0.40
   2   1   5    0.20    0.40
  -3  -1  -5    1.60    0.50
  -3  -1  -5    1.10    0.30
  -3  -1  -5    1.00    0.30
   3   1   5    0.90    0.50
   3   1   5    0.90    0.60
   3   1   5    1.20    0.50
   3   1   5    1.20    0.30
  -4  -1  -5   15.50    1.00
  -4  -1  -5   17.70    0.80
  -4  -1  -5   16.20    0.80
   4   1   5   15.30    1.20
   4   1   5   15.60    0.80
   4   1   5   16.70    1.20
   4   1   5   16.00    1.10
  -5  -1  -5  127.79    3.10
  -5  -1  -5  134.89    2.90
   5   1   5  125.79    3.30
   5   1   5  136.69    3.20
   5   1   5  127.09    3.40
   5   1   5  126.69    2.80
   5   1   5  124.79    2.80
  -6  -1  -5   20.10    1.00
  -6  -1  -5   16.60    1.20
   6   1   5   18.40    0.90
   6   1   5   17.10    1.40
   6   1   5   17.40    1.40
  -7  -1  -5   22.00    1.20
  -7  -1  -5   22.00    1.50
   7   1   5   21.90    1.70
   7   1   5   21.30    1.70
  -8  -1  -5    9.40    0.90
  -8  -1  -5    8.20    1.10
   8   1   5   10.50    1.40
   8   1   5    8.30    1.20
  -9  -1  -5   -0.20    0.60
  -9  -1  -5    0.30    0.90
   9   1   5   -0.30    0.90
   9   1   5    0.20    0.90
   9   1   5    0.00    1.00
 -10  -1  -5    2.30    1.10
  10   1   5    1.30    1.20
  10   1   5    0.90    1.10
  10   1   5    0.60    0.90
 -11  -1  -5    9.80    1.60
  11   1   5    8.60    1.70
  11   1   5    7.30    1.50
  11   1   5    8.90    1.60
   8  -2  -5   36.50    2.50
  -8   2   5   36.30    1.90
   7  -2  -5   32.10    2.20
  -7   2   5   31.70    1.60
   6  -2  -5    6.00    1.10
  -6   2   5    5.60    0.80
   5  -2  -5   20.70    1.50
  -5   2   5   20.00    1.00
   4  -2  -5    0.80    0.60
  -4   2   5    1.80    0.40
   3  -2  -5  142.99    3.40
   3  -2  -5  148.39    3.30
   2  -2  -5    5.90    0.70
   2  -2  -5    6.70    0.70
   1  -2  -5  501.45    8.80
   1  -2  -5  499.05    8.70
   0  -2  -5  223.98    4.30
   0  -2  -5  228.58    4.30
   0   2   5  228.68    3.90
   0   2   5  227.58    4.10
   1   2   5   96.09    2.10
   1   2   5   96.59    2.00
  -2  -2  -5  102.79    2.10
   2   2   5  103.59    2.40
   2   2   5  104.99    2.30
  -3  -2  -5  297.17    4.80
  -3  -2  -5  278.67    5.20
  -3  -2  -5  290.97    4.80
   3   2   5  286.67    5.10
   3   2   5  281.57    5.70
   3   2   5  280.77    5.50
   3   2   5  284.27    5.40
  -4  -2  -5   99.29    2.10
  -4  -2  -5   96.09    2.10
  -4  -2  -5  101.79    2.40
   4   2   5   99.29    2.50
   4   2   5   96.69    2.60
   4   2   5   95.49    2.80
   4   2   5   97.09    2.20
  -5  -2  -5    4.30    0.70
  -5  -2  -5    5.80    0.60
   5   2   5    6.10    0.90
   5   2   5    5.50    0.90
   5   2   5    5.90    0.80
   5   2   5    5.50    0.60
  -6  -2  -5    5.20    0.60
  -6  -2  -5    3.80    0.70
   6   2   5    5.90    1.00
   6   2   5    4.40    0.90
   6   2   5    3.90    0.50
  -7  -2  -5  175.08    4.20
  -7  -2  -5  179.88    3.90
   7   2   5  171.68    3.60
   7   2   5  177.88    4.60
   7   2   5  178.58    4.60
  -8  -2  -5    8.20    1.10
  -8  -2  -5    8.00    0.90
   8   2   5    9.30    1.40
   8   2   5    7.90    1.30
  -9  -2  -5    2.30    1.00
  -9  -2  -5    3.00    0.70
   9   2   5    2.70    1.20
   9   2   5    1.70    1.10
 -10  -2  -5    2.50    1.10
  10   2   5    1.00    1.20
  10   2   5    1.10    1.10
  10   2   5    2.50    1.20
 -11  -2  -5    0.00    1.00
  11   2   5    0.20    1.20
  11   2   5    2.30    1.30
  11   2   5   -0.10    1.00
   8  -3  -5   38.10    2.60
   7  -3  -5    8.70    1.40
  -7   3   5    7.10    0.90
   6  -3  -5   18.50    1.70
  -6   3   5   17.80    1.10
   5  -3  -5    0.60    0.70
  -5   3   5   -0.60    0.40
   4  -3  -5   33.90    1.60
   3  -3  -5   86.79    2.50
   3  -3  -5   89.39    2.40
   2  -3  -5    5.20    0.70
   2  -3  -5    5.70    0.70
   1  -3  -5  155.98    3.30
   1  -3  -5  158.58    3.40
   0  -3  -5  109.09    2.50
   0  -3  -5  111.19    2.50
   0   3   5  108.39    2.10
  -1  -3  -5  757.02   12.30
   1   3   5  750.32   12.40
   1   3   5  749.92   12.60
  -2  -3  -5  874.11   14.50
  -2  -3  -5  908.81   14.40
   2   3   5  865.41   15.20
   2   3   5  882.01   14.90
   2   3   5  889.21   14.70
  -3  -3  -5  221.58    4.30
  -3  -3  -5  231.48    4.20
   3   3   5  232.28    4.20
   3   3   5  230.18    4.50
   3   3   5  226.68    4.80
   3   3   5  231.18    4.60
  -4  -3  -5  304.27    5.60
  -4  -3  -5  301.47    5.30
  -4  -3  -5  304.47    5.20
  -4  -3  -5  303.17    5.70
   4   3   5  298.07    6.10
   4   3   5  297.57    5.80
   4   3   5  297.47    6.00
   4   3   5  300.17    5.50
  -5  -3  -5  114.69    2.40
  -5  -3  -5  111.19    2.50
   5   3   5  114.49    3.20
   5   3   5  108.09    2.50
   5   3   5  108.79    3.00
  -6  -3  -5   16.90    1.20
  -6  -3  -5   17.20    1.00
   6   3   5   17.70    1.50
   6   3   5   15.50    1.40
  -7  -3  -5   18.80    1.10
  -7  -3  -5   16.70    1.30
   7   3   5   17.00    1.60
   7   3   5   18.60    1.60
  -8  -3  -5   -0.70    0.60
  -8  -3  -5    0.50    0.60
   8   3   5    0.10    0.40
   8   3   5   -0.80    0.90
   8   3   5    1.10    1.00
  -9  -3  -5   87.29    3.10
  -9  -3  -5   91.89    2.80
   9   3   5   93.89    3.60
   9   3   5   85.19    3.50
 -10  -3  -5    2.40    1.30
 -10  -3  -5    2.30    1.10
 -10  -3  -5    1.90    0.80
  10   3   5    0.10    1.10
  10   3   5   -0.90    1.20
 -11  -3  -5    6.50    1.40
 -11  -3  -5    6.60    1.70
  11   3   5    4.80    1.60
  11   3   5    8.30    1.70
  11   3   5    7.60    1.50
   8  -4  -5   18.70    2.00
   7  -4  -5    1.90    1.00
   6  -4  -5   80.99    3.00
   5  -4  -5   39.40    2.00
   4  -4  -5   30.00    1.60
   4  -4  -5   28.50    1.60
   3  -4  -5    5.30    0.80
   3  -4  -5    3.20    0.70
   2  -4  -5   34.60    1.40
   2  -4  -5   34.20    1.50
   1  -4  -5  116.29    2.80
   1  -4  -5  119.09    2.80
   0  -4  -5   -0.60    0.40
   0  -4  -5    0.10    0.40
   0   4   5    0.20    0.20
   1   4   5  265.77    4.80
   1   4   5  271.37    4.60
   1   4   5  261.47    5.20
  -2  -4  -5  108.29    2.10
   2   4   5  106.59    2.70
   2   4   5  106.49    2.50
   2   4   5  108.99    2.40
  -3  -4  -5   17.50    0.80
  -3  -4  -5   17.00    0.80
   3   4   5   18.60    1.10
   3   4   5   15.90    1.10
   3   4   5   17.10    1.20
  -4  -4  -5  573.84    9.90
  -4  -4  -5  554.34    9.90
   4   4   5  567.74   10.50
   4   4   5  571.24    9.80
   4   4   5  555.64   10.30
  -5  -4  -5    7.20    0.60
  -5  -4  -5    8.40    0.90
  -5  -4  -5    8.70    0.60
  -5  -4  -5    7.80    0.90
   5   4   5    7.10    1.10
   5   4   5    6.20    0.90
   5   4   5    8.60    0.80
  -6  -4  -5    4.90    0.60
  -6  -4  -5    5.10    0.60
  -6  -4  -5    3.70    0.80
  -6  -4  -5    4.10    0.80
   6   4   5    6.80    1.10
   6   4   5    4.60    1.00
  -7  -4  -5   27.50    1.60
  -7  -4  -5   24.30    1.20
  -7  -4  -5   26.30    1.70
   7   4   5   25.90    1.90
   7   4   5   26.70    2.00
  -8  -4  -5    5.70    1.00
  -8  -4  -5    7.50    0.90
  -8  -4  -5    7.10    1.20
   8   4   5    9.30    1.40
   8   4   5    5.70    1.30
  -9  -4  -5   71.99    2.90
  -9  -4  -5   77.49    3.20
  -9  -4  -5   67.49    2.40
   9   4   5   77.19    3.30
   9   4   5   73.89    3.30
 -10  -4  -5   -0.30    1.10
 -10  -4  -5    0.60    1.00
 -10  -4  -5    0.10    0.70
  10   4   5   -0.90    1.20
  10   4   5    0.60    1.20
 -11  -4  -5   11.30    1.30
 -11  -4  -5    9.90    1.60
 -11  -4  -5   11.70    1.90
  11   4   5   13.00    2.00
  11   4   5    8.50    1.80
   8  -5  -5   53.99    3.00
   7  -5  -5   74.29    3.10
   6  -5  -5   63.29    2.80
   5  -5  -5   12.10    1.40
   4  -5  -5   39.60    1.90
   4  -5  -5   36.60    1.90
   3  -5  -5   -0.40    0.60
   3  -5  -5    0.10    0.60
   2  -5  -5   94.39    2.70
   2  -5  -5   91.09    2.60
   1  -5  -5   42.80    1.60
   1  -5  -5   41.10    1.60
   0  -5  -5   73.39    2.10
   0  -5  -5   73.49    2.10
   0   5   5   72.89    2.00
   0   5   5   74.59    1.60
  -1  -5  -5  126.29    3.00
   1   5   5  130.89    2.50
   1   5   5  128.79    3.00
   1   5   5  131.49    2.70
  -2  -5  -5    3.90    0.40
   2   5   5    4.10    0.70
   2   5   5    5.10    0.60
   2   5   5    4.60    0.60
  -3  -5  -5  352.46    6.30
  -3  -5  -5  358.06    6.40
   3   5   5  355.16    6.70
   3   5   5  351.26    6.90
  -4  -5  -5   77.09    2.00
  -4  -5  -5   78.89    2.10
   4   5   5   79.79    2.40
   4   5   5   77.89    2.60
   4   5   5   79.79    1.90
  -5  -5  -5    0.00    0.50
  -5  -5  -5    0.40    0.30
  -5  -5  -5   -0.20    0.50
  -5  -5  -5    0.00    0.30
   5   5   5    0.30    0.70
   5   5   5    0.70    0.70
   5   5   5    0.20    0.50
  -6  -5  -5    0.30    0.40
  -6  -5  -5   -0.20    0.50
  -6  -5  -5    0.10    0.70
  -6  -5  -5    0.70    0.40
   6   5   5   -0.40    0.80
   6   5   5   -0.30    0.80
  -7  -5  -5  136.99    3.20
  -7  -5  -5  132.39    3.60
  -7  -5  -5  143.29    3.90
   7   5   5  144.39    4.20
   7   5   5  140.29    4.20
  -8  -5  -5  109.79    3.50
  -8  -5  -5  113.19    3.40
  -8  -5  -5  107.69    2.90
   8   5   5  109.89    3.90
   8   5   5  110.79    3.80
  -9  -5  -5   25.00    2.10
  -9  -5  -5   26.60    2.10
  -9  -5  -5   22.30    1.50
   9   5   5   26.00    2.30
   9   5   5   23.30    2.20
 -10  -5  -5    3.40    1.20
 -10  -5  -5    3.90    0.90
 -10  -5  -5    4.20    1.40
  10   5   5    6.10    1.60
  10   5   5    7.10    1.60
   7  -6  -5    5.70    1.40
   6  -6  -5   84.89    3.20
   5  -6  -5    4.30    1.00
   4  -6  -5  315.57    6.90
   4  -6  -5  325.27    6.90
   3  -6  -5  123.09    3.40
   3  -6  -5  122.39    3.40
   2  -6  -5   46.80    1.90
   2  -6  -5   45.00    1.90
   1  -6  -5    6.10    0.80
   1  -6  -5    5.00    0.80
  -1   6   5    5.90    0.40
  -1   6   5    7.20    0.60
   0  -6  -5   51.69    1.80
   0  -6  -5   50.19    1.80
   0   6   5   50.09    1.30
   0   6   5   49.80    1.60
  -1  -6  -5   17.00    1.10
   1   6   5   16.10    0.90
   1   6   5   17.30    1.10
   1   6   5   17.70    0.90
   2   6   5  120.79    3.00
   2   6   5  124.29    2.90
  -3  -6  -5   79.69    2.00
  -3  -6  -5   80.19    1.80
   3   6   5   79.69    2.50
   3   6   5   77.59    2.30
  -4  -6  -5    4.40    0.60
  -4  -6  -5    5.30    0.70
   4   6   5    2.10    0.70
   4   6   5    4.00    0.90
   4   6   5    3.60    0.50
  -5  -6  -5   75.09    2.20
  -5  -6  -5   77.69    2.30
   5   6   5   70.79    2.60
   5   6   5   75.69    2.80
   5   6   5   76.99    2.10
  -6  -6  -5   97.09    2.10
  -6  -6  -5   92.79    2.10
  -6  -6  -5   92.39    2.70
  -6  -6  -5   95.09    2.80
   6   6   5   96.89    3.30
   6   6   5   96.29    3.20
  -7  -6  -5    0.60    0.70
  -7  -6  -5   -0.20    0.80
  -7  -6  -5    0.40    0.50
   7   6   5   -0.70    0.90
   7   6   5   -0.30    0.90
  -8  -6  -5    9.60    0.90
  -8  -6  -5   12.00    1.50
  -8  -6  -5    9.50    1.30
   8   6   5   10.50    1.60
   8   6   5   13.20    1.70
  -9  -6  -5   49.40    2.50
  -9  -6  -5   50.29    2.70
  -9  -6  -5   42.90    1.90
   9   6   5   50.59    2.80
   9   6   5   44.30    3.00
 -10  -6  -5   26.10    2.40
 -10  -6  -5   21.10    2.00
 -10  -6  -5   21.00    1.50
  10   6   5   20.30    2.30
  10   6   5   22.90    2.50
   7  -7  -5   -0.90    1.00
   6  -7  -5    1.10    0.90
   5  -7  -5   12.00    1.40
   4  -7  -5   49.10    2.40
   4  -7  -5   50.39    2.40
   3  -7  -5    3.20    0.90
   3  -7  -5    2.10    0.80
   2  -7  -5  352.76    7.20
   2  -7  -5  344.37    7.10
   1  -7  -5    3.10    0.80
   1  -7  -5    1.60    0.70
  -1   7   5    4.10    0.50
  -1   7   5    2.60    0.40
   0  -7  -5  154.38    3.70
   0   7   5  153.78    3.20
   0   7   5  151.68    3.20
  -1  -7  -5    4.80    0.80
   1   7   5    3.00    0.60
   1   7   5    2.70    0.50
   2   7   5   23.00    1.20
   2   7   5   22.50    1.30
  -3  -7  -5    2.20    0.60
  -3  -7  -5    2.70    0.40
   3   7   5    2.40    0.70
   3   7   5    2.50    0.70
  -4  -7  -5   23.70    1.30
  -4  -7  -5   27.90    1.20
   4   7   5   24.30    1.70
   4   7   5   29.70    1.70
   4   7   5   27.10    1.10
  -5  -7  -5   65.39    2.10
  -5  -7  -5   66.99    2.20
   5   7   5   65.29    2.50
   5   7   5   65.69    2.60
  -6  -7  -5   44.40    1.80
  -6  -7  -5   44.50    2.00
   6   7   5   44.90    2.40
   6   7   5   44.00    2.30
  -7  -7  -5   15.90    1.40
  -7  -7  -5   13.70    0.80
  -7  -7  -5   13.80    1.40
   7   7   5   11.80    1.60
   7   7   5   13.50    1.60
  -8  -7  -5    1.70    1.00
  -8  -7  -5    0.10    0.90
  -8  -7  -5   -0.20    0.50
   8   7   5    0.60    1.00
   8   7   5    0.20    1.10
  -9  -7  -5   14.20    1.70
  -9  -7  -5    8.50    1.00
  -9  -7  -5   12.00    1.70
   9   7   5   12.40    1.90
   9   7   5   10.30    1.90
 -10  -7  -5    1.00    0.70
 -10  -7  -5    1.10    1.20
 -10  -7  -5    0.90    1.10
  10   7   5    0.80    1.40
  10   7   5    2.30    1.50
   6  -8  -5    2.90    1.20
   5  -8  -5    2.60    1.10
   4  -8  -5   17.90    1.60
   4  -8  -5   18.90    1.70
   3  -8  -5   26.20    1.80
   3  -8  -5   28.90    1.80
   2  -8  -5  119.29    3.40
   2  -8  -5  122.69    3.50
   1  -8  -5   72.09    2.50
   1  -8  -5   68.89    2.40
   0  -8  -5  153.78    3.80
   0   8   5  150.38    3.20
   0   8   5  151.28    3.30
  -1  -8  -5   40.30    1.70
   1   8   5   43.40    1.60
   1   8   5   37.80    1.50
  -2  -8  -5   54.29    2.00
   2   8   5   56.79    2.00
   2   8   5   57.29    2.00
  -3  -8  -5    1.30    0.60
   3   8   5    0.30    0.70
   3   8   5    0.90    0.70
  -4  -8  -5   18.60    1.30
  -4  -8  -5   19.00    1.10
   4   8   5   18.80    1.60
   4   8   5   21.60    1.60
  -5  -8  -5    0.70    0.70
  -5  -8  -5    1.00    0.60
   5   8   5    1.70    0.90
   5   8   5    1.70    0.90
  -6  -8  -5    1.30    0.80
  -6  -8  -5    0.60    0.70
   6   8   5    0.40    0.90
   6   8   5   -0.50    0.90
  -7  -8  -5    0.50    0.90
  -7  -8  -5    2.30    0.90
   7   8   5    1.60    1.10
   7   8   5    1.60    1.20
  -8  -8  -5   76.99    2.10
  -8  -8  -5   80.89    3.20
  -8  -8  -5   82.19    3.00
   8   8   5   86.19    3.60
   8   8   5   93.99    3.80
  -9  -8  -5    0.20    0.50
  -9  -8  -5   -0.10    1.10
  -9  -8  -5    1.30    1.00
   9   8   5    2.10    1.40
   9   8   5    1.60    1.30
 -10  -8  -5   -0.30    0.60
 -10  -8  -5    0.50    1.10
 -10  -8  -5    1.20    1.30
  10   8   5   -0.40    1.40
  10   8   5   -0.50    1.30
   6  -9  -5    0.20    1.00
   5  -9  -5   -0.30    1.00
   4  -9  -5    0.50    0.90
   4  -9  -5    1.20    0.90
   3  -9  -5    0.50    0.80
   3  -9  -5    0.40    0.80
   2  -9  -5   48.70    2.20
   2  -9  -5   48.60    2.30
   1  -9  -5    7.30    1.10
   0  -9  -5  160.68    4.10
   0   9   5  154.88    3.60
  -1  -9  -5   46.90    1.90
   1   9   5   42.60    1.80
   1   9   5   41.80    1.60
  -2  -9  -5  209.48    4.80
   2   9   5  210.68    4.80
   2   9   5  212.58    4.70
  -3  -9  -5    2.00    0.70
   3   9   5    0.90    0.70
   3   9   5    0.80    0.70
  -4  -9  -5    5.60    0.70
  -4  -9  -5    4.70    0.90
   4   9   5    5.70    1.10
   4   9   5    5.80    1.10
  -5  -9  -5    0.10    0.60
  -5  -9  -5   -0.20    0.70
   5   9   5    0.50    0.90
   5   9   5    0.90    0.90
  -6  -9  -5    4.90    0.90
  -6  -9  -5    4.80    1.10
   6   9   5    3.10    1.20
   6   9   5    5.40    1.30
  -7  -9  -5   29.70    1.80
  -7  -9  -5   26.30    2.00
   7   9   5   25.20    2.30
   7   9   5   27.00    2.30
  -8  -9  -5    1.50    1.00
  -8  -9  -5    0.50    1.10
   8   9   5    0.30    1.20
   8   9   5   -0.30    1.20
  -9  -9  -5    0.50    1.00
  -9  -9  -5   -1.00    1.10
   9   9   5    0.00    1.30
   9   9   5    0.20    1.30
   5 -10  -5    7.10    1.40
   4 -10  -5    3.50    1.20
   4 -10  -5    4.00    1.20
   3 -10  -5    6.10    1.20
   3 -10  -5    5.10    1.10
   2 -10  -5    0.40    0.80
   2 -10  -5    0.00    0.80
   1 -10  -5   13.90    1.50
   0 -10  -5  112.49    3.40
  -1 -10  -5   77.49    2.60
   1  10   5   70.09    2.50
   1  10   5   74.49    2.20
  -2 -10  -5   54.69    2.20
  -2 -10  -5   53.49    1.60
   2  10   5   49.60    2.00
   2  10   5   55.09    2.30
  -3 -10  -5    0.90    0.70
   3  10   5    2.70    0.90
   3  10   5    2.50    0.90
  -4 -10  -5  128.69    3.60
  -4 -10  -5  132.59    3.60
  -4 -10  -5  125.09    2.90
   4  10   5  133.39    3.90
   4  10   5  129.49    3.90
  -5 -10  -5    2.10    0.70
  -5 -10  -5    3.30    1.00
   5  10   5    2.40    1.10
   5  10   5    1.90    1.00
  -6 -10  -5   -0.10    0.80
  -6 -10  -5   -0.40    0.60
   6  10   5    1.30    1.10
   6  10   5    0.70    1.10
  -7 -10  -5    0.60    0.80
  -7 -10  -5    0.10    1.00
   7  10   5    2.40    1.30
   7  10   5    3.00    1.30
  -8 -10  -5    0.90    1.00
  -8 -10  -5   -0.20    0.90
   8  10   5    0.20    1.30
   8  10   5    0.20    1.30
  -9 -10  -5    8.20    1.40
  -9 -10  -5    8.40    1.60
   9  10   5    9.50    1.90
   9  10   5    8.20    1.90
   4 -11  -5   23.00    2.10
   3 -11  -5    7.70    1.40
   3 -11  -5   10.20    1.50
   2 -11  -5    6.90    1.30
   1 -11  -5    6.30    1.20
   0 -11  -5    3.70    1.00
  -1 -11  -5   44.10    2.20
  -2 -11  -5   74.69    2.00
  -2 -11  -5   78.49    2.80
   2  11   5   78.39    2.80
   2  11   5   75.99    2.50
  -3 -11  -5   47.10    2.20
   3  11   5   53.49    2.30
   3  11   5   55.99    2.60
  -4 -11  -5   76.29    2.70
   4  11   5   77.39    3.20
   4  11   5   74.69    2.90
  -5 -11  -5    2.80    0.90
  -5 -11  -5    3.60    1.10
   5  11   5    3.00    1.20
   5  11   5    3.90    1.20
  -6 -11  -5   51.19    2.10
  -6 -11  -5   54.19    2.60
   6  11   5   60.79    3.20
   6  11   5   53.19    2.90
  -7 -11  -5    5.40    1.30
  -7 -11  -5    6.40    1.10
   7  11   5    8.00    1.60
   7  11   5    5.10    1.50
  -8 -11  -5    3.50    1.20
  -8 -11  -5    1.10    0.90
   8  11   5    1.50    1.40
   8  11   5    0.90    1.40
   3 -12  -5    0.70    1.10
   2 -12  -5    1.50    1.10
   1 -12  -5   31.80    2.30
   0 -12  -5   14.10    1.60
  -1 -12  -5   15.80    1.60
  -2 -12  -5   15.30    1.50
   2  12   5   12.80    1.50
  -3 -12  -5   11.40    1.10
  -3 -12  -5   11.60    1.30
   3  12   5   12.00    1.50
  -4 -12  -5    2.70    0.90
   4  12   5    3.30    1.10
   4  12   5    1.90    1.10
  -5 -12  -5    1.80    1.00
  -5 -12  -5    2.60    0.90
   5  12   5    2.70    1.10
   5  12   5    3.20    1.30
  -6 -12  -5   42.00    2.50
  -6 -12  -5   43.20    2.20
   6  12   5   41.40    2.70
  -7 -12  -5   -0.90    1.10
   7  12   5    0.70    1.40
   1 -13  -5    4.30    1.30
   0 -13  -5    0.40    0.90
  -1 -13  -5   17.90    1.70
  -2 -13  -5    0.50    0.90
  -3 -13  -5    5.50    1.20
   3  13   5    4.10    1.30
  -4 -13  -5   84.69    3.10
   4  13   5   79.49    3.50
  -5 -13  -5   71.99    2.90
   5  13   5   72.49    3.60
  -6 -13  -5    6.90    1.20
  -6 -13  -5    7.50    1.50
   6  13   5    5.20    1.50
  -1 -14  -5   16.50    1.80
  -2 -14  -5   -0.10    0.90
  -3 -14  -5   -1.80    0.80
   1  11  -6   11.00    1.30
   1  11  -6   12.10    1.70
   1  11  -6   12.80    2.00
  -1 -11   6   15.30    2.00
  -1 -11   6   14.70    1.70
   0  11  -6   -0.70    1.10
   0  11  -6    0.30    1.20
   0  11  -6    0.40    0.80
   0 -11   6   -0.40    1.10
   0 -11   6    0.40    0.90
  -1  11  -6   20.00    2.00
  -1  11  -6   23.60    2.40
   1 -11   6   23.10    1.80
   1 -11   6   24.20    2.20
  -2  11  -6   -0.80    1.10
  -2  11  -6   -0.90    0.90
   2 -11   6   -1.00    1.40
   2 -11   6    1.60    1.10
   3  10  -6    5.40    0.80
   3  10  -6    5.50    1.50
   3  10  -6    8.20    1.60
  -3 -10   6    6.10    1.30
  -3 -10   6    5.60    0.80
   2  10  -6   -0.60    1.10
   2  10  -6    0.30    0.70
   2  10  -6    0.50    1.20
  -2 -10   6    2.70    1.10
  -2 -10   6    0.90    1.20
  -2 -10   6    0.00    0.40
   1  10  -6    9.00    1.10
   1  10  -6   15.50    2.00
   1  10  -6   12.00    1.60
  -1 -10   6   10.10    1.60
  -1 -10   6   12.10    1.50
  -1 -10   6   11.00    0.70
   0  10  -6   23.50    2.30
   0  10  -6   24.90    1.70
   0  10  -6   24.40    2.10
   0 -10   6   27.40    2.00
   0 -10   6   28.50    2.30
  -1  10  -6    5.70    1.30
  -1  10  -6    6.70    1.00
  -1  10  -6    5.00    1.40
   1 -10   6    9.00    1.30
   1 -10   6    7.10    1.40
  -2  10  -6   12.20    1.80
  -2  10  -6   12.10    1.30
  -2  10  -6   14.30    1.70
   2 -10   6   12.40    1.40
   2 -10   6   12.60    1.60
  -3  10  -6   42.60    2.80
  -3  10  -6   42.10    2.60
   3 -10   6   40.80    2.50
   3 -10   6   42.40    2.10
  -4  10  -6   -0.80    0.90
  -4  10  -6    1.80    1.10
   4 -10   6   -0.20    1.00
   5   9  -6    2.20    1.30
   5   9  -6    3.70    1.60
  -5  -9   6    3.40    1.40
  -5  -9   6    3.40    0.90
  -5  -9   6    3.50    1.30
   4   9  -6   20.80    2.00
   4   9  -6   20.00    2.20
  -4  -9   6   16.60    1.30
  -4  -9   6   20.90    1.90
  -4  -9   6   20.80    2.00
   3   9  -6    0.20    0.50
   3   9  -6    1.80    1.20
   3   9  -6   -0.40    1.10
  -3  -9   6   -0.70    1.00
  -3  -9   6    1.00    1.10
  -3  -9   6    1.00    0.60
   2   9  -6    6.90    0.90
   2   9  -6    7.40    1.50
   2   9  -6    6.60    1.40
  -2  -9   6    7.30    0.80
  -2  -9   6    6.20    1.20
  -2  -9   6    9.90    1.50
   1   9  -6    0.70    1.00
   1   9  -6   -0.10    1.10
   1   9  -6    0.70    0.70
  -1  -9   6    0.90    0.40
  -1  -9   6    0.30    1.00
  -1  -9   6    1.10    0.90
   0   9  -6    7.90    1.50
   0   9  -6    4.60    1.20
   0   9  -6    5.00    0.90
   0  -9   6    5.80    0.60
   0  -9   6    7.10    1.30
   0  -9   6    6.00    1.10
  -1   9  -6   -0.10    0.90
  -1   9  -6   -0.30    0.60
  -1   9  -6    0.10    1.00
   1  -9   6   -0.30    0.90
   1  -9   6   -0.50    0.80
  -2   9  -6    8.90    1.10
  -2   9  -6    7.10    1.50
  -2   9  -6   13.40    1.70
   2  -9   6   10.00    1.30
   2  -9   6    9.40    1.40
  -3   9  -6    7.10    1.40
  -3   9  -6    7.90    1.40
   3  -9   6    6.00    1.30
   3  -9   6    7.50    1.10
  -4   9  -6    0.60    1.10
  -4   9  -6    0.10    1.00
   4  -9   6    1.40    1.00
   4  -9   6    1.00    0.70
  -5   9  -6   37.00    2.60
  -5   9  -6   39.60    2.60
   5  -9   6   34.40    2.30
  -6   9  -6    1.20    1.20
  -6   9  -6    3.40    1.30
   6  -9   6    2.20    1.10
   5   8  -6   10.70    1.50
   5   8  -6    7.90    1.60
  -5  -8   6    8.80    1.20
  -5  -8   6    9.30    1.70
  -5  -8   6    7.60    1.40
   4   8  -6    4.40    1.20
   4   8  -6    4.80    1.50
  -4  -8   6    4.00    0.80
  -4  -8   6    2.00    1.00
  -4  -8   6    3.70    1.20
   3   8  -6    4.30    1.30
   3   8  -6    2.60    0.50
   3   8  -6    3.20    1.10
  -3  -8   6    3.30    1.10
  -3  -8   6    1.40    0.90
  -3  -8   6    4.20    0.70
   2   8  -6    1.00    0.90
   2   8  -6    2.30    1.20
   2   8  -6    4.00    0.70
  -2  -8   6    2.30    0.90
  -2  -8   6    2.90    0.70
  -2  -8   6    2.70    1.10
   1   8  -6    0.70    0.60
   1   8  -6    1.20    1.00
   1   8  -6    2.30    1.10
  -1  -8   6    0.40    0.90
  -1  -8   6    1.30    0.50
  -1  -8   6    1.30    0.90
   0   8  -6   10.40    1.00
   0   8  -6    7.90    1.40
   0   8  -6    8.30    1.30
   0  -8   6   10.00    0.80
   0  -8   6   11.40    1.50
   0  -8   6   10.70    1.30
  -1   8  -6   -1.10    0.90
  -1   8  -6   -0.20    0.80
  -1   8  -6    1.00    0.70
   1  -8   6   -0.80    0.80
   1  -8   6    0.60    0.30
   1  -8   6    1.00    0.80
  -2   8  -6   12.00    1.40
  -2   8  -6   15.40    1.80
  -2   8  -6   11.90    1.20
   2  -8   6   12.80    1.30
   2  -8   6   14.10    1.60
  -3   8  -6   18.40    1.40
  -3   8  -6   16.10    1.80
  -3   8  -6   16.00    1.60
   3  -8   6   15.30    1.40
   3  -8   6   19.30    1.80
  -4   8  -6   40.10    2.40
  -4   8  -6   39.80    2.30
   4  -8   6   38.50    2.30
   4  -8   6   35.90    1.80
  -5   8  -6    4.80    1.30
  -5   8  -6    5.10    1.30
   5  -8   6    5.30    1.20
   5  -8   6    5.70    0.90
  -6   8  -6    9.60    1.60
  -6   8  -6   10.00    1.60
   6  -8   6   11.40    1.50
  -7   8  -6    1.30    1.10
  -7   8  -6    0.30    1.00
   7  -8   6    1.70    1.00
   6   7  -6    0.00    1.30
   6   7  -6   -0.80    1.10
  -6  -7   6    1.10    1.30
  -6  -7   6   -1.30    1.00
   5   7  -6    0.80    1.00
   5   7  -6    0.80    1.20
  -5  -7   6    0.60    1.00
  -5  -7   6    1.10    1.10
  -5  -7   6    0.50    1.00
   4   7  -6    5.50    1.30
   4   7  -6    2.60    1.00
  -4  -7   6    6.10    1.20
  -4  -7   6    4.90    0.80
  -4  -7   6    2.90    1.20
   3   7  -6   13.90    1.70
   3   7  -6   12.80    1.50
  -3  -7   6   11.60    1.00
  -3  -7   6   14.50    1.50
  -3  -7   6    9.90    1.40
   2   7  -6   10.40    1.40
   2   7  -6    8.70    0.80
   2   7  -6   11.10    1.50
  -2  -7   6   10.60    1.30
  -2  -7   6    8.40    1.10
  -2  -7   6   10.20    0.90
   1   7  -6    1.00    0.90
   1   7  -6    0.40    0.50
   1   7  -6   -0.50    0.80
  -1  -7   6   -0.10    0.70
  -1  -7   6    0.50    0.80
  -1  -7   6    0.10    0.40
   0   7  -6   11.60    1.40
   0   7  -6   12.00    1.50
   0   7  -6   14.60    1.20
   0  -7   6   16.70    1.60
   0  -7   6   11.10    0.90
   0  -7   6   12.90    1.30
  -1   7  -6    7.00    0.80
  -1   7  -6    6.30    1.20
  -1   7  -6    7.10    1.30
   1  -7   6    8.30    1.10
   1  -7   6    6.80    0.60
   1  -7   6    5.60    1.10
  -2   7  -6    3.40    1.00
  -2   7  -6    3.90    1.10
  -2   7  -6    3.40    0.70
   2  -7   6    4.50    1.10
   2  -7   6    3.50    0.40
   2  -7   6    3.30    0.80
  -3   7  -6    2.60    1.00
  -3   7  -6    1.70    0.60
  -3   7  -6    1.20    0.80
   3  -7   6    1.40    0.80
   3  -7   6    1.70    0.90
  -4   7  -6   26.90    1.90
  -4   7  -6   24.40    1.50
  -4   7  -6   23.80    2.00
   4  -7   6   26.30    1.60
   4  -7   6   25.70    1.90
  -5   7  -6    4.00    1.10
  -5   7  -6    2.90    1.00
   5  -7   6    2.50    0.80
   5  -7   6    2.90    1.00
  -6   7  -6   76.79    3.10
  -6   7  -6   73.19    3.20
   6  -7   6   77.59    3.00
  -7   7  -6    2.20    1.10
  -7   7  -6    1.40    1.10
   7  -7   6    2.20    1.00
  -8   7  -6    4.10    1.30
  -8   7  -6    3.90    1.30
   8  -7   6    3.90    1.20
   7   6  -6    9.50    1.60
   7   6  -6    8.80    1.30
  -7  -6   6    6.80    1.40
  -7  -6   6    6.10    1.60
   6   6  -6    4.60    1.00
   6   6  -6    4.40    1.30
  -6  -6   6    2.80    1.30
  -6  -6   6    4.30    1.20
   5   6  -6    0.70    0.90
   5   6  -6    1.30    1.10
   5   6  -6    1.60    0.70
  -5  -6   6   -0.20    1.00
  -5  -6   6    1.30    0.90
   4   6  -6    2.60    0.70
   4   6  -6    2.30    1.20
   4   6  -6    1.10    0.90
  -4  -6   6    2.90    1.10
  -4  -6   6    1.40    0.60
  -4  -6   6    3.20    1.00
   3   6  -6    0.40    0.90
   3   6  -6   -0.30    0.80
  -3  -6   6    0.80    0.50
  -3  -6   6    0.70    0.90
  -3  -6   6    2.20    0.80
   2   6  -6    8.10    1.30
   2   6  -6    8.20    0.70
   2   6  -6    6.70    0.60
   2   6  -6    7.90    1.10
  -2  -6   6    7.90    1.20
  -2  -6   6    7.70    1.10
  -2  -6   6    8.40    0.80
   1   6  -6    0.30    0.90
   1   6  -6    1.20    0.50
   1   6  -6    0.30    0.70
  -1  -6   6    1.30    0.50
  -1  -6   6    1.10    0.80
  -1  -6   6    0.00    0.60
   0   6  -6   23.50    1.80
   0   6  -6   19.60    1.60
   0   6  -6   20.10    1.20
   0  -6   6   20.60    1.50
   0  -6   6   19.90    1.60
   0  -6   6   20.10    1.10
  -1   6  -6   13.30    1.30
  -1   6  -6   15.30    1.50
  -1   6  -6   12.60    1.00
   1  -6   6   12.40    0.80
   1  -6   6   10.80    1.20
   1  -6   6   11.70    1.10
  -2   6  -6   10.60    1.00
  -2   6  -6   13.30    1.40
  -2   6  -6   14.80    1.50
   2  -6   6   12.60    1.20
   2  -6   6   10.80    0.70
   2  -6   6   13.40    1.40
  -3   6  -6    1.60    0.60
  -3   6  -6    1.70    0.80
  -3   6  -6    0.80    0.90
   3  -6   6    1.10    0.70
   3  -6   6    1.70    0.30
   3  -6   6   -0.70    0.60
  -4   6  -6   35.40    2.00
  -4   6  -6   39.00    2.20
  -4   6  -6   37.30    1.70
   4  -6   6   40.10    2.10
   4  -6   6   36.10    1.80
  -5   6  -6    5.00    1.10
  -5   6  -6    5.90    1.10
   5  -6   6    5.10    1.10
   5  -6   6    5.50    0.90
   5  -6   6    4.70    0.90
  -6   6  -6   56.19    2.80
  -6   6  -6   60.59    2.70
   6  -6   6   63.59    2.70
   6  -6   6   56.39    2.20
  -7   6  -6   29.10    2.20
  -7   6  -6   29.70    2.20
   7  -6   6   28.90    2.10
  -8   6  -6   14.60    1.70
  -8   6  -6   13.90    1.80
   8  -6   6   16.00    1.70
   7   5  -6    5.80    1.20
   7   5  -6    4.00    1.30
  -7  -5   6    3.40    1.40
  -7  -5   6    3.40    1.20
   6   5  -6    2.60    1.20
   6   5  -6    4.30    1.00
  -6  -5   6    4.80    1.20
  -6  -5   6    5.20    1.40
   5   5  -6   40.30    1.90
   5   5  -6   38.00    2.30
   5   5  -6   39.00    1.80
  -5  -5   6   32.20    2.20
  -5  -5   6   41.10    2.20
   4   5  -6    3.90    1.10
   4   5  -6    4.40    1.00
   4   5  -6    3.60    0.80
  -4  -5   6    4.40    1.10
  -4  -5   6    2.00    0.80
   3   5  -6    5.40    1.00
   3   5  -6    1.90    0.60
   3   5  -6    2.80    1.00
  -3  -5   6    3.10    0.60
  -3  -5   6    2.40    0.80
  -3  -5   6    2.90    0.90
   2   5  -6    1.40    0.40
   2   5  -6    1.40    0.80
   2   5  -6    0.10    0.80
  -2  -5   6    0.40    0.70
  -2  -5   6    1.10    0.80
  -2  -5   6    1.40    0.50
   1   5  -6    0.10    0.30
   1   5  -6    0.20    0.40
   1   5  -6    0.10    0.70
   1   5  -6   -0.50    0.70
  -1  -5   6   -0.20    0.40
  -1  -5   6   -0.40    0.60
  -1  -5   6    0.40    0.60
   0   5  -6    0.90    0.40
   0   5  -6    1.10    0.80
   0   5  -6    1.50    0.70
   0   5  -6    0.80    0.50
   0  -5   6    1.10    0.70
   0  -5   6    2.00    0.80
   0  -5   6    1.00    0.40
  -1   5  -6   -0.40    0.70
  -1   5  -6    0.30    0.50
  -1   5  -6    0.30    0.60
   1  -5   6    0.10    0.60
   1  -5   6   -0.30    0.30
   1  -5   6    0.00    0.70
  -2   5  -6    5.50    1.00
  -2   5  -6    6.00    0.90
  -2   5  -6    5.70    0.80
   2  -5   6    6.60    0.60
   2  -5   6    5.60    1.00
   2  -5   6    5.70    0.90
  -3   5  -6    3.40    0.90
  -3   5  -6    3.30    0.90
  -3   5  -6    4.20    0.60
   3  -5   6    3.40    0.90
   3  -5   6    4.10    0.50
   3  -5   6    3.50    0.80
  -4   5  -6    0.20    0.50
  -4   5  -6    0.00    0.70
  -4   5  -6    0.50    0.80
   4  -5   6    1.00    0.70
   4  -5   6    0.70    0.70
   4  -5   6    0.50    0.30
  -5   5  -6   28.90    1.40
  -5   5  -6   25.20    1.70
  -5   5  -6   29.70    2.00
   5  -5   6   28.30    1.60
   5  -5   6   29.80    1.60
   5  -5   6   27.90    1.90
   5  -5   6   26.80    1.20
  -6   5  -6    7.10    1.30
  -6   5  -6    6.20    1.10
   6  -5   6    6.80    1.00
   6  -5   6    5.70    0.90
   6  -5   6    9.50    1.30
   6  -5   6    6.30    0.80
  -7   5  -6   22.30    1.80
  -7   5  -6   24.00    2.00
   7  -5   6   23.30    1.50
   7  -5   6   24.70    1.50
   7  -5   6   25.70    2.00
  -8   5  -6  100.59    3.60
  -8   5  -6  100.09    3.80
   8  -5   6  103.99    3.60
   8  -5   6  103.19    3.10
  -9   5  -6   19.30    1.90
   9  -5   6   19.10    1.70
   9  -5   6   20.80    1.90
   7   4  -6    1.00    1.00
   7   4  -6    0.80    0.90
  -7  -4   6    1.70    1.30
  -7  -4   6    1.00    1.10
   6   4  -6   22.50    1.70
   6   4  -6   17.90    1.70
  -6  -4   6   25.30    2.20
  -6  -4   6   21.30    1.70
   5   4  -6   33.60    1.60
   5   4  -6   31.60    1.70
   5   4  -6   32.90    2.10
  -5  -4   6   32.80    2.00
  -5  -4   6   30.40    2.10
   4   4  -6    1.00    0.70
   4   4  -6    0.20    0.60
   4   4  -6   -0.80    0.80
  -4  -4   6   -0.50    0.80
  -4  -4   6    0.70    0.70
   3   4  -6    8.40    0.80
   3   4  -6    8.00    1.00
   3   4  -6    7.20    1.10
  -3  -4   6    9.00    1.20
  -3  -4   6    6.00    0.90
   2   4  -6    0.80    0.40
   2   4  -6    0.70    0.80
   2   4  -6   -0.40    0.60
  -2  -4   6    0.00    0.60
  -2  -4   6    0.30    0.40
  -2  -4   6    0.80    0.70
   1   4  -6    0.60    0.60
   1   4  -6    1.90    0.30
   1   4  -6    2.00    0.30
   1   4  -6    1.10    0.80
  -1  -4   6    1.40    0.70
  -1  -4   6    2.00    0.40
  -1  -4   6    0.80    0.60
   0   4  -6    0.30    0.30
   0   4  -6   -0.80    0.60
   0   4  -6    0.60    0.40
   0   4  -6    0.40    0.70
   0  -4   6    0.60    0.60
   0  -4   6    0.40    0.60
   0  -4   6    1.00    0.40
  -1   4  -6    7.50    0.70
  -1   4  -6    6.80    0.70
  -1   4  -6    5.90    0.90
  -1   4  -6    6.90    1.00
   1  -4   6    8.10    1.00
   1  -4   6    8.50    0.70
   1  -4   6    7.30    0.90
  -2   4  -6    2.30    0.50
  -2   4  -6    3.10    0.90
  -2   4  -6    1.70    0.60
   2  -4   6    2.30    0.70
   2  -4   6    1.90    0.40
   2  -4   6    1.50    0.70
  -3   4  -6   51.99    1.70
  -3   4  -6   48.90    1.90
  -3   4  -6   50.49    2.20
   3  -4   6   52.89    1.90
   3  -4   6   49.40    2.00
   3  -4   6   49.10    1.40
  -4   4  -6   22.10    1.50
  -4   4  -6   23.10    1.60
  -4   4  -6   24.40    1.20
   4  -4   6   24.90    1.70
   4  -4   6   24.70    0.90
   4  -4   6   24.50    1.50
   4  -4   6   24.50    0.90
  -5   4  -6    2.60    0.80
  -5   4  -6    2.40    0.90
  -5   4  -6    1.70    0.50
   5  -4   6    2.10    0.50
   5  -4   6    1.40    0.70
   5  -4   6    3.50    0.80
   5  -4   6    2.20    0.90
  -6   4  -6   66.79    2.50
  -6   4  -6   67.59    2.70
  -6   4  -6   62.49    2.10
   6  -4   6   61.39    2.60
   6  -4   6   61.39    2.00
   6  -4   6   68.99    2.40
   6  -4   6   65.59    2.30
  -7   4  -6  138.79    4.20
   7  -4   6  129.29    3.50
   7  -4   6  130.29    3.60
   7  -4   6  131.99    3.40
   7  -4   6  132.59    3.90
  -8   4  -6    2.70    1.00
   8  -4   6    0.90    0.70
   8  -4   6    2.80    1.10
  -9   4  -6   66.89    3.00
   9  -4   6   64.49    3.00
   9  -4   6   62.49    2.60
   8   3  -6   19.60    1.90
  -8  -3   6   23.40    2.10
  -8  -3   6   17.80    2.10
   7   3  -6   66.79    2.80
   7   3  -6   64.69    2.60
  -7  -3   6   68.49    3.20
  -7  -3   6   65.19    2.80
   6   3  -6   14.80    1.40
   6   3  -6   15.00    1.50
  -6  -3   6   15.30    1.80
  -6  -3   6   13.10    1.50
   5   3  -6    8.20    1.00
   5   3  -6    5.70    1.10
  -5  -3   6    7.30    1.10
  -5  -3   6    6.70    1.20
   4   3  -6   46.80    2.00
   4   3  -6   45.50    1.80
   4   3  -6   46.70    1.70
  -4  -3   6   41.20    2.10
  -4  -3   6   41.40    1.90
   3   3  -6  116.79    2.80
   3   3  -6  115.09    3.20
   3   3  -6  118.69    2.80
  -3  -3   6  115.49    3.10
  -3  -3   6  114.29    3.30
   2   3  -6   21.70    1.40
   2   3  -6   22.70    1.00
   2   3  -6   21.10    1.20
  -2  -3   6   23.80    1.40
  -2  -3   6   20.90    1.00
  -2  -3   6   20.10    1.30
   1   3  -6   16.40    1.10
   1   3  -6   17.40    1.30
   1   3  -6   16.00    0.70
  -1  -3   6   16.20    0.80
  -1  -3   6   17.00    1.20
  -1  -3   6   16.10    1.10
   0   3  -6   14.70    1.10
   0   3  -6   15.60    1.20
   0   3  -6   15.60    0.70
   0   3  -6   15.90    0.70
   0  -3   6   15.30    1.00
   0  -3   6   18.10    1.30
   0  -3   6   15.80    1.10
   0  -3   6   15.20    0.80
  -1   3  -6    1.50    0.40
  -1   3  -6    2.50    0.40
  -1   3  -6    2.60    0.60
  -1   3  -6    1.90    0.70
   1  -3   6    1.60    0.70
   1  -3   6    2.50    0.60
   1  -3   6    2.50    0.40
  -2   3  -6   10.70    1.10
  -2   3  -6   11.90    1.00
  -2   3  -6   12.50    0.80
  -2   3  -6   11.60    0.70
   2  -3   6   10.00    1.00
   2  -3   6   13.00    1.00
   2  -3   6   12.80    0.80
  -3   3  -6   12.90    1.00
  -3   3  -6   14.10    1.20
  -3   3  -6   14.20    0.90
   3  -3   6   13.20    0.80
   3  -3   6   14.70    0.50
   3  -3   6   12.70    1.00
   3  -3   6   12.50    1.20
  -4   3  -6   16.50    1.40
  -4   3  -6   17.10    1.00
  -4   3  -6   17.00    1.30
   4  -3   6   17.50    1.40
   4  -3   6   16.90    1.30
   4  -3   6   17.20    0.80
   4  -3   6   15.30    0.80
  -5   3  -6   50.59    1.70
  -5   3  -6   52.59    2.30
  -5   3  -6   50.59    2.10
   5  -3   6   49.20    1.30
   5  -3   6   52.09    1.60
   5  -3   6   51.39    2.20
   5  -3   6   50.69    2.00
   5  -3   6   51.49    2.00
  -6   3  -6    0.70    0.80
  -6   3  -6    0.80    0.50
  -6   3  -6    0.60    0.70
   6  -3   6    0.60    0.80
   6  -3   6    0.20    0.50
   6  -3   6    1.70    0.70
   6  -3   6    1.40    0.70
  -7   3  -6   13.00    1.40
  -7   3  -6   11.10    1.50
   7  -3   6   12.50    1.10
   7  -3   6   13.70    1.40
   7  -3   6   13.00    1.20
   7  -3   6   12.60    1.40
   8  -3   6   68.49    2.60
   8  -3   6   65.19    2.40
   8  -3   6   71.29    2.90
  -9   3  -6   31.20    2.20
   9  -3   6   27.20    1.80
   9  -3   6   31.80    2.30
 -10   3  -6   36.40    2.50
  10  -3   6   32.90    2.40
  10  -3   6   32.80    2.20
   8   2  -6    3.80    1.20
  -8  -2   6    2.00    1.10
  -8  -2   6    1.70    1.40
   7   2  -6    5.60    1.20
  -7  -2   6    2.80    1.00
  -7  -2   6    1.80    1.20
   6   2  -6   -0.20    0.70
   6   2  -6    0.90    0.80
  -6  -2   6    0.20    0.80
  -6  -2   6   -0.50    1.00
   5   2  -6    1.60    0.70
   5   2  -6    0.10    0.70
  -5  -2   6    0.70    0.70
  -5  -2   6    1.50    0.90
   4   2  -6  283.07    5.80
   4   2  -6  274.67    5.70
  -4  -2   6  280.67    5.80
  -4  -2   6  281.27    6.10
   3   2  -6    6.10    0.80
   3   2  -6    6.00    0.70
   3   2  -6    6.10    0.70
  -3  -2   6    5.10    0.80
  -3  -2   6    8.40    1.00
   2   2  -6   34.80    1.60
   2   2  -6   33.70    1.30
   2   2  -6   37.40    1.30
  -2  -2   6   34.40    1.40
  -2  -2   6   32.40    1.50
   1   2  -6   15.90    1.10
   1   2  -6   16.80    1.00
   1   2  -6   15.90    0.70
  -1  -2   6   16.10    0.80
  -1  -2   6   16.50    1.00
  -1  -2   6   16.00    1.10
   0   2  -6    0.00    0.20
   0   2  -6    0.00    0.50
   0   2  -6    1.40    0.60
   0  -2   6    0.00    0.40
   0  -2   6   -0.20    0.50
   0  -2   6    0.60    0.30
  -1   2  -6  114.89    2.90
  -1   2  -6  112.49    2.20
  -1   2  -6  106.69    2.60
  -1   2  -6  109.59    2.20
   1  -2   6  106.29    2.40
   1  -2   6  107.99    2.80
   1  -2   6  105.99    2.60
  -2   2  -6   30.10    1.50
  -2   2  -6   33.10    1.40
  -2   2  -6   32.40    1.10
  -2   2  -6   31.00    1.00
   2  -2   6   31.70    1.40
   2  -2   6   31.00    1.50
   2  -2   6   31.10    1.10
  -3   2  -6   12.40    1.00
  -3   2  -6   12.80    0.80
  -3   2  -6   10.40    1.10
   3  -2   6   11.70    0.50
   3  -2   6   12.60    1.10
   3  -2   6   13.60    1.10
   3  -2   6   11.80    0.80
  -4   2  -6    9.40    1.00
  -4   2  -6    9.20    1.00
  -4   2  -6    8.50    0.70
   4  -2   6    8.80    0.70
   4  -2   6   10.10    1.10
   4  -2   6    8.60    0.60
   4  -2   6   10.10    1.00
  -5   2  -6   38.10    1.90
  -5   2  -6   38.50    1.40
  -5   2  -6   36.80    1.70
   5  -2   6   34.60    1.80
   5  -2   6   40.70    1.80
   5  -2   6   36.00    1.20
   5  -2   6   39.00    1.30
   5  -2   6   37.30    1.70
  -6   2  -6   11.70    1.20
  -6   2  -6   13.60    1.00
  -6   2  -6   11.60    1.30
   6  -2   6   12.60    1.00
   6  -2   6   12.50    1.30
   6  -2   6   12.80    1.20
   6  -2   6   13.30    1.40
  -7   2  -6   60.29    2.00
  -7   2  -6   57.09    2.40
   7  -2   6   62.09    2.40
   7  -2   6   58.49    2.10
   7  -2   6   61.49    2.60
   7  -2   6   59.59    2.30
  -8   2  -6    2.90    1.00
   8  -2   6    2.00    0.80
   8  -2   6    2.70    1.10
   8  -2   6    3.40    0.90
  -9   2  -6    8.50    1.40
   9  -2   6   10.50    1.50
   9  -2   6    6.20    1.10
   9  -2   6   10.30    1.40
 -10   2  -6    5.80    1.30
  10  -2   6    8.70    1.30
  10  -2   6    7.30    1.50
   8   1  -6   16.90    1.90
  -8  -1   6   16.00    1.60
  -8  -1   6   12.60    1.80
   7   1  -6    0.20    0.90
  -7  -1   6   -0.20    0.80
  -7  -1   6   -0.60    1.00
   6   1  -6    2.10    0.90
   6   1  -6    3.10    0.70
  -6  -1   6    3.30    1.10
  -6  -1   6    3.00    0.80
   5   1  -6   89.49    2.80
   5   1  -6   87.99    2.40
  -5  -1   6   87.49    3.00
  -5  -1   6   88.89    2.60
   4   1  -6   10.30    0.90
   4   1  -6    7.10    0.90
  -4  -1   6    8.50    1.10
  -4  -1   6   10.90    1.00
   3   1  -6  104.29    2.70
   3   1  -6  107.19    2.60
  -3  -1   6  104.09    2.60
  -3  -1   6  101.59    2.80
   2   1  -6   79.79    2.00
   2   1  -6   77.99    2.20
  -2  -1   6   81.49    2.10
  -2  -1   6   80.99    2.30
   1   1  -6   87.89    2.00
   1   1  -6   86.99    1.80
   1   1  -6   87.29    2.00
   1   1  -6   90.59    2.30
  -1  -1   6   91.89    2.20
  -1  -1   6   89.99    2.20
   0   1  -6   37.70    1.00
   0   1  -6   37.80    1.20
   0   1  -6   39.60    1.40
   0  -1   6   35.30    1.20
   0  -1   6   38.10    1.30
  -1   1  -6    3.70    0.60
  -1   1  -6    3.30    0.60
   1  -1   6    2.50    0.50
   1  -1   6    2.90    0.60
   1  -1   6    2.70    0.30
  -2   1  -6    5.50    0.80
  -2   1  -6    6.20    0.50
  -2   1  -6    6.50    0.50
  -2   1  -6    6.40    0.70
   2  -1   6    6.80    0.60
   2  -1   6    6.10    0.80
   2  -1   6    6.20    0.70
  -3   1  -6  113.09    2.40
  -3   1  -6  107.29    2.30
  -3   1  -6  107.69    2.70
  -3   1  -6  110.09    2.90
   3  -1   6  104.19    2.70
   3  -1   6  106.29    2.40
   3  -1   6  109.19    2.90
  -4   1  -6    8.90    0.70
  -4   1  -6    7.00    0.90
  -4   1  -6    9.30    0.90
   4  -1   6    6.80    0.90
   4  -1   6    8.70    0.70
   4  -1   6    9.00    1.10
   4  -1   6    8.60    1.00
  -5   1  -6    6.80    0.70
  -5   1  -6    6.10    0.80
  -5   1  -6    8.50    1.00
   5  -1   6    7.20    1.00
   5  -1   6    8.30    0.70
   5  -1   6    6.50    1.00
   5  -1   6    6.10    0.90
  -6   1  -6    0.50    0.40
  -6   1  -6    1.60    0.70
   6  -1   6    1.10    0.70
   6  -1   6   -0.80    0.70
   6  -1   6    1.30    0.70
  -7   1  -6    8.40    0.90
  -7   1  -6    6.10    1.00
   7  -1   6    6.70    0.90
   7  -1   6    9.50    1.30
   7  -1   6    8.50    1.20
  -8   1  -6    4.50    1.00
  -8   1  -6    4.20    0.70
   8  -1   6    5.60    1.20
   8  -1   6    4.30    0.90
   8  -1   6    3.40    1.00
  -9   1  -6   56.19    2.60
   9  -1   6   56.09    2.60
   9  -1   6   57.99    2.50
   9  -1   6   60.49    2.80
 -10   1  -6    9.50    1.50
  10  -1   6    9.30    1.40
  10  -1   6   14.60    1.70
  10  -1   6    9.60    1.60
   8   0  -6    3.20    1.20
  -8   0   6    3.70    1.10
  -8   0   6    2.30    1.30
   7   0  -6   21.20    1.90
  -7   0   6   21.00    1.60
  -7   0   6   23.70    2.20
   6   0  -6    4.00    1.00
  -6   0   6    3.90    1.10
  -6   0   6    4.40    0.90
   5   0  -6    5.60    0.60
   5   0  -6    5.70    1.00
  -5   0   6    6.00    1.10
  -5   0   6    6.60    0.80
   4   0  -6   -0.30    0.60
   4   0  -6   -0.50    0.40
  -4   0   6    0.50    0.50
  -4   0   6    0.50    0.70
   3   0  -6  188.78    3.50
   3   0  -6  178.88    4.00
  -3   0   6  179.48    4.10
  -3   0   6  181.48    3.70
   2   0  -6   29.00    1.20
   2   0  -6   28.30    1.00
   2   0  -6   29.20    1.10
  -2   0   6   27.10    1.20
  -2   0   6   28.90    1.10
   1   0  -6  138.29    2.80
   1   0  -6  142.49    2.90
   1   0  -6  139.79    2.90
  -1   0   6  141.29    3.00
  -1   0   6  139.69    2.90
   0   0  -6   38.50    1.10
   0   0  -6   40.60    1.10
   0   0  -6   39.70    1.30
   0   0   6   37.10    1.10
   0   0   6   38.90    1.30
  -1   0  -6  130.69    2.70
  -1   0  -6  130.29    3.00
   1   0   6  139.29    3.10
   1   0   6  135.19    2.90
  -2   0  -6    0.40    0.40
  -2   0  -6    1.30    0.50
   2   0   6    1.00    0.30
   2   0   6    0.40    0.50
   2   0   6    1.20    0.50
  -3   0  -6   71.09    1.60
  -3   0  -6   64.79    1.90
  -3   0  -6   66.69    2.10
  -3   0  -6   68.19    1.60
   3   0   6   67.29    1.70
   3   0   6   69.09    2.10
   3   0   6   67.09    2.00
  -4   0  -6   40.20    1.70
  -4   0  -6   42.40    1.60
  -4   0  -6   40.30    1.30
  -4   0  -6   40.40    1.20
   4   0   6   40.30    1.30
   4   0   6   40.00    1.80
   4   0   6   37.40    1.70
   4   0   6   39.20    1.60
  -5   0  -6  121.19    3.00
  -5   0  -6  120.49    2.70
   5   0   6  119.79    3.10
   5   0   6  117.79    3.30
   5   0   6  118.09    2.70
   5   0   6  120.29    3.30
  -6   0  -6   -0.30    0.60
  -6   0  -6    0.30    0.40
   6   0   6   -0.30    0.60
   6   0   6    0.00    0.70
   6   0   6    0.40    0.70
  -7   0  -6   38.80    1.90
  -7   0  -6   40.30    1.60
   7   0   6   36.70    2.00
   7   0   6   39.30    2.10
  -8   0  -6   19.10    1.50
  -8   0  -6   18.30    1.20
   8   0   6   20.80    1.80
   8   0   6   19.80    1.50
   8   0   6   20.60    1.70
  -9   0  -6   14.90    1.60
  -9   0  -6   15.60    1.30
   9   0   6   13.70    1.70
   9   0   6   13.20    1.40
   9   0   6   17.20    1.70
 -10   0  -6   -0.80    1.00
  10   0   6    1.00    1.20
  10   0   6    0.80    1.10
  10   0   6    0.80    0.90
   8  -1  -6   11.50    1.70
  -8   1   6    9.60    1.30
  -8   1   6   12.00    1.90
   7  -1  -6   71.59    3.00
  -7   1   6   66.29    3.10
  -7   1   6   66.49    2.40
   6  -1  -6    2.10    0.90
  -6   1   6    1.90    0.70
  -6   1   6    2.10    1.00
   5  -1  -6   23.20    1.60
  -5   1   6   24.90    1.70
  -5   1   6   25.00    1.30
   4  -1  -6   12.60    1.10
  -4   1   6   14.20    0.90
  -4   1   6   17.30    1.40
   3  -1  -6   22.40    1.30
   3  -1  -6   24.10    1.20
  -3   1   6   24.60    1.00
  -3   1   6   23.10    1.30
   2  -1  -6    0.20    0.40
   2  -1  -6    0.50    0.50
  -2   1   6    0.00    0.40
  -2   1   6    0.10    0.30
   1  -1  -6   66.29    1.80
   1  -1  -6   68.09    1.40
   1  -1  -6   68.79    1.70
  -1   1   6   66.99    1.70
  -1   1   6   70.69    1.60
   0  -1  -6   28.60    1.00
   0  -1  -6   29.30    1.10
   0   1   6   29.50    1.00
   0   1   6   29.50    0.90
   0   1   6   28.70    1.10
  -1  -1  -6  229.68    4.30
  -1  -1  -6  221.28    4.00
   1   1   6  220.48    4.30
   1   1   6  223.28    4.20
  -2  -1  -6    0.70    0.40
   2   1   6    0.90    0.50
   2   1   6    0.80    0.50
   2   1   6    0.50    0.40
  -3  -1  -6   -0.80    0.20
  -3  -1  -6   -0.60    0.40
  -3  -1  -6    0.30    0.20
   3   1   6   -0.10    0.20
   3   1   6   -0.40    0.50
   3   1   6    0.40    0.50
  -4  -1  -6   72.19    1.70
  -4  -1  -6   71.39    1.70
  -4  -1  -6   68.99    2.00
   4   1   6   67.09    2.30
   4   1   6   67.39    2.10
   4   1   6   69.79    1.80
   4   1   6   73.29    2.30
  -5  -1  -6   54.79    1.70
  -5  -1  -6   48.40    1.80
  -5  -1  -6   52.89    1.60
   5   1   6   51.99    1.60
   5   1   6   53.49    2.10
   5   1   6   51.39    2.10
   5   1   6   53.99    1.90
  -6  -1  -6   16.10    1.30
  -6  -1  -6   18.60    1.00
   6   1   6   17.10    1.00
   6   1   6   17.30    0.90
   6   1   6   15.70    1.20
   6   1   6   15.00    1.40
   6   1   6   17.00    1.50
  -7  -1  -6   31.20    1.70
  -7  -1  -6   31.60    1.40
   7   1   6   34.00    2.00
   7   1   6   32.70    2.00
  -8  -1  -6    0.90    0.50
  -8  -1  -6    0.40    0.70
   8   1   6   -0.90    0.90
   8   1   6    1.60    0.90
  -9  -1  -6    9.10    1.00
  -9  -1  -6   11.50    1.50
   9   1   6    8.00    1.40
   9   1   6    8.50    1.50
 -10  -1  -6    4.60    1.20
  10   1   6    5.80    1.50
  10   1   6    6.60    1.30
  10   1   6    5.60    1.40
 -11  -1  -6   69.29    3.20
  11   1   6   66.79    3.20
  11   1   6   68.99    3.50
  11   1   6   74.09    3.50
   8  -2  -6    2.90    1.20
  -8   2   6    2.00    1.20
   7  -2  -6    0.30    1.00
  -7   2   6    1.10    1.10
  -7   2   6    0.20    0.70
   6  -2  -6    0.90    0.90
  -6   2   6    1.20    0.60
   5  -2  -6   83.49    2.90
  -5   2   6   89.39    2.30
   4  -2  -6   -0.20    0.60
  -4   2   6    0.00    0.40
   3  -2  -6   16.20    1.10
   3  -2  -6   13.90    1.10
   2  -2  -6   32.00    1.40
   2  -2  -6   31.40    1.30
   1  -2  -6   25.20    1.10
   1  -2  -6   25.60    1.10
  -1   2   6   23.50    0.90
   0  -2  -6  111.49    2.50
   0  -2  -6  111.49    2.50
   0   2   6  110.79    2.30
   0   2   6  107.49    2.00
   1   2   6    2.60    0.50
   1   2   6    2.40    0.40
  -2  -2  -6   25.40    0.90
   2   2   6   24.70    1.20
   2   2   6   25.50    1.10
  -3  -2  -6   94.79    2.20
   3   2   6   95.79    2.00
   3   2   6   93.59    2.40
   3   2   6   94.89    2.70
   3   2   6   96.39    2.50
  -4  -2  -6    3.70    0.60
  -4  -2  -6    5.20    0.40
  -4  -2  -6    4.80    0.40
   4   2   6    3.50    0.80
   4   2   6    4.40    0.80
   4   2   6    4.50    0.50
   4   2   6    4.90    0.80
  -5  -2  -6    0.60    0.50
  -5  -2  -6    0.80    0.30
  -5  -2  -6    1.10    0.40
   5   2   6    1.10    0.70
   5   2   6    1.10    0.70
   5   2   6    0.90    0.40
   5   2   6    1.40    0.70
  -6  -2  -6   23.60    1.30
  -6  -2  -6   22.60    1.10
   6   2   6   19.20    1.60
   6   2   6   24.10    1.70
   6   2   6   24.40    1.50
   6   2   6   21.70    1.10
  -7  -2  -6   31.70    1.70
  -7  -2  -6   34.30    1.40
   7   2   6   35.20    2.00
   7   2   6   31.60    2.00
  -8  -2  -6    1.50    0.60
  -8  -2  -6    2.00    0.80
   8   2   6    2.10    1.00
   8   2   6    0.10    1.00
  -9  -2  -6   20.70    1.70
  -9  -2  -6   26.40    1.50
   9   2   6   25.80    2.20
   9   2   6   17.70    1.90
 -10  -2  -6   14.80    1.70
 -10  -2  -6   13.60    1.20
  10   2   6   13.60    1.80
  10   2   6   14.30    1.90
 -11  -2  -6   -1.30    1.00
 -11  -2  -6   -0.80    1.00
  11   2   6    1.60    1.30
  11   2   6   -0.80    1.00
  11   2   6   -1.20    1.20
   8  -3  -6   12.30    1.70
   7  -3  -6   36.00    2.30
   6  -3  -6   53.69    2.50
   5  -3  -6    3.60    0.90
  -5   3   6    3.60    0.60
   4  -3  -6   30.80    1.70
   3  -3  -6   23.10    1.40
   3  -3  -6   20.00    1.20
   2  -3  -6   41.70    1.50
   2  -3  -6   41.70    1.60
   1  -3  -6   49.99    1.60
   1  -3  -6   47.90    1.60
   0  -3  -6  450.75    8.10
   0  -3  -6  451.75    8.10
   0   3   6  452.75    7.70
   1   3   6   19.60    0.80
   1   3   6   19.20    0.90
   2   3   6    1.90    0.50
   2   3   6    1.60    0.50
   2   3   6    1.80    0.70
  -3  -3  -6  371.66    6.30
  -3  -3  -6  368.26    6.50
   3   3   6  365.86    7.20
   3   3   6  364.16    6.90
   3   3   6  367.06    6.70
  -4  -3  -6   59.49    1.70
   4   3   6   59.79    2.20
   4   3   6   60.39    2.10
   4   3   6   59.79    1.60
   4   3   6   60.99    1.90
  -5  -3  -6    2.30    0.40
  -5  -3  -6    1.50    0.40
  -5  -3  -6    1.10    0.50
   5   3   6    1.10    0.70
   5   3   6    1.70    0.80
   5   3   6    0.70    0.70
   5   3   6    1.10    0.40
  -6  -3  -6   12.70    0.90
  -6  -3  -6   11.80    0.80
  -6  -3  -6   11.50    1.00
   6   3   6   11.80    0.90
   6   3   6   11.80    1.30
   6   3   6   13.20    1.30
  -7  -3  -6   -0.60    0.40
  -7  -3  -6   -0.10    0.60
   7   3   6    0.00    0.90
   7   3   6   -0.50    0.80
  -8  -3  -6    0.30    0.80
  -8  -3  -6    0.80    0.50
   8   3   6   -0.10    0.90
   8   3   6    0.70    0.90
  -9  -3  -6    4.40    0.80
  -9  -3  -6    4.80    1.10
   9   3   6    4.40    1.30
   9   3   6    4.60    1.30
 -10  -3  -6    1.30    1.10
 -10  -3  -6    1.20    1.10
 -10  -3  -6   -0.20    0.60
  10   3   6   -0.70    1.10
  10   3   6   -1.00    1.10
 -11  -3  -6   13.20    1.90
 -11  -3  -6    9.70    1.20
 -11  -3  -6   14.80    2.10
  11   3   6   10.40    1.60
  11   3   6   11.10    1.80
  11   3   6   10.00    1.80
   7  -4  -6   -0.40    1.00
   6  -4  -6    7.20    1.30
   5  -4  -6    5.20    1.10
   4  -4  -6   33.20    1.80
   4  -4  -6   30.30    1.60
   3  -4  -6   51.39    1.90
   3  -4  -6   52.89    2.00
   2  -4  -6    3.20    0.70
   2  -4  -6    2.40    0.60
   1  -4  -6   24.30    1.20
   1  -4  -6   23.40    1.20
   0  -4  -6   75.79    2.10
   0  -4  -6   81.19    2.20
   0   4   6   77.99    1.60
   1   4   6  129.89    2.40
   1   4   6  135.89    2.70
   2   4   6    0.90    0.60
   2   4   6   -0.40    0.40
   2   4   6    0.40    0.40
  -3  -4  -6  346.97    6.10
  -3  -4  -6  348.17    6.00
   3   4   6  355.46    6.40
   3   4   6  341.37    6.90
   3   4   6  339.97    6.60
  -4  -4  -6  694.23   11.90
  -4  -4  -6  693.53   11.90
   4   4   6  704.53   11.90
   4   4   6  681.63   12.20
   4   4   6  689.43   12.40
   4   4   6  704.43   12.70
  -5  -4  -6  311.37    5.30
  -5  -4  -6  302.57    5.90
  -5  -4  -6  301.77    5.30
  -5  -4  -6  302.57    5.90
   5   4   6  300.77    6.50
   5   4   6  304.37    5.70
   5   4   6  302.47    6.30
  -6  -4  -6   15.90    0.80
  -6  -4  -6   16.20    0.90
  -6  -4  -6   16.50    1.20
  -6  -4  -6   13.70    1.10
   6   4   6   14.50    1.50
   6   4   6   15.70    1.00
   6   4   6   14.50    1.40
  -7  -4  -6    0.30    0.70
  -7  -4  -6    0.80    0.50
  -7  -4  -6    0.50    0.70
   7   4   6    1.00    0.90
   7   4   6   -1.00    0.80
  -8  -4  -6    8.10    1.20
  -8  -4  -6    7.30    1.20
  -8  -4  -6    7.70    0.90
   8   4   6    8.80    1.40
   8   4   6   11.70    1.50
  -9  -4  -6    9.30    1.00
  -9  -4  -6   12.50    1.60
  -9  -4  -6   10.80    1.60
   9   4   6   11.40    1.70
   9   4   6   10.10    1.60
 -10  -4  -6    0.10    1.00
 -10  -4  -6    3.00    1.20
 -10  -4  -6    0.10    0.70
  10   4   6    1.40    1.30
  10   4   6    0.70    1.20
 -11  -4  -6    2.70    1.30
 -11  -4  -6    1.10    0.90
 -11  -4  -6    0.40    1.40
  11   4   6    3.80    1.60
  11   4   6    5.00    1.60
   7  -5  -6    7.10    1.40
   6  -5  -6    3.50    1.10
   5  -5  -6   53.49    2.40
   4  -5  -6   45.40    2.10
   4  -5  -6   43.20    2.00
   3  -5  -6    0.90    0.70
   3  -5  -6    0.30    0.60
   2  -5  -6   33.60    1.60
   2  -5  -6   28.90    1.50
   1  -5  -6   31.60    1.50
   1  -5  -6   35.10    1.50
   0  -5  -6   28.00    1.30
   0  -5  -6   28.30    1.30
   0   5   6   27.20    0.80
  -1  -5  -6    0.50    0.50
   1   5   6   -0.30    0.30
   1   5   6    0.50    0.50
   1   5   6    0.10    0.40
   2   5   6    8.80    0.80
   2   5   6    7.60    0.90
   2   5   6   10.00    0.70
  -3  -5  -6    3.20    0.40
  -3  -5  -6    2.40    0.40
   3   5   6    2.60    0.60
   3   5   6    3.50    0.80
   3   5   6    3.10    0.70
  -4  -5  -6  170.78    3.50
  -4  -5  -6  166.28    3.50
   4   5   6  170.58    3.40
   4   5   6  166.28    3.80
   4   5   6  166.78    4.20
   4   5   6  169.88    4.00
  -5  -5  -6   76.39    2.20
  -5  -5  -6   81.69    2.20
   5   5   6   79.89    2.80
   5   5   6   82.69    2.10
   5   5   6   75.29    2.60
  -6  -5  -6  160.68    3.10
  -6  -5  -6  156.58    3.10
  -6  -5  -6  161.68    3.80
  -6  -5  -6  155.28    3.80
   6   5   6  154.88    3.50
   6   5   6  155.28    4.20
   6   5   6  155.68    4.40
  -7  -5  -6    4.40    0.90
  -7  -5  -6    4.80    0.60
  -7  -5  -6    4.60    0.90
   7   5   6    6.60    1.30
   7   5   6    3.30    1.10
  -8  -5  -6    0.20    0.50
  -8  -5  -6   -1.00    0.80
  -8  -5  -6   -0.70    0.80
   8   5   6    0.40    1.00
   8   5   6   -0.30    1.00
  -9  -5  -6   -0.60    0.80
  -9  -5  -6    0.50    1.00
  -9  -5  -6    0.60    0.60
   9   5   6    0.80    1.10
   9   5   6   -0.40    1.10
 -10  -5  -6    5.10    1.00
 -10  -5  -6    4.40    1.30
 -10  -5  -6    7.70    1.50
  10   5   6    4.80    1.50
  10   5   6    7.00    1.60
   7  -6  -6    0.00    1.00
   6  -6  -6    4.90    1.20
   5  -6  -6   10.30    1.40
   4  -6  -6    0.70    0.80
   4  -6  -6    1.00    0.80
   3  -6  -6  113.59    3.30
   3  -6  -6  109.29    3.30
   2  -6  -6   93.59    2.80
   2  -6  -6   98.59    2.90
   1  -6  -6    0.40    0.60
   1  -6  -6   -0.20    0.50
  -1   6   6   -0.30    0.40
   0  -6  -6   65.09    2.10
   0  -6  -6   67.99    2.20
   0   6   6   65.59    2.00
   0   6   6   68.09    1.60
  -1  -6  -6    0.40    0.50
   1   6   6    0.40    0.40
   1   6   6    0.60    0.40
   1   6   6   -0.70    0.50
   2   6   6   25.40    1.40
   2   6   6   27.10    1.20
   2   6   6   26.30    1.20
  -3  -6  -6   26.00    1.00
   3   6   6   24.50    1.30
   3   6   6   23.70    1.50
  -4  -6  -6    0.00    0.40
  -4  -6  -6    0.20    0.50
   4   6   6   -0.40    0.70
   4   6   6   -0.30    0.60
   4   6   6    0.40    0.30
  -5  -6  -6    1.60    0.60
  -5  -6  -6    2.70    0.60
   5   6   6    2.00    0.60
   5   6   6    1.30    0.90
   5   6   6    2.40    0.80
  -6  -6  -6    0.80    0.70
  -6  -6  -6    0.00    0.60
   6   6   6    0.50    0.90
   6   6   6    1.80    0.90
  -7  -6  -6    4.60    0.60
  -7  -6  -6    3.80    0.50
  -7  -6  -6    4.30    1.00
  -7  -6  -6    5.80    1.00
   7   6   6    4.70    1.20
   7   6   6    4.80    1.20
  -8  -6  -6    1.90    0.60
  -8  -6  -6    1.70    0.80
  -8  -6  -6    3.30    1.10
   8   6   6    2.40    1.20
   8   6   6    2.50    1.10
  -9  -6  -6    1.20    1.00
  -9  -6  -6    1.60    0.70
  -9  -6  -6    3.00    1.10
   9   6   6    1.00    1.30
   9   6   6    0.50    1.20
 -10  -6  -6    0.40    1.00
 -10  -6  -6    1.60    1.30
 -10  -6  -6    0.30    0.70
  10   6   6    0.80    1.30
  10   6   6   -0.20    1.30
   6  -7  -6    1.40    1.00
   5  -7  -6    0.40    0.90
   4  -7  -6    3.80    1.00
   4  -7  -6    3.60    1.00
   3  -7  -6   32.00    1.80
   3  -7  -6   28.00    1.80
   2  -7  -6   49.90    2.20
   2  -7  -6   50.79    2.10
   1  -7  -6  113.29    3.10
   1  -7  -6  104.79    3.10
  -1   7   6  109.39    2.60
   0  -7  -6   37.00    1.70
   0   7   6   36.70    1.20
   0   7   6   37.00    1.50
  -1  -7  -6   12.10    1.10
   1   7   6   15.40    0.90
   1   7   6   14.40    1.10
   2   7   6    1.90    0.60
   2   7   6    1.10    0.70
  -3  -7  -6   10.90    0.80
   3   7   6   10.60    1.00
   3   7   6   10.70    1.10
  -4  -7  -6    0.20    0.40
  -4  -7  -6    0.10    0.50
   4   7   6    0.70    0.70
   4   7   6    0.10    0.70
  -5  -7  -6   36.50    1.50
  -5  -7  -6   40.80    1.70
   5   7   6   39.40    2.00
   5   7   6   37.50    2.10
   5   7   6   42.50    1.50
  -6  -7  -6   26.40    1.40
  -6  -7  -6   23.80    1.50
   6   7   6   21.60    1.80
   6   7   6   28.60    2.00
  -7  -7  -6    0.80    0.70
  -7  -7  -6   -0.40    0.70
   7   7   6   -0.40    0.90
   7   7   6    0.80    1.10
  -8  -7  -6   35.40    2.10
  -8  -7  -6   32.30    2.00
  -8  -7  -6   32.20    1.30
   8   7   6   35.60    2.40
   8   7   6   35.20    2.60
  -9  -7  -6    5.60    1.40
  -9  -7  -6    7.40    1.30
  -9  -7  -6    6.50    0.80
   9   7   6    7.50    1.70
   9   7   6    5.80    1.50
 -10  -7  -6    0.20    0.60
 -10  -7  -6    1.00    1.30
 -10  -7  -6   -0.90    1.00
  10   7   6    2.10    1.50
  10   7   6    1.80    1.60
   6  -8  -6    6.10    1.40
   5  -8  -6    1.20    1.00
   4  -8  -6    0.80    0.90
   4  -8  -6    0.30    0.80
   3  -8  -6    9.30    1.30
   3  -8  -6    9.10    1.30
   2  -8  -6   48.20    2.20
   2  -8  -6   44.50    2.10
   1  -8  -6   38.80    1.90
   1  -8  -6   35.90    1.90
   0  -8  -6  116.89    3.30
   0   8   6  120.89    2.80
  -1  -8  -6    3.00    0.80
   1   8   6    3.50    0.70
   1   8   6    4.40    0.70
  -2  -8  -6   30.00    1.60
   2   8   6   32.40    1.50
   2   8   6   29.10    1.60
   3   8   6   59.79    2.30
   3   8   6   55.19    2.10
  -4  -8  -6   22.50    1.30
  -4  -8  -6   22.80    1.00
   4   8   6   22.50    1.60
   4   8   6   23.60    1.70
  -5  -8  -6   15.80    1.10
  -5  -8  -6   16.70    1.30
   5   8   6   19.40    1.70
   5   8   6   15.80    1.60
  -6  -8  -6   11.10    1.20
  -6  -8  -6    9.90    1.00
   6   8   6   12.50    1.50
   6   8   6    9.70    1.50
  -7  -8  -6   44.10    2.20
  -7  -8  -6   50.89    2.10
   7   8   6   49.00    2.80
   7   8   6   49.30    2.70
  -8  -8  -6    2.70    1.10
  -8  -8  -6    0.80    0.80
   8   8   6    1.70    1.20
   8   8   6    4.00    1.30
  -9  -8  -6    3.70    1.20
  -9  -8  -6    0.70    1.00
  -9  -8  -6    1.80    0.50
   9   8   6    3.40    1.50
   9   8   6    0.90    1.40
 -10  -8  -6   22.10    2.20
 -10  -8  -6   24.30    2.10
 -10  -8  -6   23.40    1.30
  10   8   6   28.30    2.70
  10   8   6   22.00    2.60
   5  -9  -6    5.30    1.40
   4  -9  -6    1.80    1.00
   4  -9  -6   -0.40    0.90
   3  -9  -6    3.50    1.00
   3  -9  -6    1.20    0.90
   2  -9  -6   29.50    1.90
   2  -9  -6   24.70    1.80
   1  -9  -6   76.39    2.80
   0  -9  -6   13.80    1.30
  -1  -9  -6   61.89    2.40
   1   9   6   69.29    2.10
   1   9   6   66.29    2.10
  -2  -9  -6    8.80    0.60
  -2  -9  -6   12.50    1.20
   2   9   6    9.80    1.10
   2   9   6    9.00    1.00
  -3  -9  -6   -1.10    0.60
   3   9   6    0.00    0.70
   3   9   6    0.30    0.70
  -4  -9  -6   16.90    1.30
  -4  -9  -6   17.40    0.90
   4   9   6   18.50    1.60
   4   9   6   17.40    1.60
  -5  -9  -6   11.50    1.20
  -5  -9  -6   11.40    1.00
   5   9   6   12.40    1.50
   5   9   6   11.80    1.50
  -6  -9  -6    8.50    1.20
  -6  -9  -6   10.10    1.10
   6   9   6    7.90    1.40
   6   9   6   11.60    1.60
  -7  -9  -6    1.80    0.80
  -7  -9  -6    0.30    0.90
   7   9   6    0.90    1.10
   7   9   6    0.10    1.10
  -8  -9  -6   60.29    2.80
  -8  -9  -6   56.49    2.50
   8   9   6   59.29    3.30
   8   9   6   58.49    3.30
  -9  -9  -6    4.80    1.30
  -9  -9  -6    4.70    1.20
   9   9   6    5.00    1.70
   9   9   6    5.60    1.70
   5 -10  -6   23.40    2.20
   4 -10  -6   10.60    1.60
   4 -10  -6   10.40    1.60
   3 -10  -6    7.10    1.30
   3 -10  -6    9.90    1.40
   2 -10  -6    1.60    0.90
   2 -10  -6    0.40    0.90
   1 -10  -6    0.60    0.80
   0 -10  -6   46.40    2.20
  -1 -10  -6   83.69    2.90
   1  10   6   83.79    2.50
  -2 -10  -6   31.20    1.80
   2  10   6   29.20    1.60
   2  10   6   30.60    1.80
  -3 -10  -6   16.70    1.40
   3  10   6   15.30    1.40
   3  10   6   18.40    1.50
  -4 -10  -6    1.10    0.70
  -4 -10  -6    0.70    0.70
   4  10   6    1.50    0.90
   4  10   6    0.00    0.80
  -5 -10  -6   38.90    2.00
  -5 -10  -6   40.40    1.60
   5  10   6   42.50    2.40
   5  10   6   48.30    2.50
  -6 -10  -6   23.80    1.80
  -6 -10  -6   24.80    1.50
   6  10   6   26.50    2.20
   6  10   6   29.40    2.20
  -7 -10  -6    8.30    1.10
  -7 -10  -6   10.00    1.40
   7  10   6    9.90    1.70
   7  10   6    8.10    1.70
  -8 -10  -6    0.70    1.00
  -8 -10  -6   -1.00    0.80
   8  10   6    2.30    1.30
   8  10   6    0.70    1.30
  -9 -10  -6    1.80    1.10
  -9 -10  -6    3.20    1.40
   9  10   6    4.50    1.70
   9  10   6    1.50    1.40
   4 -11  -6   14.50    1.80
   4 -11  -6   13.10    1.80
   3 -11  -6    0.40    0.90
   3 -11  -6    1.30    1.00
   2 -11  -6   -1.20    0.90
   1 -11  -6   -0.40    0.80
   0 -11  -6   10.70    1.40
  -1 -11  -6    0.10    0.80
  -2 -11  -6   34.90    2.00
   2  11   6   33.20    2.00
   2  11   6   38.80    1.90
  -3 -11  -6   36.60    2.00
   3  11   6   33.60    2.00
   3  11   6   40.90    2.20
  -4 -11  -6   29.30    1.90
   4  11   6   29.00    2.10
   4  11   6   27.30    2.10
  -5 -11  -6    0.10    0.80
   5  11   6    0.40    1.00
   5  11   6   -0.20    1.00
  -6 -11  -6    0.30    1.00
   6  11   6   -0.10    1.10
   6  11   6   -0.20    1.20
  -7 -11  -6   29.30    1.80
  -7 -11  -6   36.10    2.30
   7  11   6   32.30    2.70
   7  11   6   34.10    2.70
  -8 -11  -6   20.90    1.70
  -8 -11  -6   24.50    2.10
   8  11   6   22.10    2.40
   8  11   6   24.50    2.50
   3 -12  -6   44.80    2.90
   2 -12  -6    0.80    1.10
   1 -12  -6    8.10    1.40
   0 -12  -6    1.50    0.90
  -1 -12  -6   -0.40    0.80
  -2 -12  -6   21.90    1.80
  -3 -12  -6   14.30    1.50
   3  12   6   15.50    1.60
   3  12   6   17.20    1.70
  -4 -12  -6   38.20    2.10
   4  12   6   34.50    2.20
   4  12   6   39.60    2.50
  -5 -12  -6    2.40    1.00
   5  12   6    0.10    1.20
   5  12   6    0.90    1.10
  -6 -12  -6    8.70    1.30
  -6 -12  -6    7.30    1.30
   6  12   6    9.50    1.70
   6  12   6    9.70    1.70
  -7 -12  -6   15.80    1.80
   7  12   6   10.40    1.90
   7  12   6   15.30    2.00
   1 -13  -6   14.40    1.80
   0 -13  -6    6.70    1.30
  -1 -13  -6    1.10    1.00
  -2 -13  -6    6.10    1.20
  -3 -13  -6    0.70    0.90
  -4 -13  -6   45.80    2.40
   4  13   6   41.20    2.60
  -5 -13  -6   67.49    2.90
   5  13   6   68.79    3.10
   5  13   6   66.99    3.30
  -6 -13  -6    1.30    1.00
  -6 -13  -6    3.80    1.10
   6  13   6    4.60    1.50
   6  13   6    1.10    1.20
  -2 -14  -6   10.50    1.50
  -3 -14  -6   -0.20    0.90
   2  10  -7    0.30    1.20
   2  10  -7    2.70    1.30
   2  10  -7    0.90    0.60
  -2 -10   7    1.60    1.00
  -2 -10   7    1.10    0.50
  -2 -10   7    1.70    1.30
   1  10  -7    3.50    1.40
   1  10  -7    2.40    0.80
   1  10  -7    0.20    1.10
  -1 -10   7    2.10    1.10
  -1 -10   7    3.60    1.30
  -1 -10   7    2.50    0.50
   0  10  -7    0.40    1.20
   0  10  -7    0.60    1.10
   0 -10   7    0.20    0.90
   0 -10   7    1.50    1.20
  -1  10  -7    3.00    0.80
  -1  10  -7    2.00    1.20
  -1  10  -7    1.00    1.10
   1 -10   7    4.00    1.30
   1 -10   7    1.70    1.00
  -2  10  -7    8.20    1.60
  -2  10  -7    8.50    1.60
  -2  10  -7    9.40    1.30
   2 -10   7   10.00    1.60
   2 -10   7   10.10    1.40
  -3  10  -7    7.40    1.50
  -3  10  -7    7.40    1.60
  -3  10  -7    5.40    1.00
   3 -10   7    6.60    1.40
   3 -10   7    9.90    1.30
   4   9  -7    1.60    1.40
   4   9  -7    0.10    1.20
  -4  -9   7    3.00    1.40
  -4  -9   7    1.50    0.70
  -4  -9   7   -0.40    1.00
   3   9  -7   43.90    3.00
   3   9  -7   38.50    2.60
  -3  -9   7   38.50    2.50
  -3  -9   7   37.80    2.50
  -3  -9   7   39.10    1.80
   2   9  -7   19.40    2.00
   2   9  -7   15.40    1.90
   2   9  -7   15.50    1.10
  -2  -9   7   19.10    1.20
  -2  -9   7   21.80    2.20
  -2  -9   7   23.30    2.10
   1   9  -7   24.30    1.40
   1   9  -7   24.90    2.10
   1   9  -7   25.70    2.30
  -1  -9   7   22.80    1.20
  -1  -9   7   23.90    2.10
  -1  -9   7   22.50    1.90
   0   9  -7   15.50    1.30
   0   9  -7   16.00    1.90
   0   9  -7   16.30    1.80
   0  -9   7   13.20    0.90
   0  -9   7   14.10    1.80
   0  -9   7   11.30    1.40
  -1   9  -7    9.00    1.40
  -1   9  -7   12.60    1.20
  -1   9  -7    9.50    1.60
   1  -9   7   15.00    1.60
   1  -9   7   11.00    1.60
  -2   9  -7    2.10    0.80
  -2   9  -7    2.30    1.20
  -2   9  -7    3.20    1.20
   2  -9   7    3.80    1.00
   2  -9   7    4.20    1.20
  -3   9  -7    7.60    1.50
  -3   9  -7    8.40    1.20
  -3   9  -7    5.30    1.30
   3  -9   7    9.20    1.30
   3  -9   7    6.80    1.40
  -4   9  -7    2.30    1.10
  -4   9  -7   -0.60    0.90
   4  -9   7    0.40    0.70
   4  -9   7    1.10    1.00
  -5   9  -7   -0.10    1.00
  -5   9  -7   -0.90    1.00
   5  -9   7    0.20    1.10
   5   8  -7    6.30    1.40
   5   8  -7    5.80    1.60
  -5  -8   7    5.50    0.90
  -5  -8   7    5.50    1.50
  -5  -8   7    5.30    1.40
   4   8  -7    7.80    1.40
   4   8  -7    5.90    1.60
  -4  -8   7    6.40    0.90
  -4  -8   7    8.20    1.50
  -4  -8   7    7.40    1.30
   3   8  -7   48.80    2.90
   3   8  -7   51.59    2.60
  -3  -8   7   46.50    2.50
  -3  -8   7   47.40    2.60
  -3  -8   7   44.30    1.90
   2   8  -7   15.80    1.70
   2   8  -7   16.80    1.90
   2   8  -7   13.00    0.90
  -2  -8   7   11.80    1.40
  -2  -8   7   13.40    1.10
  -2  -8   7   18.20    1.90
   1   8  -7    3.30    0.70
   1   8  -7    6.70    1.30
   1   8  -7    2.30    1.10
  -1  -8   7    3.00    0.60
  -1  -8   7    2.30    1.10
  -1  -8   7    2.60    1.00
   0   8  -7    7.40    0.90
   0   8  -7    8.70    1.40
   0   8  -7    3.50    1.30
   0  -8   7    7.40    1.20
   0  -8   7    6.50    0.70
   0  -8   7    7.10    1.30
  -1   8  -7    7.60    1.40
  -1   8  -7    7.40    1.40
  -1   8  -7    8.90    1.10
   1  -8   7    8.00    0.70
   1  -8   7    6.70    1.20
   1  -8   7    7.40    1.30
  -2   8  -7    0.00    0.90
  -2   8  -7    0.40    0.60
  -2   8  -7    0.70    1.00
   2  -8   7   -1.90    0.80
   2  -8   7    0.30    0.80
  -3   8  -7    0.40    1.00
  -3   8  -7    1.60    0.70
  -3   8  -7    3.00    1.00
   3  -8   7    1.70    0.90
   3  -8   7   -0.60    0.90
  -4   8  -7    4.00    0.90
  -4   8  -7    3.20    1.20
  -4   8  -7    4.60    1.10
   4  -8   7    5.10    1.20
   4  -8   7    2.50    0.90
  -5   8  -7   22.50    2.00
  -5   8  -7   16.40    1.90
   5  -8   7   22.60    1.70
   5  -8   7   28.30    2.20
  -6   8  -7    3.60    1.30
  -6   8  -7    3.60    1.30
   6  -8   7    5.00    1.20
   5   7  -7    1.00    1.20
   5   7  -7    1.00    1.10
  -5  -7   7    2.20    1.10
  -5  -7   7    2.40    1.20
   4   7  -7    6.20    1.40
   4   7  -7    4.30    1.20
  -4  -7   7    2.40    0.70
  -4  -7   7    3.60    1.10
  -4  -7   7    4.70    1.30
   3   7  -7    1.70    1.10
   3   7  -7    3.00    1.10
  -3  -7   7    2.30    1.10
  -3  -7   7    2.40    0.70
  -3  -7   7    2.30    1.00
   2   7  -7    1.70    1.10
   2   7  -7    0.20    0.90
  -2  -7   7    0.90    0.50
  -2  -7   7   -0.30    0.80
  -2  -7   7    0.10    0.90
   1   7  -7   30.60    2.10
   1   7  -7   26.00    1.20
   1   7  -7   29.00    1.90
  -1  -7   7   25.60    1.30
  -1  -7   7   30.90    2.20
  -1  -7   7   29.90    1.90
   0   7  -7   19.10    1.60
   0   7  -7   19.60    1.90
   0   7  -7   18.80    1.20
   0  -7   7   16.10    1.10
   0  -7   7   18.30    1.70
   0  -7   7   16.50    1.50
  -1   7  -7    9.40    1.40
  -1   7  -7    7.50    0.90
  -1   7  -7    8.50    1.20
   1  -7   7    6.70    1.20
   1  -7   7    7.80    1.20
   1  -7   7    7.80    0.70
  -2   7  -7   10.50    1.30
  -2   7  -7   10.00    1.00
  -2   7  -7    9.80    1.40
   2  -7   7   10.20    0.70
   2  -7   7   12.10    1.30
   2  -7   7   11.10    1.40
  -3   7  -7    6.70    1.30
  -3   7  -7   10.70    1.40
  -3   7  -7    8.50    0.90
   3  -7   7    9.50    1.20
   3  -7   7    8.10    1.30
  -4   7  -7    0.40    0.90
  -4   7  -7   -1.40    0.80
  -4   7  -7   -0.90    0.50
   4  -7   7   -0.50    0.90
   4  -7   7   -0.60    0.70
  -5   7  -7    4.00    1.20
  -5   7  -7    4.70    1.20
   5  -7   7    2.30    0.80
   5  -7   7    2.70    1.10
  -6   7  -7    3.60    1.20
  -6   7  -7    2.80    1.10
   6  -7   7    4.20    1.20
   6  -7   7    4.00    0.90
  -7   7  -7   10.60    1.70
   7  -7   7   12.30    1.70
   6   6  -7    2.20    1.30
  -6  -6   7   -0.10    1.10
  -6  -6   7    1.10    1.10
   5   6  -7   15.00    1.80
   5   6  -7   17.40    1.90
  -5  -6   7   16.30    1.70
  -5  -6   7   18.80    1.90
   4   6  -7    0.30    1.00
   4   6  -7   -1.20    0.80
  -4  -6   7    0.80    1.00
  -4  -6   7   -0.60    0.90
   3   6  -7   -0.50    1.00
   3   6  -7    0.90    0.90
  -3  -6   7    0.60    0.90
  -3  -6   7    0.40    0.50
  -3  -6   7   -0.60    0.70
   2   6  -7    8.10    1.30
   2   6  -7    8.30    1.20
  -2  -6   7    7.90    0.80
  -2  -6   7    7.10    1.20
  -2  -6   7    7.30    1.10
   1   6  -7   72.99    3.00
   1   6  -7   72.69    2.70
   1   6  -7   74.09    1.90
   1   6  -7   71.79    1.90
  -1  -6   7   78.89    3.00
  -1  -6   7   77.69    2.30
  -1  -6   7   77.19    2.70
  -1  -6   7   78.39    2.70
   0   6  -7   28.40    1.80
   0   6  -7   25.10    1.90
   0   6  -7   26.70    1.30
   0  -6   7   28.70    1.70
   0  -6   7   30.00    2.00
   0  -6   7   29.90    1.30
  -1   6  -7   33.40    1.90
  -1   6  -7   31.50    1.40
  -1   6  -7   30.20    2.10
   1  -6   7   30.10    1.90
   1  -6   7   32.60    1.30
   1  -6   7   29.20    1.80
  -2   6  -7   24.30    1.70
  -2   6  -7   22.50    1.90
   2  -6   7   24.20    1.80
   2  -6   7   24.90    1.70
   2  -6   7   22.80    1.10
  -3   6  -7    7.80    1.10
  -3   6  -7    6.90    1.20
  -3   6  -7    7.30    0.90
   3  -6   7    7.00    1.20
   3  -6   7    6.50    1.10
   3  -6   7    6.10    0.60
  -4   6  -7   35.20    1.60
  -4   6  -7   39.60    2.30
  -4   6  -7   34.40    2.00
   4  -6   7   33.10    1.80
   4  -6   7   34.50    2.10
  -5   6  -7    9.30    1.00
  -5   6  -7    8.20    1.30
  -5   6  -7    7.40    1.30
   5  -6   7    8.70    1.40
   5  -6   7    6.60    1.10
   5  -6   7    8.60    1.20
  -6   6  -7    2.20    1.10
  -6   6  -7    5.70    1.20
   6  -6   7    7.70    1.30
   6  -6   7    4.80    1.00
  -7   6  -7    1.20    1.00
  -7   6  -7    0.10    0.90
   7  -6   7    1.40    0.80
   7  -6   7    1.40    1.10
  -8   6  -7   22.00    2.00
  -8   6  -7   21.70    2.20
   8  -6   7   23.50    2.10
   6   5  -7    9.00    1.50
   6   5  -7    7.40    1.10
  -6  -5   7    5.40    1.50
  -6  -5   7    6.60    1.30
   5   5  -7    3.00    0.80
   5   5  -7    2.40    1.10
  -5  -5   7    1.00    1.10
  -5  -5   7    3.00    1.10
   4   5  -7    1.50    1.00
   4   5  -7    2.40    0.70
   4   5  -7    4.50    1.00
  -4  -5   7    1.80    0.90
  -4  -5   7    2.70    1.10
   3   5  -7   -0.60    0.70
   3   5  -7    0.40    0.90
  -3  -5   7    0.40    0.80
  -3  -5   7   -0.40    0.80
   2   5  -7    1.70    0.90
   2   5  -7    1.00    0.80
  -2  -5   7    0.10    0.80
  -2  -5   7    0.10    0.70
  -2  -5   7    0.60    0.50
   1   5  -7    2.00    0.80
   1   5  -7    1.30    0.90
  -1  -5   7    2.60    0.80
  -1  -5   7    1.60    0.50
  -1  -5   7    1.50    0.80
   0   5  -7   55.09    2.20
   0   5  -7   56.89    2.50
   0   5  -7   54.89    1.60
   0   5  -7   55.09    1.60
   0  -5   7   57.09    2.40
   0  -5   7   57.89    2.20
   0  -5   7   59.99    1.80
  -1   5  -7   40.30    1.50
  -1   5  -7   38.60    1.90
  -1   5  -7   42.80    2.20
   1  -5   7   39.30    1.40
   1  -5   7   39.10    2.10
   1  -5   7   36.90    1.80
  -2   5  -7    0.10    0.40
  -2   5  -7    1.40    0.70
  -2   5  -7    1.60    0.90
   2  -5   7    1.10    0.70
   2  -5   7    0.40    0.40
   2  -5   7    1.90    0.80
  -3   5  -7  253.57    5.60
  -3   5  -7  254.67    5.20
  -3   5  -7  254.47    6.00
   3  -5   7  243.78    5.80
   3  -5   7  247.68    4.80
   3  -5   7  246.68    5.50
  -4   5  -7   57.59    2.40
  -4   5  -7   59.89    2.00
  -4   5  -7   56.39    2.60
   4  -5   7   57.49    2.50
   4  -5   7   60.49    2.30
   4  -5   7   59.99    1.60
  -5   5  -7   37.30    2.30
  -5   5  -7   35.80    1.60
  -5   5  -7   35.70    2.00
   5  -5   7   40.20    1.90
   5  -5   7   36.60    2.10
   5  -5   7   35.90    1.90
  -6   5  -7    5.00    0.80
  -6   5  -7    8.00    1.20
  -6   5  -7    4.60    1.20
   6  -5   7    7.30    1.10
   6  -5   7    6.80    1.10
   6  -5   7    6.70    1.30
  -7   5  -7    5.50    1.30
  -7   5  -7    4.40    1.20
   7  -5   7    4.30    1.20
   7  -5   7    4.50    1.00
  -8   5  -7    3.60    1.20
  -8   5  -7    5.80    1.30
   8  -5   7    1.10    1.10
  -9   5  -7    0.10    1.00
   9  -5   7    0.00    1.10
   7   4  -7    8.40    1.30
   7   4  -7    7.40    1.30
  -7  -4   7   13.30    1.70
  -7  -4   7    7.90    1.70
   6   4  -7    5.90    1.10
   6   4  -7    7.30    1.30
  -6  -4   7    6.20    1.30
  -6  -4   7    4.50    1.30
   5   4  -7   12.20    1.30
   5   4  -7   12.50    1.50
  -5  -4   7   12.00    1.60
  -5  -4   7   10.30    1.30
   4   4  -7   10.20    1.10
   4   4  -7    7.70    1.20
   4   4  -7    7.10    0.90
  -4  -4   7    7.00    1.10
  -4  -4   7    8.00    1.30
   3   4  -7   22.50    1.70
   3   4  -7   25.20    1.20
   3   4  -7   25.70    1.50
  -3  -4   7   23.70    1.60
  -3  -4   7   25.80    1.70
   2   4  -7   27.50    1.10
   2   4  -7   24.70    1.50
   2   4  -7   25.70    1.80
  -2  -4   7   23.80    1.50
  -2  -4   7   23.80    1.60
  -2  -4   7   26.80    1.20
   1   4  -7   19.90    1.40
   1   4  -7   18.70    1.50
  -1  -4   7   20.00    1.10
  -1  -4   7   18.90    1.40
  -1  -4   7   18.90    1.40
   0   4  -7    0.10    0.30
   0   4  -7    0.00    0.30
   0   4  -7    0.10    0.70
   0   4  -7    0.00    0.60
   0  -4   7    0.00    0.40
   0  -4   7    1.40    0.80
   0  -4   7    0.40    0.60
  -1   4  -7    4.30    0.60
  -1   4  -7    3.50    0.90
  -1   4  -7    3.30    0.50
  -1   4  -7    4.30    0.80
   1  -4   7    5.20    0.60
   1  -4   7    3.90    0.90
   1  -4   7    4.70    0.80
  -2   4  -7    5.50    0.60
  -2   4  -7    4.60    0.90
  -2   4  -7    4.20    1.00
   2  -4   7    5.90    0.60
   2  -4   7    5.00    0.90
   2  -4   7    7.40    1.00
  -3   4  -7   63.19    1.90
  -3   4  -7   66.49    2.60
  -3   4  -7   62.59    2.30
   3  -4   7   65.59    1.80
   3  -4   7   62.19    2.40
   3  -4   7   60.99    2.20
  -4   4  -7   56.89    1.90
  -4   4  -7   57.59    2.30
  -4   4  -7   56.49    2.50
   4  -4   7   56.49    2.40
   4  -4   7   56.79    1.60
   4  -4   7   57.79    2.20
   4  -4   7   49.50    1.50
  -5   4  -7  147.89    3.90
  -5   4  -7  158.18    4.40
  -5   4  -7  150.28    3.60
   5  -4   7  149.88    3.90
   5  -4   7  149.39    3.10
   5  -4   7  145.29    3.80
   5  -4   7  139.49    2.90
   5  -4   7  140.99    4.10
  -6   4  -7    2.50    0.60
  -6   4  -7    3.30    1.10
  -6   4  -7    1.80    0.90
   6  -4   7   -0.20    0.80
   6  -4   7    1.40    0.80
   6  -4   7    2.70    0.90
   6  -4   7    2.50    0.60
  -7   4  -7    2.10    1.00
  -7   4  -7    0.00    0.90
  -7   4  -7    0.70    0.90
   7  -4   7    3.60    0.90
   7  -4   7    0.20    0.90
   7  -4   7    3.10    1.00
   7  -4   7    2.60    0.70
  -8   4  -7    3.30    1.10
  -8   4  -7    2.70    1.10
   8  -4   7    1.20    1.10
   8  -4   7    1.50    0.80
  -9   4  -7    0.40    1.00
   9  -4   7   -0.10    0.80
   9  -4   7   -0.80    1.10
   7   3  -7    7.10    1.30
  -7  -3   7    9.30    1.50
  -7  -3   7    7.80    1.60
   6   3  -7    2.40    0.90
   6   3  -7    0.50    0.80
  -6  -3   7   -0.40    0.90
  -6  -3   7    0.00    1.10
   5   3  -7   30.90    1.70
   5   3  -7   32.60    1.90
  -5  -3   7   30.30    2.00
  -5  -3   7   33.90    2.00
   4   3  -7   12.30    1.00
   4   3  -7   13.00    1.30
  -4  -3   7   13.50    1.30
  -4  -3   7   12.30    1.40
   3   3  -7    4.10    0.70
   3   3  -7    4.20    1.00
   3   3  -7    3.90    0.70
  -3  -3   7    4.10    1.00
  -3  -3   7    2.70    0.80
   2   3  -7   11.00    0.80
   2   3  -7   11.10    1.20
   2   3  -7   14.20    1.10
  -2  -3   7   10.00    1.00
  -2  -3   7   12.40    1.20
   1   3  -7    3.30    0.70
   1   3  -7    3.40    0.90
   1   3  -7    3.50    0.40
  -1  -3   7    3.90    0.70
  -1  -3   7    4.10    0.50
  -1  -3   7    3.40    0.70
   0   3  -7   23.00    1.30
   0   3  -7   22.10    1.50
   0  -3   7   21.30    1.50
   0  -3   7   21.60    1.00
   0  -3   7   20.40    1.30
   0  -3   7   22.00    1.20
  -1   3  -7    0.50    0.70
  -1   3  -7    1.80    0.60
  -1   3  -7    1.20    0.30
  -1   3  -7    1.20    0.30
   1  -3   7    0.10    0.60
   1  -3   7    0.70    0.40
   1  -3   7    0.90    0.60
  -2   3  -7    6.10    0.90
  -2   3  -7    6.00    0.60
  -2   3  -7    6.20    0.60
  -2   3  -7    5.60    0.80
   2  -3   7    4.80    0.90
   2  -3   7    4.70    0.80
   2  -3   7    5.60    0.60
  -3   3  -7   51.69    1.70
  -3   3  -7   57.29    2.20
  -3   3  -7   56.79    1.70
  -3   3  -7   55.89    2.00
   3  -3   7   56.29    2.20
   3  -3   7   54.29    2.00
   3  -3   7   54.79    1.60
  -4   3  -7  116.09    2.80
  -4   3  -7  116.69    3.50
  -4   3  -7  115.19    3.20
   4  -3   7  114.29    3.10
   4  -3   7  115.19    3.40
   4  -3   7  112.29    2.60
   4  -3   7  114.79    2.30
  -5   3  -7   12.80    1.00
  -5   3  -7   11.10    1.20
  -5   3  -7   12.50    1.40
   5  -3   7   10.70    1.30
   5  -3   7   12.50    0.80
   5  -3   7   11.10    1.10
   5  -3   7   11.90    0.80
   5  -3   7   11.10    1.20
  -6   3  -7    9.50    1.20
  -6   3  -7   10.00    1.00
  -6   3  -7    7.00    1.20
   6  -3   7   10.00    1.20
   6  -3   7   10.50    0.90
   6  -3   7    9.10    1.10
   6  -3   7    9.60    1.30
  -7   3  -7    5.20    1.10
  -7   3  -7    3.60    0.70
  -7   3  -7    5.60    1.10
   7  -3   7    5.00    1.00
   7  -3   7    4.70    1.20
   7  -3   7    5.00    0.80
   7  -3   7    5.10    1.00
   8  -3   7   29.70    1.70
   8  -3   7   27.90    2.00
   8  -3   7   30.70    2.20
  -9   3  -7   -0.10    1.00
   9  -3   7   -0.20    1.10
   9  -3   7    1.10    0.80
   7   2  -7   28.80    2.10
  -7  -2   7   23.40    2.20
  -7  -2   7   28.20    2.10
   6   2  -7   55.89    2.50
   6   2  -7   51.09    2.00
  -6  -2   7   50.89    2.60
  -6  -2   7   52.49    2.40
   5   2  -7    2.70    0.80
   5   2  -7    3.80    0.90
  -5  -2   7    1.50    0.80
  -5  -2   7    1.40    1.00
   4   2  -7   17.60    1.30
   4   2  -7   18.10    1.40
  -4  -2   7   19.80    1.60
  -4  -2   7   19.80    1.50
   3   2  -7   43.40    1.60
   3   2  -7   41.40    1.80
  -3  -2   7   40.60    1.80
  -3  -2   7   40.80    1.70
   2   2  -7   12.50    0.90
   2   2  -7   12.10    1.10
   2   2  -7   14.10    0.90
  -2  -2   7   10.10    1.00
  -2  -2   7   12.30    1.10
   1   2  -7    0.20    0.40
   1   2  -7    1.00    0.60
   1   2  -7   -0.20    0.50
  -1  -2   7   -0.10    0.50
  -1  -2   7    0.80    0.50
  -1  -2   7   -0.50    0.30
   0   2  -7    1.70    0.70
   0   2  -7    1.50    0.30
   0   2  -7    1.30    0.50
   0  -2   7    1.70    0.50
   0  -2   7    1.20    0.40
   0  -2   7    1.10    0.70
   0  -2   7    1.40    0.60
  -1   2  -7   85.19    2.50
  -1   2  -7   78.99    2.20
   1  -2   7   83.79    2.50
   1  -2   7   81.39    2.30
   1  -2   7   81.79    2.00
  -2   2  -7    2.40    0.70
  -2   2  -7    3.10    0.70
  -2   2  -7    2.70    0.40
  -2   2  -7    2.90    0.40
   2  -2   7    2.40    0.40
   2  -2   7    3.20    0.80
   2  -2   7    2.00    0.60
  -3   2  -7   23.60    1.00
  -3   2  -7   23.30    1.00
  -3   2  -7   24.80    1.40
  -3   2  -7   23.50    1.50
   3  -2   7   22.20    1.40
   3  -2   7   24.60    1.10
   3  -2   7   24.70    0.70
   3  -2   7   26.30    1.40
  -4   2  -7    0.20    0.70
  -4   2  -7    0.00    0.40
  -4   2  -7    0.90    0.60
   4  -2   7    0.40    0.70
   4  -2   7    0.00    0.30
   4  -2   7    0.10    0.30
   4  -2   7   -0.20    0.60
  -5   2  -7    1.80    0.50
  -5   2  -7    2.40    0.70
  -5   2  -7    2.50    0.90
   5  -2   7    2.50    0.50
   5  -2   7    1.70    0.80
   5  -2   7    2.50    0.90
   5  -2   7    2.40    0.50
   5  -2   7    1.10    0.70
  -6   2  -7   23.40    1.80
  -6   2  -7   21.50    1.60
  -6   2  -7   25.70    1.30
   6  -2   7   23.20    1.20
   6  -2   7   28.30    1.80
   6  -2   7   22.00    1.60
   6  -2   7   24.70    1.80
  -7   2  -7   31.90    1.50
  -7   2  -7   31.80    1.90
   7  -2   7   33.40    1.80
   7  -2   7   31.60    1.50
   7  -2   7   34.00    2.10
   7  -2   7   34.50    2.00
  -8   2  -7   41.70    1.80
  -8   2  -7   45.50    2.30
   8  -2   7   40.30    1.90
   8  -2   7   39.00    2.20
   8  -2   7   36.10    2.30
  -9   2  -7   25.50    2.10
   9  -2   7   29.00    2.10
   9  -2   7   29.10    2.30
   9  -2   7   22.80    1.80
 -10   2  -7    4.20    1.40
  10  -2   7    4.10    1.10
  10  -2   7    6.10    1.50
   7   1  -7    1.20    1.00
  -7  -1   7   -0.80    1.10
  -7  -1   7    1.40    0.90
   6   1  -7    9.50    1.30
  -6  -1   7   10.80    1.20
  -6  -1   7   10.50    1.50
   5   1  -7    0.10    0.50
   5   1  -7    0.80    0.70
  -5  -1   7   -0.10    0.90
  -5  -1   7    0.30    0.70
   4   1  -7    2.30    0.70
   4   1  -7    3.70    0.70
  -4  -1   7    2.40    0.70
  -4  -1   7    3.20    0.90
   3   1  -7   14.10    1.10
   3   1  -7   13.30    1.10
  -3  -1   7   14.10    1.20
  -3  -1   7   16.10    1.20
   2   1  -7   22.50    1.10
   2   1  -7   20.60    1.20
   2   1  -7   21.80    0.80
  -2  -1   7   19.20    1.20
  -2  -1   7   20.10    1.20
   1   1  -7    3.70    0.40
   1   1  -7    2.70    0.60
   1   1  -7    4.00    0.50
   1   1  -7    3.60    0.50
  -1  -1   7    2.90    0.60
  -1  -1   7    4.30    0.60
   0   1  -7    2.20    0.40
   0   1  -7    2.10    0.60
   0   1  -7    2.70    0.50
   0  -1   7    1.90    0.50
   0  -1   7    0.80    0.60
   0  -1   7    2.00    0.60
  -1   1  -7    3.30    0.70
  -1   1  -7    5.40    0.60
   1  -1   7    3.80    0.40
   1  -1   7    3.80    0.70
   1  -1   7    5.30    0.70
  -2   1  -7   45.40    1.80
  -2   1  -7   46.40    1.60
  -2   1  -7   47.20    1.10
   2  -1   7   44.70    1.30
   2  -1   7   46.40    1.70
   2  -1   7   44.80    1.80
  -3   1  -7  199.18    4.20
  -3   1  -7  197.28    3.80
  -3   1  -7  199.78    4.50
  -3   1  -7  206.88    3.80
   3  -1   7  198.68    4.50
   3  -1   7  195.88    4.30
   3  -1   7  200.58    4.00
  -4   1  -7    5.50    0.60
  -4   1  -7    6.00    0.60
  -4   1  -7    4.60    0.90
  -4   1  -7    5.70    0.80
   4  -1   7    5.90    0.60
   4  -1   7    4.70    0.90
   4  -1   7    5.40    0.80
  -5   1  -7   32.20    1.80
  -5   1  -7   31.90    1.30
  -5   1  -7   32.90    1.60
   5  -1   7   31.40    1.80
   5  -1   7   30.70    1.20
   5  -1   7   33.60    1.70
   5  -1   7   33.40    1.80
  -6   1  -7   10.30    1.10
  -6   1  -7   12.80    1.00
   6  -1   7   11.90    1.30
   6  -1   7   10.60    1.10
   6  -1   7   11.30    1.30
   6  -1   7   11.90    0.80
  -7   1  -7    2.40    0.90
  -7   1  -7    1.60    0.60
   7  -1   7    2.30    0.70
   7  -1   7    2.00    0.80
   7  -1   7    0.80    0.90
   7  -1   7    0.70    0.80
  -8   1  -7   11.10    1.00
  -8   1  -7    8.80    1.20
   8  -1   7    9.10    1.40
   8  -1   7    9.90    1.10
   8  -1   7   11.10    1.50
  -9   1  -7   21.10    1.40
  -9   1  -7   18.90    1.80
   9  -1   7   21.60    2.00
   9  -1   7   15.70    1.50
   9  -1   7   17.70    1.80
 -10   1  -7   16.80    1.80
  10  -1   7   17.50    1.80
  10  -1   7   15.60    1.60
  10  -1   7   17.30    2.00
   7   0  -7   -0.40    0.90
  -7   0   7    0.10    0.80
  -7   0   7    0.00    1.10
   6   0  -7   25.90    1.90
  -6   0   7   24.00    1.60
  -6   0   7   25.40    2.00
   5   0  -7    4.50    0.90
  -5   0   7    5.30    1.10
  -5   0   7    4.60    0.80
   4   0  -7   30.80    1.60
  -4   0   7   29.40    1.70
  -4   0   7   30.10    1.40
   3   0  -7    5.50    0.60
   3   0  -7    6.90    0.90
  -3   0   7    8.10    0.80
  -3   0   7    8.50    1.00
   2   0  -7   23.90    1.20
   2   0  -7   22.70    1.00
   2   0  -7   24.20    1.00
  -2   0   7   25.20    1.20
  -2   0   7   24.00    1.20
   1   0  -7  104.19    2.30
   1   0  -7  104.09    2.40
   1   0  -7  106.69    2.50
  -1   0   7  107.79    2.50
  -1   0   7  106.39    2.50
   0   0  -7   10.70    0.70
   0   0  -7   11.10    0.90
   0   0   7   11.40    0.80
   0   0   7    9.90    0.90
   0   0   7   12.80    0.70
  -1   0  -7    1.50    0.40
  -1   0  -7    1.80    0.50
   1   0   7    1.10    0.60
   1   0   7    1.50    0.50
  -2   0  -7   31.60    1.40
  -2   0  -7   31.90    1.20
   2   0   7   31.40    1.40
   2   0   7   32.40    1.00
   2   0   7   31.10    1.40
  -3   0  -7   46.70    1.10
  -3   0  -7   44.70    1.80
  -3   0  -7   46.00    1.10
  -3   0  -7   43.80    1.50
   3   0   7   45.60    1.80
   3   0   7   45.50    1.30
   3   0   7   45.60    1.70
  -4   0  -7   92.79    2.10
  -4   0  -7   88.89    2.40
  -4   0  -7   92.49    2.10
  -4   0  -7   88.59    2.70
   4   0   7   90.89    2.60
   4   0   7   93.09    2.20
   4   0   7   90.19    2.80
   4   0   7   89.69    2.70
  -5   0  -7   43.90    1.50
  -5   0  -7   45.30    1.40
   5   0   7   45.10    1.80
   5   0   7   47.50    2.10
   5   0   7   44.10    2.00
   5   0   7   42.60    1.40
  -6   0  -7   16.50    1.30
  -6   0  -7   18.00    1.10
   6   0   7   18.50    1.50
   6   0   7   17.30    1.40
   6   0   7   16.40    1.00
   6   0   7   16.00    1.50
  -7   0  -7    2.90    0.80
  -7   0  -7    3.90    0.70
   7   0   7    3.10    1.00
   7   0   7    2.60    0.90
   7   0   7    2.70    1.00
  -8   0  -7   16.70    1.60
  -8   0  -7   14.80    1.20
   8   0   7   14.90    1.70
   8   0   7   15.10    1.60
  -9   0  -7    4.50    1.10
  -9   0  -7    4.90    0.80
   9   0   7    5.00    1.20
   9   0   7    3.50    1.30
   9   0   7    2.60    0.90
 -10   0  -7   -0.30    0.60
 -10   0  -7   -0.60    1.00
  10   0   7    0.10    0.90
  10   0   7    0.10    1.20
  10   0   7    0.50    1.10
   7  -1  -7   60.19    2.90
  -7   1   7   50.69    2.30
  -7   1   7   57.19    2.90
   6  -1  -7   26.90    1.90
  -6   1   7   26.80    2.10
  -6   1   7   26.00    1.60
   5  -1  -7    5.40    1.00
  -5   1   7    6.10    0.80
  -5   1   7    6.40    1.20
   4  -1  -7   89.69    2.80
  -4   1   7   93.29    2.90
  -4   1   7   99.39    2.40
   3  -1  -7    2.10    0.60
   3  -1  -7    2.20    0.70
  -3   1   7    2.40    0.50
  -3   1   7    1.50    0.70
   2  -1  -7   14.70    1.10
   2  -1  -7   14.40    0.90
  -2   1   7   15.30    1.00
  -2   1   7   14.80    0.90
   1  -1  -7   38.30    1.40
   1  -1  -7   35.40    1.00
   1  -1  -7   38.30    1.30
  -1   1   7   36.30    1.20
  -1   1   7   38.20    1.20
   0  -1  -7  105.09    2.40
   0  -1  -7  106.19    2.40
   0  -1  -7  105.19    2.30
   0   1   7  103.49    2.10
   0   1   7  103.79    2.50
   0   1   7  107.99    2.40
  -1  -1  -7    9.30    0.70
  -1  -1  -7    8.40    0.60
   1   1   7    8.80    0.70
   1   1   7    8.60    0.80
  -2  -1  -7    6.70    0.60
   2   1   7    7.90    0.80
   2   1   7    7.90    0.80
  -3  -1  -7   35.60    1.30
   3   1   7   35.60    1.60
   3   1   7   34.80    1.50
   3   1   7   37.00    1.10
  -4  -1  -7   20.20    0.80
  -4  -1  -7   20.50    0.80
  -4  -1  -7   21.20    1.20
   4   1   7   19.40    1.50
   4   1   7   21.60    1.30
   4   1   7   18.90    0.90
   4   1   7   19.40    1.30
  -5  -1  -7   32.30    1.20
  -5  -1  -7   34.30    1.50
  -5  -1  -7   33.20    1.10
   5   1   7   31.10    1.60
   5   1   7   35.20    1.90
   5   1   7   31.30    1.70
   5   1   7   32.90    1.20
  -6  -1  -7    7.20    0.70
  -6  -1  -7    5.80    0.90
   6   1   7    6.30    1.00
   6   1   7    6.60    1.10
   6   1   7    7.20    0.70
   6   1   7    7.90    1.10
  -7  -1  -7   16.70    1.50
  -7  -1  -7   15.00    1.10
   7   1   7   14.80    1.50
   7   1   7   11.90    1.30
   7   1   7   16.30    1.50
  -8  -1  -7   55.99    2.40
  -8  -1  -7   56.59    2.00
   8   1   7   57.59    2.70
   8   1   7   55.19    2.70
  -9  -1  -7    2.70    1.10
  -9  -1  -7    2.10    0.70
   9   1   7   -1.00    0.90
   9   1   7    2.10    1.20
 -10  -1  -7   74.59    3.10
 -10  -1  -7   65.79    2.50
  10   1   7   74.69    3.50
  10   1   7   73.69    3.40
  10   1   7   67.19    2.90
   7  -2  -7   19.80    1.90
  -7   2   7   21.00    2.10
   6  -2  -7   33.40    2.10
  -6   2   7   34.90    2.30
  -6   2   7   36.00    1.60
   5  -2  -7    3.20    0.90
  -5   2   7    2.50    1.00
  -5   2   7    2.60    0.60
   4  -2  -7   12.60    1.20
  -4   2   7   14.50    0.90
  -4   2   7   16.50    1.40
   3  -2  -7   10.80    0.90
   3  -2  -7   12.50    1.10
  -3   2   7   11.30    1.00
   2  -2  -7   59.79    1.80
   2  -2  -7   57.69    1.90
  -2   2   7   61.89    1.80
   1  -2  -7    0.90    0.50
   1  -2  -7    0.70    0.50
  -1   2   7    0.20    0.30
   0  -2  -7    5.90    0.60
   0  -2  -7    6.40    0.70
   0   2   7    5.10    0.50
   0   2   7    6.80    0.60
   0   2   7    5.90    0.40
   1   2   7  164.88    3.50
   1   2   7  168.78    3.30
  -2  -2  -7   81.49    1.80
   2   2   7   84.59    2.20
   2   2   7   85.29    2.10
  -3  -2  -7    1.40    0.40
   3   2   7    1.70    0.30
   3   2   7    1.20    0.50
   3   2   7    1.60    0.60
   3   2   7    1.00    0.70
  -4  -2  -7   17.20    1.00
   4   2   7   14.60    1.20
   4   2   7   16.90    0.80
   4   2   7   17.90    1.20
   4   2   7   21.50    1.50
  -5  -2  -7    0.70    0.30
  -5  -2  -7    0.80    0.30
  -5  -2  -7    0.30    0.60
   5   2   7    0.60    0.40
   5   2   7    1.00    0.70
   5   2   7    0.70    0.60
   5   2   7    0.30    0.80
  -6  -2  -7   36.30    1.30
  -6  -2  -7   34.10    1.60
  -6  -2  -7   35.90    1.30
   6   2   7   33.80    2.00
   6   2   7   34.20    1.40
   6   2   7   35.00    1.80
   6   2   7   37.00    1.90
  -7  -2  -7   25.70    1.30
  -7  -2  -7   24.90    1.60
   7   2   7   25.80    2.00
   7   2   7   28.60    1.90
  -8  -2  -7    1.30    0.80
  -8  -2  -7    1.70    0.60
   8   2   7    1.70    1.10
   8   2   7    1.40    1.00
  -9  -2  -7    1.70    0.70
  -9  -2  -7    1.50    1.00
   9   2   7    0.40    1.10
   9   2   7    1.20    1.10
 -10  -2  -7    4.90    1.30
 -10  -2  -7    6.40    1.00
  10   2   7    5.60    1.50
  10   2   7    6.60    1.60
 -11  -2  -7   59.99    2.50
 -11  -2  -7   61.49    3.10
  11   2   7   64.59    3.40
  11   2   7   68.49    3.20
  11   2   7   67.29    3.50
   7  -3  -7    1.00    1.10
  -7   3   7    1.90    1.20
   6  -3  -7    3.10    1.10
   5  -3  -7  157.08    4.30
   4  -3  -7   66.69    2.50
   3  -3  -7   10.10    1.00
   3  -3  -7   11.40    1.20
   2  -3  -7  111.69    2.80
   2  -3  -7  110.69    3.00
   1  -3  -7   10.00    0.90
   1  -3  -7    9.50    0.90
  -1   3   7    9.50    0.70
   0  -3  -7  104.69    2.60
   0  -3  -7  104.09    2.60
   0   3   7  100.99    1.90
   0   3   7  103.39    2.20
   1   3   7   61.49    1.70
   1   3   7   61.39    1.50
   2   3   7   37.60    1.40
   2   3   7   37.20    1.30
  -3  -3  -7   72.79    1.80
  -3  -3  -7   72.49    1.50
   3   3   7   72.79    2.00
   3   3   7   74.39    2.20
   3   3   7   72.19    2.50
  -4  -3  -7   24.10    1.10
   4   3   7   23.80    1.60
   4   3   7   23.80    1.40
   4   3   7   26.20    1.40
  -5  -3  -7    3.20    0.40
  -5  -3  -7    3.70    0.70
  -5  -3  -7    3.60    0.40
   5   3   7    3.40    0.80
   5   3   7    2.30    0.80
   5   3   7    3.80    0.90
   5   3   7    4.60    0.60
  -6  -3  -7    3.40    0.50
  -6  -3  -7    4.30    0.60
  -6  -3  -7    5.60    0.90
   6   3   7    5.10    0.70
   6   3   7    3.60    1.00
   6   3   7    5.60    1.00
   6   3   7    4.70    0.90
  -7  -3  -7    0.70    0.50
  -7  -3  -7    1.50    0.80
   7   3   7    0.70    0.90
   7   3   7    2.10    0.90
  -8  -3  -7   38.80    2.00
  -8  -3  -7   34.70    1.50
   8   3   7   46.60    2.50
   8   3   7   36.70    2.40
  -9  -3  -7    0.10    0.60
  -9  -3  -7    2.30    1.00
   9   3   7   -0.50    1.00
   9   3   7    1.70    1.10
 -10  -3  -7    4.00    1.20
 -10  -3  -7    3.40    0.80
  10   3   7    3.30    1.40
  10   3   7    3.00    1.40
 -11  -3  -7    7.70    1.60
 -11  -3  -7    7.60    1.20
 -11  -3  -7    8.90    1.80
  11   3   7    7.10    1.70
  11   3   7    7.20    1.70
   7  -4  -7    0.50    1.10
   6  -4  -7    3.90    1.20
   5  -4  -7   -1.00    0.80
   4  -4  -7   75.99    2.70
   4  -4  -7   80.69    2.70
   3  -4  -7   78.69    2.50
   3  -4  -7   77.29    2.60
   2  -4  -7    2.30    0.70
   2  -4  -7    2.10    0.70
   1  -4  -7   94.99    2.60
   1  -4  -7   95.29    2.60
   0  -4  -7   11.10    0.90
   0  -4  -7   10.40    0.90
   0   4   7   12.50    0.70
   1   4   7   58.49    1.60
   1   4   7   57.19    1.40
   2   4   7   78.09    2.10
   2   4   7   81.99    2.00
   2   4   7   80.39    2.50
  -3  -4  -7  269.57    4.60
  -3  -4  -7  265.77    4.80
   3   4   7  269.97    5.40
   3   4   7  267.77    5.20
   3   4   7  268.67    5.80
  -4  -4  -7   55.19    1.60
  -4  -4  -7   56.19    1.50
   4   4   7   58.09    1.90
   4   4   7   55.29    2.00
   4   4   7   56.09    2.20
   4   4   7   55.29    1.50
  -5  -4  -7   29.90    1.30
  -5  -4  -7   30.30    1.30
   5   4   7   31.30    1.20
   5   4   7   31.10    1.60
   5   4   7   33.60    1.70
   5   4   7   29.50    1.80
  -6  -4  -7    5.90    0.60
  -6  -4  -7    6.30    0.60
  -6  -4  -7    5.10    0.80
  -6  -4  -7    6.20    0.90
   6   4   7    6.70    0.80
   6   4   7    6.60    1.20
   6   4   7    5.50    1.10
  -7  -4  -7   -0.50    0.60
  -7  -4  -7    1.10    0.50
  -7  -4  -7    0.40    0.70
   7   4   7    1.50    0.90
   7   4   7   -0.10    1.00
  -8  -4  -7    3.80    1.00
  -8  -4  -7    2.00    0.90
  -8  -4  -7    5.10    0.70
   8   4   7    3.40    1.20
   8   4   7    4.70    1.20
  -9  -4  -7    0.90    1.00
  -9  -4  -7    0.20    0.90
  -9  -4  -7   -0.30    0.60
   9   4   7   -1.70    1.00
   9   4   7    0.30    1.10
 -10  -4  -7    6.20    1.00
 -10  -4  -7    5.00    1.40
 -10  -4  -7    7.90    1.30
  10   4   7    6.50    1.50
  10   4   7    5.80    1.50
 -11  -4  -7   -0.80    1.20
 -11  -4  -7   -0.90    1.10
 -11  -4  -7   -0.30    0.70
  11   4   7   -2.30    1.20
  11   4   7   -0.20    1.20
   7  -5  -7    7.70    1.50
   6  -5  -7    1.50    1.00
   5  -5  -7    6.90    1.20
   4  -5  -7   11.40    1.30
   4  -5  -7   11.80    1.30
   3  -5  -7   72.79    2.60
   3  -5  -7   74.89    2.60
   2  -5  -7  195.48    4.50
   2  -5  -7  191.98    4.50
   1  -5  -7    8.60    1.00
   1  -5  -7    9.40    1.00
   0  -5  -7  154.38    3.70
   0  -5  -7  156.68    3.70
   0   5   7  158.88    3.00
  -1  -5  -7  104.59    2.80
   1   5   7  108.39    2.90
   1   5   7  103.89    2.40
   2   5   7    0.60    0.50
   2   5   7    0.30    0.50
   2   5   7    0.10    0.60
  -3  -5  -7   29.60    0.90
   3   5   7   28.60    1.30
   3   5   7   28.90    1.40
   3   5   7   29.60    1.60
  -4  -5  -7    5.10    0.60
  -4  -5  -7    4.60    0.60
   4   5   7    4.80    0.50
   4   5   7    5.10    0.80
   4   5   7    6.20    0.90
   4   5   7    4.80    0.90
  -5  -5  -7   98.09    2.50
  -5  -5  -7   97.79    2.50
   5   5   7   94.89    2.40
   5   5   7   93.29    2.90
   5   5   7   99.29    3.20
  -6  -5  -7   86.49    2.50
  -6  -5  -7   88.29    2.60
   6   5   7   90.19    3.00
   6   5   7   88.99    2.40
   6   5   7   92.59    3.30
  -7  -5  -7   28.80    1.70
  -7  -5  -7   31.30    1.10
  -7  -5  -7   27.60    1.10
  -7  -5  -7   32.80    1.70
   7   5   7   33.00    2.30
   7   5   7   33.20    2.10
  -8  -5  -7   -0.50    0.50
  -8  -5  -7   -1.10    0.80
  -8  -5  -7    0.60    0.80
   8   5   7   -0.20    1.00
   8   5   7    0.90    1.00
  -9  -5  -7    1.80    1.10
  -9  -5  -7    0.00    1.00
   9   5   7    0.40    1.20
   9   5   7    0.00    1.10
 -10  -5  -7   16.20    1.40
 -10  -5  -7   18.20    2.00
 -10  -5  -7   16.30    1.90
  10   5   7   18.40    2.20
  10   5   7   13.00    1.90
   6  -6  -7    0.30    1.00
   5  -6  -7   32.30    2.20
   4  -6  -7    3.70    1.00
   4  -6  -7    3.80    1.00
   3  -6  -7   52.69    2.30
   3  -6  -7   53.69    2.30
   2  -6  -7   14.10    1.30
   2  -6  -7   14.70    1.40
   1  -6  -7   93.29    2.80
   1  -6  -7   89.99    2.80
   0  -6  -7  147.49    3.60
   0  -6  -7  143.29    3.60
   0   6   7  147.59    3.50
   0   6   7  147.99    2.90
  -1  -6  -7   -0.20    0.50
   1   6   7    0.50    0.40
   1   6   7    0.10    0.60
   1   6   7   -0.30    0.40
  -2  -6  -7   86.39    1.70
   2   6   7   83.39    2.60
   2   6   7   85.39    2.10
   2   6   7   84.89    2.30
  -3  -6  -7    6.50    0.60
   3   6   7    5.90    0.80
   3   6   7    7.90    1.00
   3   6   7    7.10    0.90
  -4  -6  -7    1.80    0.50
  -4  -6  -7    0.90    0.40
   4   6   7    0.60    0.80
   4   6   7   -0.10    0.60
   4   6   7    0.60    0.70
  -5  -6  -7   87.09    2.30
  -5  -6  -7   90.69    2.40
   5   6   7   86.79    2.90
   5   6   7   94.19    3.20
   5   6   7   89.29    2.30
  -6  -6  -7    0.00    0.60
  -6  -6  -7    0.40    0.60
   6   6   7    0.10    0.90
   6   6   7   -0.50    0.80
   6   6   7    0.40    0.60
  -7  -6  -7   23.90    1.50
  -7  -6  -7   21.40    1.60
   7   6   7   25.70    2.10
   7   6   7   20.60    1.90
  -8  -6  -7    2.00    0.90
  -8  -6  -7    1.40    0.90
  -8  -6  -7    0.80    0.50
   8   6   7    0.40    1.10
   8   6   7    1.10    1.10
  -9  -6  -7    1.10    1.00
  -9  -6  -7    0.90    1.00
  -9  -6  -7   -0.40    0.50
   9   6   7   -1.00    1.10
   9   6   7   -1.40    1.10
 -10  -6  -7   13.40    1.60
 -10  -6  -7   10.70    1.60
 -10  -6  -7    8.50    1.00
  10   6   7   14.30    2.00
  10   6   7   11.80    1.90
   6  -7  -7    1.00    1.10
   5  -7  -7    8.60    1.40
   4  -7  -7    0.90    0.90
   4  -7  -7    0.80    0.90
   3  -7  -7    1.00    0.80
   3  -7  -7    0.80    0.90
   2  -7  -7   33.80    1.90
   2  -7  -7   37.70    1.90
  -2   7   7   32.70    1.50
   1  -7  -7  236.18    5.40
   1  -7  -7  233.28    5.30
  -1   7   7  237.78    4.80
   0  -7  -7  272.17    5.80
   0   7   7  271.77    5.50
  -1  -7  -7   23.60    1.40
   1   7   7   20.70    1.10
   1   7   7   19.50    1.30
   2   7   7    6.60    0.80
   2   7   7    9.30    0.80
   2   7   7    7.70    1.00
   3   7   7   18.40    1.50
   3   7   7   16.50    1.20
  -4  -7  -7   -0.10    0.50
  -4  -7  -7    0.30    0.40
   4   7   7   -0.10    0.70
   4   7   7    1.10    0.70
  -5  -7  -7    1.00    0.50
  -5  -7  -7    0.50    0.60
   5   7   7    0.10    0.80
   5   7   7    0.20    0.90
  -6  -7  -7    0.20    0.60
  -6  -7  -7    0.00    0.70
   6   7   7   -0.70    0.90
   6   7   7    1.60    0.90
   6   7   7    0.00    0.50
  -7  -7  -7   37.00    1.80
  -7  -7  -7   40.00    1.90
   7   7   7   38.60    2.50
   7   7   7   36.10    2.40
  -8  -7  -7   28.90    1.90
  -8  -7  -7   24.50    1.90
   8   7   7   24.70    2.30
   8   7   7   24.30    2.20
  -9  -7  -7   38.40    2.30
  -9  -7  -7   33.70    1.30
  -9  -7  -7   30.90    2.30
   9   7   7   39.70    2.70
   9   7   7   34.50    2.80
 -10  -7  -7    2.00    0.60
 -10  -7  -7    3.20    1.40
 -10  -7  -7    2.90    1.20
  10   7   7    4.60    1.60
  10   7   7    1.70    1.50
   5  -8  -7   11.00    1.50
   4  -8  -7    5.30    1.20
   4  -8  -7    3.90    1.10
   3  -8  -7   22.90    1.80
   3  -8  -7   23.00    1.90
   2  -8  -7   57.09    2.40
   2  -8  -7   52.29    2.40
   1  -8  -7    1.90    0.80
   1  -8  -7    0.50    0.70
   0  -8  -7   46.00    2.00
   0   8   7   48.10    1.80
  -1  -8  -7   95.79    2.90
   1   8   7   94.19    2.40
   1   8   7   92.69    2.70
  -2  -8  -7  606.24   11.20
   2   8   7  598.24   10.90
   2   8   7  602.54   11.10
   3   8   7    1.90    0.80
   3   8   7    4.20    0.80
  -4  -8  -7   67.39    2.00
   4   8   7   65.89    2.40
   4   8   7   63.79    2.60
  -5  -8  -7   15.90    1.10
  -5  -8  -7   17.10    1.20
   5   8   7   19.40    1.70
   5   8   7   17.70    1.60
  -6  -8  -7    6.60    0.90
  -6  -8  -7    7.00    1.00
   6   8   7    8.00    1.30
   6   8   7    5.30    1.30
  -7  -8  -7   15.70    1.40
  -7  -8  -7   16.50    1.50
   7   8   7   14.60    1.70
   7   8   7   15.00    1.80
  -8  -8  -7    0.90    0.80
  -8  -8  -7   -0.70    0.90
   8   8   7    0.30    1.10
   8   8   7    0.10    1.10
  -9  -8  -7    7.40    1.30
  -9  -8  -7    7.50    1.40
   9   8   7    5.70    1.60
   9   8   7    5.20    1.50
 -10  -8  -7    4.50    1.40
 -10  -8  -7    2.60    0.50
 -10  -8  -7    5.50    1.30
  10   8   7    7.20    1.80
  10   8   7    4.40    1.70
   5  -9  -7   20.30    2.00
   4  -9  -7   37.80    2.40
   4  -9  -7   38.50    2.40
   3  -9  -7    0.60    0.90
   3  -9  -7    0.30    0.90
   2  -9  -7   10.40    1.40
   2  -9  -7   11.30    1.40
   1  -9  -7   61.29    2.50
   0  -9  -7   33.40    1.90
  -1  -9  -7  134.39    3.70
   1   9   7  132.49    3.40
  -2  -9  -7   67.09    2.50
   2   9   7   70.49    2.30
   2   9   7   71.69    2.40
  -3  -9  -7   -0.60    0.60
   3   9   7   -1.00    0.60
   3   9   7   -0.30    0.70
  -4  -9  -7  174.18    3.90
   4   9   7  168.18    4.50
   4   9   7  165.28    4.40
  -5  -9  -7    3.30    0.60
  -5  -9  -7    4.00    0.80
   5   9   7    5.40    1.20
   5   9   7    3.40    1.00
  -6  -9  -7   22.60    1.50
  -6  -9  -7   22.90    1.40
   6   9   7   23.90    2.00
   6   9   7   24.40    2.10
  -7  -9  -7   27.20    1.80
  -7  -9  -7   28.60    1.70
   7   9   7   33.20    2.50
   7   9   7   32.00    2.40
  -8  -9  -7    2.90    1.00
  -8  -9  -7    3.30    1.10
   8   9   7    2.50    1.30
   8   9   7    2.10    1.30
  -9  -9  -7    5.20    1.20
  -9  -9  -7    7.50    1.40
   9   9   7    6.30    1.70
   9   9   7    5.30    1.70
   4 -10  -7    3.60    1.20
   4 -10  -7    4.40    1.40
   3 -10  -7   -0.10    0.90
   3 -10  -7   -0.30    0.90
   2 -10  -7   15.40    1.70
   2 -10  -7   18.90    1.80
   1 -10  -7    1.30    0.90
   0 -10  -7    4.20    1.00
  -1 -10  -7    0.40    0.70
   1  10   7    1.60    1.20
  -2 -10  -7    0.60    0.80
   2  10   7    0.20    0.80
   2  10   7    0.50    0.70
  -3 -10  -7  226.18    5.30
   3  10   7  219.28    5.20
   3  10   7  217.98    5.20
   4  10   7  246.28    5.90
   4  10   7  250.47    5.90
  -5 -10  -7    2.90    0.90
   5  10   7    2.10    1.10
   5  10   7    1.80    1.00
  -6 -10  -7    0.80    0.70
  -6 -10  -7    4.30    1.00
   6  10   7    1.60    1.10
   6  10   7   -0.10    1.10
  -7 -10  -7    4.40    0.90
  -7 -10  -7    4.40    1.10
   7  10   7    2.10    1.30
   7  10   7    4.90    1.40
  -8 -10  -7    4.10    1.00
  -8 -10  -7    6.00    1.30
   8  10   7    6.60    1.60
   8  10   7    7.70    1.70
  -9 -10  -7    2.60    1.20
  -9 -10  -7    4.90    1.20
   9  10   7    3.50    1.50
   9  10   7    1.40    1.60
   3 -11  -7   29.40    2.30
   3 -11  -7   31.90    2.30
   2 -11  -7    2.50    1.10
   1 -11  -7    6.90    1.30
   0 -11  -7    0.60    0.80
  -1 -11  -7    1.90    0.90
  -2 -11  -7   -1.10    0.70
   2  11   7    0.20    1.30
  -3 -11  -7    7.60    1.20
   3  11   7    6.50    1.20
   3  11   7    7.90    1.20
  -4 -11  -7   15.30    1.50
   4  11   7   18.40    1.70
   4  11   7   17.20    1.60
  -5 -11  -7   37.90    2.00
   5  11   7   35.00    2.30
   5  11   7   40.80    2.50
  -6 -11  -7  175.28    4.60
   6  11   7  178.38    5.30
   6  11   7  174.88    5.30
  -7 -11  -7    5.80    1.20
   7  11   7    7.40    1.60
   7  11   7    4.40    1.40
  -8 -11  -7    0.30    0.80
  -8 -11  -7    1.10    1.00
   8  11   7    2.00    1.30
   8  11   7    0.60    1.40
   2 -12  -7   40.10    2.60
   1 -12  -7    5.20    1.20
   0 -12  -7   10.50    1.50
  -1 -12  -7    1.00    0.90
  -2 -12  -7    8.20    1.30
  -3 -12  -7    8.60    1.30
  -4 -12  -7    3.70    1.00
   4  12   7    2.80    1.10
   4  12   7    3.40    1.20
  -5 -12  -7   27.50    2.10
   5  12   7   28.20    2.20
   5  12   7   27.90    2.30
  -6 -12  -7   92.29    3.20
   6  12   7   87.79    3.80
   6  12   7   86.59    3.70
  -7 -12  -7   -1.00    0.90
   7  12   7    1.00    1.30
   7  12   7    1.10    1.30
   1 -13  -7   23.00    2.20
   0 -13  -7    8.80    1.50
  -1 -13  -7   30.70    2.40
  -2 -13  -7   14.90    1.70
  -3 -13  -7   12.20    1.60
  -4 -13  -7    2.30    1.00
   4  13   7    1.40    1.90
  -5 -13  -7    6.00    1.20
   5  13   7    4.80    1.40
   5  13   7    2.20    1.30
  -6 -13  -7   12.20    1.50
   6  13   7   14.50    2.00
   6  13   7   15.30    1.90
   0  10  -8    0.10    0.70
   0  10  -8    0.70    1.20
   0  10  -8    1.10    1.20
   0 -10   8    0.00    1.20
   0 -10   8    1.50    1.10
  -1  10  -8    9.60    1.70
  -1  10  -8   10.70    1.70
   1 -10   8   13.60    1.90
   1 -10   8   11.30    1.50
  -2  10  -8   41.00    2.80
  -2  10  -8   42.30    3.00
  -2  10  -8   39.60    2.00
   2 -10   8   42.20    2.40
   2   9  -8    7.80    1.70
   2   9  -8   13.30    1.80
  -2  -9   8   12.40    1.90
  -2  -9   8   10.70    1.00
  -2  -9   8    9.40    1.50
   1   9  -8   11.10    1.80
   1   9  -8    8.40    0.90
   1   9  -8   14.30    1.80
  -1  -9   8   12.80    1.80
  -1  -9   8   11.50    1.00
  -1  -9   8   12.40    1.60
   0   9  -8    3.70    1.30
   0   9  -8    3.30    1.40
   0   9  -8    2.50    0.70
   0  -9   8    3.00    0.60
   0  -9   8    2.50    1.10
   0  -9   8    2.60    1.30
  -1   9  -8    1.80    0.70
  -1   9  -8    1.90    1.20
  -1   9  -8    0.40    1.10
   1  -9   8    2.00    0.50
   1  -9   8    1.90    1.00
   1  -9   8    1.10    1.10
  -2   9  -8    0.40    1.10
  -2   9  -8    0.10    0.60
  -2   9  -8    0.40    1.10
   2  -9   8    0.90    1.00
   2  -9   8   -0.30    1.00
  -3   9  -8    6.00    1.40
  -3   9  -8    4.30    0.90
  -3   9  -8    7.50    1.60
   3  -9   8    6.00    1.20
   3  -9   8    5.30    1.40
  -4   9  -8   29.50    2.60
  -4   9  -8   27.70    1.80
  -4   9  -8   29.30    2.40
   4  -9   8   30.30    2.00
   4  -9   8   29.20    2.40
   4   8  -8    0.20    1.10
   4   8  -8   -1.30    1.10
  -4  -8   8    0.80    1.10
  -4  -8   8   -1.20    1.20
  -4  -8   8   -0.50    0.60
   3   8  -8   48.30    2.70
   3   8  -8   45.70    3.00
  -3  -8   8   45.30    2.00
  -3  -8   8   47.90    2.70
  -3  -8   8   52.59    2.90
   2   8  -8   94.09    3.90
   2   8  -8   91.39    3.40
  -2  -8   8   90.39    3.40
  -2  -8   8   80.69    2.60
  -2  -8   8   90.29    3.80
   1   8  -8   14.10    1.70
   1   8  -8   16.00    1.90
   1   8  -8   14.20    1.00
  -1  -8   8   16.00    1.20
  -1  -8   8   19.30    2.00
  -1  -8   8   15.60    1.70
   0   8  -8    5.20    1.30
   0   8  -8    4.30    0.70
   0   8  -8    7.10    1.50
   0  -8   8    6.10    1.40
   0  -8   8    7.50    1.40
   0  -8   8    6.20    0.70
  -1   8  -8    9.60    1.00
  -1   8  -8   12.70    1.60
  -1   8  -8   12.10    1.70
   1  -8   8   13.10    1.70
   1  -8   8   10.70    1.50
   1  -8   8   10.60    0.90
  -2   8  -8    1.00    1.00
  -2   8  -8    2.40    0.80
  -2   8  -8    1.10    1.10
   2  -8   8    1.60    0.90
   2  -8   8    1.60    0.40
   2  -8   8    1.70    1.10
  -3   8  -8    7.80    1.40
  -3   8  -8    9.60    1.50
  -3   8  -8    8.80    1.10
   3  -8   8    9.50    1.30
   3  -8   8   10.20    1.60
  -4   8  -8    5.10    0.90
  -4   8  -8    8.20    1.60
  -4   8  -8    3.90    1.20
   4  -8   8    6.10    1.40
   4  -8   8    6.00    1.10
  -5   8  -8    3.50    1.30
  -5   8  -8    0.80    1.00
  -5   8  -8    0.60    0.70
   5  -8   8    0.40    0.80
   5  -8   8    0.80    1.10
  -6   8  -8    0.60    1.10
  -6   8  -8    1.80    1.20
   6  -8   8    0.30    1.10
   4   7  -8    3.80    1.20
   4   7  -8    3.90    1.40
  -4  -7   8    3.50    1.20
  -4  -7   8    6.90    1.50
   3   7  -8   18.80    2.00
   3   7  -8   18.90    1.70
  -3  -7   8   18.50    1.70
  -3  -7   8   21.40    1.90
  -3  -7   8   18.70    1.30
   2   7  -8   10.40    1.50
   2   7  -8    7.70    1.50
  -2  -7   8    9.70    1.00
  -2  -7   8   10.30    1.40
  -2  -7   8    9.00    1.40
   1   7  -8   14.60    0.80
   1   7  -8   16.60    1.60
   1   7  -8   12.70    1.70
  -1  -7   8   14.40    1.70
  -1  -7   8   14.90    1.10
  -1  -7   8   13.90    1.50
   0   7  -8   90.79    2.50
   0   7  -8   95.49    3.30
   0  -7   8   89.59    2.60
   0  -7   8   89.59    3.50
   0  -7   8   93.69    3.20
  -1   7  -8   35.40    1.60
  -1   7  -8   37.40    2.20
  -1   7  -8   33.30    2.40
   1  -7   8   36.10    2.40
   1  -7   8   37.00    2.10
   1  -7   8   35.40    1.50
  -2   7  -8    3.00    1.10
  -2   7  -8    0.60    1.00
  -2   7  -8    1.60    0.70
   2  -7   8    0.70    0.90
   2  -7   8    2.10    1.00
   2  -7   8    2.10    0.50
  -3   7  -8    5.20    1.10
  -3   7  -8    8.30    1.40
  -3   7  -8    6.80    0.90
   3  -7   8    5.00    1.10
   3  -7   8    7.60    1.30
   3  -7   8    5.80    0.60
  -4   7  -8    0.20    0.90
  -4   7  -8   -0.10    1.00
  -4   7  -8    0.10    0.60
   4  -7   8   -0.30    0.90
   4  -7   8    2.50    0.90
  -5   7  -8    5.60    0.90
  -5   7  -8    5.60    1.30
  -5   7  -8    4.30    1.20
   5  -7   8    6.90    1.20
   5  -7   8    5.80    1.30
  -6   7  -8   24.60    2.40
  -6   7  -8   26.90    2.20
   6  -7   8   25.40    2.20
   6  -7   8   23.70    1.90
  -7   7  -8   17.70    1.90
  -7   7  -8   15.50    2.00
   7  -7   8   21.50    2.10
   5   6  -8    2.90    1.30
  -5  -6   8    4.40    1.30
  -5  -6   8    4.00    1.30
   4   6  -8   -0.80    0.90
   4   6  -8    0.90    1.10
  -4  -6   8    1.20    1.10
  -4  -6   8   -0.10    1.00
   3   6  -8    1.50    1.10
   3   6  -8    0.20    0.90
  -3  -6   8    0.10    1.00
  -3  -6   8    0.50    1.00
   2   6  -8   27.20    1.90
   2   6  -8   24.80    2.00
  -2  -6   8   25.60    1.40
  -2  -6   8   23.90    2.00
  -2  -6   8   24.70    1.80
   1   6  -8   25.30    1.80
   1   6  -8   27.50    2.10
  -1  -6   8   24.80    2.10
  -1  -6   8   25.00    1.30
  -1  -6   8   25.80    1.80
   0   6  -8   36.80    1.30
   0   6  -8   39.70    2.10
   0   6  -8   41.80    2.40
   0  -6   8   39.30    2.30
   0  -6   8   39.30    2.00
   0  -6   8   38.10    1.60
  -1   6  -8   15.50    1.10
  -1   6  -8   13.90    1.40
  -1   6  -8   13.70    1.60
   1  -6   8   16.10    1.60
   1  -6   8   12.30    1.30
   1  -6   8   14.00    1.00
  -2   6  -8   26.50    2.00
  -2   6  -8   23.90    1.80
  -2   6  -8   25.30    1.30
   2  -6   8   25.50    1.90
   2  -6   8   24.20    1.80
   2  -6   8   25.00    1.20
  -3   6  -8   67.69    3.00
  -3   6  -8   68.09    2.70
  -3   6  -8   65.39    2.20
   3  -6   8   60.69    1.80
   3  -6   8   68.59    2.60
   3  -6   8   63.19    2.80
  -4   6  -8   -0.30    0.50
  -4   6  -8    1.10    1.00
  -4   6  -8    2.00    0.90
   4  -6   8    0.60    0.40
   4  -6   8    1.10    0.90
   4  -6   8    0.60    0.90
  -5   6  -8    1.20    1.00
  -5   6  -8    0.10    0.60
  -5   6  -8    1.40    1.00
   5  -6   8    0.70    1.00
   5  -6   8    0.10    0.80
   5  -6   8    1.00    0.90
  -6   6  -8    2.10    1.10
  -6   6  -8    1.70    0.70
  -6   6  -8    1.70    1.00
   6  -6   8    0.00    1.00
   6  -6   8    0.80    0.80
  -7   6  -8    5.80    1.40
  -7   6  -8    6.40    1.40
   7  -6   8    5.70    1.40
   7  -6   8    4.90    1.00
  -8   6  -8   13.90    1.90
  -8   6  -8   14.50    1.80
   8  -6   8   13.40    1.80
   6   5  -8    2.60    1.20
  -6  -5   8    5.90    1.40
  -6  -5   8    2.30    1.20
   5   5  -8   39.90    2.50
  -5  -5   8   35.50    2.40
  -5  -5   8   37.00    2.50
   4   5  -8   24.30    2.00
  -4  -5   8   21.50    1.90
  -4  -5   8   22.40    1.90
   3   5  -8   16.30    1.70
   3   5  -8   17.80    1.50
  -3  -5   8   14.50    1.50
  -3  -5   8   18.20    1.70
   2   5  -8    0.30    0.80
   2   5  -8    0.80    1.00
  -2  -5   8    0.60    0.80
  -2  -5   8    1.20    0.90
   1   5  -8  107.39    3.20
   1   5  -8  109.39    3.60
  -1  -5   8  105.79    3.30
  -1  -5   8  107.59    3.50
  -1  -5   8  107.39    3.20
  -1  -5   8  106.39    2.80
   0   5  -8   90.99    2.90
   0   5  -8   87.09    3.10
   0   5  -8   86.69    1.90
   0  -5   8   85.19    2.40
   0  -5   8   84.89    3.10
   0  -5   8   85.39    2.80
  -1   5  -8   21.10    1.60
  -1   5  -8   25.90    1.90
  -1   5  -8   20.80    1.10
   1  -5   8   22.70    1.80
   1  -5   8   23.90    1.60
   1  -5   8   21.30    1.10
  -2   5  -8  173.58    3.80
  -2   5  -8  171.18    4.70
  -2   5  -8  168.48    4.30
   2  -5   8  171.68    4.40
   2  -5   8  172.78    3.80
   2  -5   8  175.98    4.70
  -3   5  -8    2.90    0.70
  -3   5  -8    1.00    0.90
  -3   5  -8    0.40    0.80
   3  -5   8    1.30    0.90
   3  -5   8    2.40    0.50
   3  -5   8    0.70    0.80
  -4   5  -8    3.00    1.00
  -4   5  -8    2.90    0.70
  -4   5  -8    4.40    1.10
   4  -5   8    2.90    0.50
   4  -5   8    3.20    1.00
   4  -5   8    3.30    1.00
  -5   5  -8   34.40    1.70
  -5   5  -8   35.90    2.10
  -5   5  -8   33.90    2.30
   5  -5   8   33.20    1.90
   5  -5   8   33.70    2.00
   5  -5   8   37.00    2.20
  -6   5  -8    0.90    0.90
  -6   5  -8    0.30    0.60
  -6   5  -8    1.10    1.00
   6  -5   8    0.70    0.80
   6  -5   8   -0.40    1.00
   6  -5   8   -0.30    0.80
  -7   5  -8    3.20    1.20
  -7   5  -8    4.10    0.80
  -7   5  -8    2.00    1.10
   7  -5   8    2.10    0.90
   7  -5   8    4.00    1.20
  -8   5  -8    5.80    1.40
  -8   5  -8    5.30    1.30
   8  -5   8    5.80    1.20
   8  -5   8    7.30    1.50
   6   4  -8    2.80    1.20
   6   4  -8    2.50    1.10
  -6  -4   8    2.60    1.20
  -6  -4   8    3.30    1.30
   5   4  -8   -0.40    1.00
   5   4  -8    0.00    0.80
  -5  -4   8    0.50    1.00
  -5  -4   8    1.10    1.10
   4   4  -8    6.10    1.20
   4   4  -8    4.80    1.20
  -4  -4   8    5.60    1.20
  -4  -4   8    5.10    1.10
   3   4  -8   18.80    1.60
   3   4  -8   18.40    1.40
  -3  -4   8   20.50    1.60
  -3  -4   8   18.00    1.60
   2   4  -8    0.60    0.70
   2   4  -8    1.80    1.00
  -2  -4   8    1.10    0.80
  -2  -4   8    0.70    0.80
   1   4  -8   56.69    2.40
   1   4  -8   61.89    2.20
  -1  -4   8   59.69    2.30
  -1  -4   8   60.69    2.20
  -1  -4   8   56.19    1.90
   0   4  -8    3.00    0.80
   0   4  -8    2.60    0.90
   0  -4   8    2.30    0.60
   0  -4   8    4.40    0.90
   0  -4   8    3.90    1.00
  -1   4  -8  277.37    5.80
  -1   4  -8  269.17    5.00
  -1   4  -8  279.97    6.30
  -1   4  -8  256.67    5.00
   1  -4   8  282.47    5.90
   1  -4   8  270.27    6.20
   1  -4   8  272.87    5.40
  -2   4  -8   54.39    2.40
  -2   4  -8   55.79    2.20
  -2   4  -8   41.90    2.00
  -2   4  -8   55.59    1.70
   2  -4   8   59.29    2.40
   2  -4   8   57.49    1.80
   2  -4   8   54.89    2.20
  -3   4  -8  100.59    3.30
  -3   4  -8  102.99    3.00
  -3   4  -8  100.79    2.60
   3  -4   8   99.29    2.50
   3  -4   8  100.49    3.00
   3  -4   8  104.49    3.30
  -4   4  -8  163.88    4.50
  -4   4  -8  164.28    4.20
  -4   4  -8  164.88    3.80
   4  -4   8  158.18    4.10
   4  -4   8  158.68    3.50
   4  -4   8  156.38    4.40
  -5   4  -8    9.30    1.40
  -5   4  -8   10.40    1.00
  -5   4  -8    9.40    1.20
   5  -4   8    8.70    0.70
   5  -4   8   12.30    1.40
   5  -4   8   10.50    1.40
   5  -4   8    9.40    1.30
  -6   4  -8   -0.20    0.50
  -6   4  -8   -0.30    0.80
  -6   4  -8   -1.60    0.80
   6  -4   8   -0.10    0.70
   6  -4   8   -1.10    0.70
   6  -4   8   -0.60    0.90
  -7   4  -8    4.50    1.20
  -7   4  -8    5.50    1.20
  -7   4  -8    3.60    0.70
   7  -4   8    4.50    1.00
   7  -4   8    4.60    1.10
   7  -4   8    3.20    1.20
  -8   4  -8    2.40    1.10
  -8   4  -8    3.20    1.20
   8  -4   8    3.70    1.10
   8  -4   8    3.80    1.30
  -9   4  -8    1.60    1.10
   9  -4   8    1.40    1.20
[truncated: 163,416 more chars]
